# Supplementary material for: Multi-habitat microbiome profiling identifies habitat-dependent alterations and complementary discriminatory information in urolithiasis
Source: Front Cell Infect Microbiol. 2026 Jul 16;16:1853826. doi: 10.3389/fcimb.2026.1853826 (PMC13422501; doi:10.3389/fcimb.2026.1853826)
Supplement: Supplementary Table 1 — Sample availability, quality-control retention, sequencing-depth summary, metadata missingness, and sample inclusion/exclusion log by habitat and group. [file DataSheet1.zip]

Archive with 13 entries (12 files):
- Supplementary Tables/
- Supplementary Tables/Table S1. Sample availability, quality-control retention, sequencing-depth summary, metadata missingness, and sample inclusionexclusion log by habitat and grou.xlsx
- Supplementary Tables/Table S10. KiSMi external contextual analysis outputs, including community-level statistics, PERMDISP results, prespecified genus-level replication categories,.xlsx
- Supplementary Tables/Table S11. NHANES oral-rinse epidemiological sensitivity analysis outputs, including cohort flow, survey-weighted alpha-diversity models, sensitivity analyses,.xlsx
- Supplementary Tables/Table S12. Internal-external taxonomy harmonization, feature-level compatibility, replication-category summary, and external evidence-boundary documentation..xlsx
- Supplementary Tables/Table S2. Alpha-diversity primary tests, global FDR sensitivity results, agesexBMI-adjusted rank-based models, and male-restricted sensitivity analysis..xlsx
- Supplementary Tables/Table S3. PERMANOVA, PERMDISP, core-adjusted beta-diversity models, distance-to-centroid values, and centroid-summary statistics..xlsx
- Supplementary Tables/Table S4. Differential taxa by habitat and taxonomic level, including primary tests, core-adjusted models, CLR-based composition-aware sensitivity analyses, an.xlsx
- Supplementary Tables/Table S5. Random forest model-performance summary, including AUC, confidence intervals, paired delta-AUC, PR-AUC, Brier score, sensitivity, specificity, and ba.xlsx
- Supplementary Tables/Table S6. Random forest feature-selection frequency and mean feature-importance summaries across nested cross-validation folds..xlsx
- Supplementary Tables/Table S7. Exploratory inferred-network observed topology metrics and sample-size matched resampling summaries with empirical q values..xlsx
- Supplementary Tables/Table S8. PICRUSt2 predicted KO statistics, agesexBMI-adjusted KO sensitivity models, sample-level weighted NSTI values, and NSTI group comparisons..xlsx
- Supplementary Tables/Table S9. Exploratory clinical-phenotype correlations, stone-composition subgroup counts and tests, and cross-habitat association summaries..xlsx
