# Supplementary material for: Multi-habitat microbiome profiling identifies habitat-dependent alterations and complementary discriminatory information in urolithiasis
Source: Front Cell Infect Microbiol. 2026 Jul 16;16:1853826. doi: 10.3389/fcimb.2026.1853826 (PMC13422501; doi:10.3389/fcimb.2026.1853826)
Supplement: Supplementary Table 1 — Sample availability, quality-control retention, sequencing-depth summary, metadata missingness, and sample inclusion/exclusion log by habitat and group. [file DataSheet1.zip › Supplementary Tables/Table S1. Sample availability, quality-control retention, sequencing-depth summary, metadata missingness, and sample inclusionexclusion log by habitat and grou.xlsx]

## Sheet: sample_counts
Site	Raw_metadata_n	ASV_column_n	Case_n	Control_n	Total_n
Urine	108	101	68	33	101
Feces	119	117	79	38	117
Saliva	120	120	80	40	120

## Sheet: inclusion_exclusion
SampleID_original_suffix	SampleID	Original_SampleID	SubjectID	Site	Group	Has_ASV_column	Exclusion_reason
SF01_T	SF01_S	P1_T	SF01	Saliva	Case	TRUE
SF01_F	SF01_F	P1_F	SF01	Feces	Case	TRUE
SF02_T	SF02_S	P2_T	SF02	Saliva	Case	TRUE
SF02_L	SF02_U	P2_L	SF02	Urine	Case	TRUE
SF02_F	SF02_F	P2_F	SF02	Feces	Case	TRUE
SF03_T	SF03_S	P3_T	SF03	Saliva	Case	TRUE
SF03_L	SF03_U	P3_L	SF03	Urine	Case	TRUE
SF03_F	SF03_F	P3_F	SF03	Feces	Case	TRUE
SF04_T	SF04_S	P4_T	SF04	Saliva	Case	TRUE
SF04_F	SF04_F	P4_F	SF04	Feces	Case	TRUE
SF05_T	SF05_S	P5_T	SF05	Saliva	Case	TRUE
SF05_L	SF05_U	P5_L	SF05	Urine	Case	TRUE
SF05_F	SF05_F	P5_F	SF05	Feces	Case	TRUE
SF06_T	SF06_S	P6_T	SF06	Saliva	Case	TRUE
SF06_L	SF06_U	P6_L	SF06	Urine	Case	TRUE
SF06_F	SF06_F	P6_F	SF06	Feces	Case	TRUE
SF07_T	SF07_S	P7_T	SF07	Saliva	Case	TRUE
SF07_L	SF07_U	P7_L	SF07	Urine	Case	TRUE
SF07_F	SF07_F	P7_F	SF07	Feces	Case	TRUE
SF08_T	SF08_S	P8_T	SF08	Saliva	Case	TRUE
SF08_L	SF08_U	P8_L	SF08	Urine	Case	TRUE
SF08_F	SF08_F	P8_F	SF08	Feces	Case	TRUE
SF09_T	SF09_S	P9_T	SF09	Saliva	Case	TRUE
SF09_L	SF09_U	P9_L	SF09	Urine	Case	TRUE
SF09_F	SF09_F	P9_F	SF09	Feces	Case	TRUE
SF10_T	SF10_S	P10_T	SF10	Saliva	Case	TRUE
SF10_F	SF10_F	P10_F	SF10	Feces	Case	TRUE
SF11_T	SF11_S	P11_T	SF11	Saliva	Case	TRUE
SF11_L	SF11_U	P11_L	SF11	Urine	Case	TRUE
SF11_F	SF11_F	P11_F	SF11	Feces	Case	TRUE
SF12_T	SF12_S	P12_T	SF12	Saliva	Case	TRUE
SF12_L	SF12_U	P12_L	SF12	Urine	Case	TRUE
SF12_F	SF12_F	P12_F	SF12	Feces	Case	TRUE
SF13_T	SF13_S	P13_T	SF13	Saliva	Case	TRUE
SF13_L	SF13_U	P13_L	SF13	Urine	Case	TRUE
SF13_F	SF13_F	P13_F	SF13	Feces	Case	TRUE
SF14_T	SF14_S	P14_T	SF14	Saliva	Case	TRUE
SF14_L	SF14_U	P14_L	SF14	Urine	Case	TRUE
SF14_F	SF14_F	P14_F	SF14	Feces	Case	TRUE
SF15_T	SF15_S	P15_T	SF15	Saliva	Case	TRUE
SF15_L	SF15_U	P15_L	SF15	Urine	Case	TRUE
SF15_F	SF15_F	P15_F	SF15	Feces	Case	TRUE
SF16_T	SF16_S	P16_T	SF16	Saliva	Case	TRUE
SF16_L	SF16_U	P16_L	SF16	Urine	Case	TRUE
SF16_F	SF16_F	P16_F	SF16	Feces	Case	TRUE
SF17_T	SF17_S	P17_T	SF17	Saliva	Case	TRUE
SF17_L	SF17_U	P17_L	SF17	Urine	Case	TRUE
SF17_F	SF17_F	P17_F	SF17	Feces	Case	TRUE
SF18_T	SF18_S	P18_T	SF18	Saliva	Case	TRUE
SF18_L	SF18_U	P18_L	SF18	Urine	Case	TRUE
SF18_F	SF18_F	P18_F	SF18	Feces	Case	TRUE
SF19_T	SF19_S	P19_T	SF19	Saliva	Case	TRUE
SF19_L	SF19_U	P19_L	SF19	Urine	Case	TRUE
SF19_F	SF19_F	P19_F	SF19	Feces	Case	TRUE
SF20_T	SF20_S	P20_T	SF20	Saliva	Case	TRUE
SF20_L	SF20_U	P20_L	SF20	Urine	Case	TRUE
SF21_T	SF21_S	P21_T	SF21	Saliva	Case	TRUE
SF21_L	SF21_U	P21_L	SF21	Urine	Case	TRUE
SF21_F	SF21_F	P21_F	SF21	Feces	Case	TRUE
SF22_T	SF22_S	P22_T	SF22	Saliva	Case	TRUE
SF22_F	SF22_F	P22_F	SF22	Feces	Case	TRUE
SF23_T	SF23_S	P23_T	SF23	Saliva	Case	TRUE
SF23_L	SF23_U	P23_L	SF23	Urine	Case	TRUE
SF23_F	SF23_F	P23_F	SF23	Feces	Case	TRUE
SF24_T	SF24_S	P24_T	SF24	Saliva	Case	TRUE
SF24_L	SF24_U	P24_L	SF24	Urine	Case	TRUE
SF24_F	SF24_F	P24_F	SF24	Feces	Case	TRUE
SF25_T	SF25_S	P25_T	SF25	Saliva	Case	TRUE
SF25_L	SF25_U	P25_L	SF25	Urine	Case	TRUE
SF25_F	SF25_F	P25_F	SF25	Feces	Case	TRUE
SF26_T	SF26_S	P26_T	SF26	Saliva	Case	TRUE
SF26_L	SF26_U	P26_L	SF26	Urine	Case	TRUE
SF26_F	SF26_F	P26_F	SF26	Feces	Case	TRUE
SF27_T	SF27_S	P27_T	SF27	Saliva	Case	TRUE
SF27_L	SF27_U	P27_L	SF27	Urine	Case	TRUE
SF27_F	SF27_F	P27_F	SF27	Feces	Case	TRUE
SF28_T	SF28_S	P28_T	SF28	Saliva	Case	TRUE
SF28_L	SF28_U	P28_L	SF28	Urine	Case	TRUE
SF28_F	SF28_F	P28_F	SF28	Feces	Case	TRUE
SF29_T	SF29_S	P29_T	SF29	Saliva	Case	TRUE
SF29_F	SF29_F	P29_F	SF29	Feces	Case	TRUE
SF30_T	SF30_S	P30_T	SF30	Saliva	Case	TRUE
SF30_F	SF30_F	P30_F	SF30	Feces	Case	TRUE
SF31_T	SF31_S	P31_T	SF31	Saliva	Case	TRUE
SF31_F	SF31_F	P31_F	SF31	Feces	Case	TRUE
SF32_T	SF32_S	P32_T	SF32	Saliva	Case	TRUE
SF32_F	SF32_F	P32_F	SF32	Feces	Case	TRUE
SF33_T	SF33_S	P33_T	SF33	Saliva	Case	TRUE
SF33_F	SF33_F	P33_F	SF33	Feces	Case	TRUE
SF34_T	SF34_S	P34_T	SF34	Saliva	Case	TRUE
SF34_L	SF34_U	P34_L	SF34	Urine	Case	TRUE
SF34_F	SF34_F	P34_F	SF34	Feces	Case	TRUE
SF35_T	SF35_S	P35_T	SF35	Saliva	Case	TRUE
SF35_L	SF35_U	P35_L	SF35	Urine	Case	TRUE
SF35_F	SF35_F	P35_F	SF35	Feces	Case	TRUE
SF36_T	SF36_S	P36_T	SF36	Saliva	Case	TRUE
SF36_L	SF36_U	P36_L	SF36	Urine	Case	TRUE
SF36_F	SF36_F	P36_F	SF36	Feces	Case	TRUE
SF37_T	SF37_S	P37_T	SF37	Saliva	Case	TRUE
SF37_L	SF37_U	P37_L	SF37	Urine	Case	TRUE
SF37_F	SF37_F	P37_F	SF37	Feces	Case	TRUE
SF38_T	SF38_S	P38_T	SF38	Saliva	Case	TRUE
SF38_L	SF38_U	P38_L	SF38	Urine	Case	TRUE
SF38_F	SF38_F	P38_F	SF38	Feces	Case	TRUE
SF39_T	SF39_S	P39_T	SF39	Saliva	Case	TRUE
SF39_L	SF39_U	P39_L	SF39	Urine	Case	TRUE
SF39_F	SF39_F	P39_F	SF39	Feces	Case	TRUE
SF40_T	SF40_S	P40_T	SF40	Saliva	Case	TRUE
SF40_L	SF40_U	P40_L	SF40	Urine	Case	TRUE
SF40_F	SF40_F	P40_F	SF40	Feces	Case	TRUE
SF41_T	SF41_S	P41_T	SF41	Saliva	Case	TRUE
SF41_L	SF41_U	P41_L	SF41	Urine	Case	TRUE
SF41_F	SF41_F	P41_F	SF41	Feces	Case	TRUE
SF42_T	SF42_S	P43_T	SF42	Saliva	Case	TRUE
SF42_L	SF42_U	P43_L	SF42	Urine	Case	TRUE
SF42_F	SF42_F	P43_F	SF42	Feces	Case	TRUE
SF43_T	SF43_S	P44_T	SF43	Saliva	Case	TRUE
SF43_L	SF43_U	P44_L	SF43	Urine	Case	TRUE
SF43_F	SF43_F	P44_F	SF43	Feces	Case	TRUE
SF44_T	SF44_S	P45_T	SF44	Saliva	Case	TRUE
SF44_L	SF44_U	P45_L	SF44	Urine	Case	TRUE
SF44_F	SF44_F	P45_F	SF44	Feces	Case	TRUE
SF45_T	SF45_S	P46_T	SF45	Saliva	Case	TRUE
SF45_L	SF45_U	P46_L	SF45	Urine	Case	TRUE
SF45_F	SF45_F	P46_F	SF45	Feces	Case	TRUE
SF46_T	SF46_S	P47_T	SF46	Saliva	Case	TRUE
SF46_L	SF46_U	P47_L	SF46	Urine	Case	TRUE
SF46_F	SF46_F	P47_F	SF46	Feces	Case	TRUE
SF47_T	SF47_S	P48_T	SF47	Saliva	Case	TRUE
SF47_L	SF47_U	P48_L	SF47	Urine	Case	TRUE
SF47_F	SF47_F	P48_F	SF47	Feces	Case	TRUE
SF48_T	SF48_S	P49_T	SF48	Saliva	Case	TRUE
SF48_L	SF48_U	P49_L	SF48	Urine	Case	TRUE
SF48_F	SF48_F	P49_F	SF48	Feces	Case	TRUE
SF49_T	SF49_S	P51_T	SF49	Saliva	Case	TRUE
SF49_L	SF49_U	P51_L	SF49	Urine	Case	TRUE
SF49_F	SF49_F	P51_F	SF49	Feces	Case	TRUE
SF50_T	SF50_S	P52_T	SF50	Saliva	Case	TRUE
SF50_L	SF50_U	P52_L	SF50	Urine	Case	TRUE
SF50_F	SF50_F	P52_F	SF50	Feces	Case	TRUE
SF51_T	SF51_S	P53_T	SF51	Saliva	Case	TRUE
SF51_L	SF51_U	P53_L	SF51	Urine	Case	TRUE
SF51_F	SF51_F	P53_F	SF51	Feces	Case	TRUE
SF52_T	SF52_S	P54_T	SF52	Saliva	Case	TRUE
SF52_L	SF52_U	P54_L	SF52	Urine	Case	TRUE
SF52_F	SF52_F	P54_F	SF52	Feces	Case	TRUE
SF53_T	SF53_S	P55_T	SF53	Saliva	Case	TRUE
SF53_L	SF53_U	P55_L	SF53	Urine	Case	TRUE
SF53_F	SF53_F	P55_F	SF53	Feces	Case	TRUE
SF54_T	SF54_S	P56_T	SF54	Saliva	Case	TRUE
SF54_L	SF54_U	P56_L	SF54	Urine	Case	TRUE
SF54_F	SF54_F	P56_F	SF54	Feces	Case	TRUE
SF55_T	SF55_S	P57_T	SF55	Saliva	Case	TRUE
SF55_L	SF55_U	P57_L	SF55	Urine	Case	TRUE
SF55_F	SF55_F	P57_F	SF55	Feces	Case	TRUE
SF56_T	SF56_S	P58_T	SF56	Saliva	Case	TRUE
SF56_L	SF56_U	P58_L	SF56	Urine	Case	TRUE
SF56_F	SF56_F	P58_F	SF56	Feces	Case	TRUE
SF57_T	SF57_S	P59_T	SF57	Saliva	Case	TRUE
SF57_L	SF57_U	P59_L	SF57	Urine	Case	TRUE
SF57_F	SF57_F	P59_F	SF57	Feces	Case	TRUE
SF58_T	SF58_S	P60_T	SF58	Saliva	Case	TRUE
SF58_L	SF58_U	P60_L	SF58	Urine	Case	TRUE
SF58_F	SF58_F	P60_F	SF58	Feces	Case	TRUE
SF59_T	SF59_S	P62_T	SF59	Saliva	Case	TRUE
SF59_L	SF59_U	P62_L	SF59	Urine	Case	TRUE
SF59_F	SF59_F	P62_F	SF59	Feces	Case	TRUE
SF60_T	SF60_S	P63_T	SF60	Saliva	Case	TRUE
SF60_L	SF60_U	P63_L	SF60	Urine	Case	TRUE
SF60_F	SF60_F	P63_F	SF60	Feces	Case	TRUE
SF61_T	SF61_S	P64_T	SF61	Saliva	Case	TRUE
SF61_L	SF61_U	P64_L	SF61	Urine	Case	TRUE
SF61_F	SF61_F	P64_F	SF61	Feces	Case	TRUE
SF62_T	SF62_S	P65_T	SF62	Saliva	Case	TRUE
SF62_F	SF62_F	P65_F	SF62	Feces	Case	TRUE
SF63_T	SF63_S	P66_T	SF63	Saliva	Case	TRUE
SF63_L	SF63_U	P66_L	SF63	Urine	Case	TRUE
SF63_F	SF63_F	P66_F	SF63	Feces	Case	TRUE
SF64_T	SF64_S	P67_T	SF64	Saliva	Case	TRUE
SF64_L	SF64_U	P67_L	SF64	Urine	Case	TRUE
SF64_F	SF64_F	P67_F	SF64	Feces	Case	TRUE
SF65_T	SF65_S	P68_T	SF65	Saliva	Case	TRUE
SF65_F	SF65_F	P68_F	SF65	Feces	Case	TRUE
SF66_T	SF66_S	P69_T	SF66	Saliva	Case	TRUE
SF66_L	SF66_U	P69_L	SF66	Urine	Case	TRUE
SF66_F	SF66_F	P69_F	SF66	Feces	Case	TRUE
SF67_T	SF67_S	P70_T	SF67	Saliva	Case	TRUE
SF67_L	SF67_U	P70_L	SF67	Urine	Case	TRUE
SF67_F	SF67_F	P70_F	SF67	Feces	Case	TRUE
SF68_T	SF68_S	P71_T	SF68	Saliva	Case	TRUE
SF68_F	SF68_F	P71_F	SF68	Feces	Case	TRUE
SF69_T	SF69_S	P72_T	SF69	Saliva	Case	TRUE
SF69_L	SF69_U	P72_L	SF69	Urine	Case	TRUE
SF69_F	SF69_F	P72_F	SF69	Feces	Case	TRUE
SF70_T	SF70_S	P73_T	SF70	Saliva	Case	TRUE
SF70_L	SF70_U	P73_L	SF70	Urine	Case	TRUE
SF70_F	SF70_F	P73_F	SF70	Feces	Case	TRUE
SF71_T	SF71_S	P201_T	SF71	Saliva	Case	TRUE
SF71_L	SF71_U	P201_L	SF71	Urine	Case	TRUE
SF71_F	SF71_F	P201_F	SF71	Feces	Case	TRUE
SF72_T	SF72_S	P202_T	SF72	Saliva	Case	TRUE
SF72_L	SF72_U	P202_L	SF72	Urine	Case	TRUE
SF72_F	SF72_F	P202_F	SF72	Feces	Case	TRUE
SF73_T	SF73_S	P203_T	SF73	Saliva	Case	TRUE
SF73_L	SF73_U	P203_L	SF73	Urine	Case	TRUE
SF73_F	SF73_F	P203_F	SF73	Feces	Case	TRUE
SF74_T	SF74_S	P204_T	SF74	Saliva	Case	TRUE
SF74_L	SF74_U	P204_L	SF74	Urine	Case	TRUE
SF74_F	SF74_F	P204_F	SF74	Feces	Case	TRUE
SF75_T	SF75_S	P205_T	SF75	Saliva	Case	TRUE
SF75_L	SF75_U	P205_L	SF75	Urine	Case	TRUE
SF75_F	SF75_F	P205_F	SF75	Feces	Case	TRUE
SF76_T	SF76_S	P206_T	SF76	Saliva	Case	TRUE
SF76_L	SF76_U	P206_L	SF76	Urine	Case	TRUE
SF76_F	SF76_F	P206_F	SF76	Feces	Case	TRUE
SF77_T	SF77_S	P207_T	SF77	Saliva	Case	TRUE
SF77_L	SF77_U	P207_L	SF77	Urine	Case	TRUE
SF77_F	SF77_F	P207_F	SF77	Feces	Case	TRUE
SF78_T	SF78_S	P208_T	SF78	Saliva	Case	TRUE
SF78_L	SF78_U	P208_L	SF78	Urine	Case	TRUE
SF78_F	SF78_F	P208_F	SF78	Feces	Case	TRUE
SF79_T	SF79_S	P209_T	SF79	Saliva	Case	TRUE
SF79_L	SF79_U	P209_L	SF79	Urine	Case	TRUE
SF79_F	SF79_F	P209_F	SF79	Feces	Case	TRUE
SF80_T	SF80_S	P210_T	SF80	Saliva	Case	TRUE
SF80_L	SF80_U	P210_L	SF80	Urine	Case	TRUE
SF80_F	SF80_F	P210_F	SF80	Feces	Case	TRUE
HC01_T	HC01_S	N1_T	HC01	Saliva	Control	TRUE
HC01_L	HC01_U	N1_L	HC01	Urine	Control	TRUE
HC01_F	HC01_F	N1_F	HC01	Feces	Control	TRUE
HC02_T	HC02_S	N2_T	HC02	Saliva	Control	TRUE
HC02_L	HC02_U	N2_L	HC02	Urine	Control	TRUE
HC02_F	HC02_F	N2_F	HC02	Feces	Control	FALSE	No matching ASV column in ASV Raw Whole.xlsx
HC03_T	HC03_S	N3_T	HC03	Saliva	Control	TRUE
HC03_L	HC03_U	N3_L	HC03	Urine	Control	TRUE
HC03_F	HC03_F	N3_F	HC03	Feces	Control	TRUE
HC04_T	HC04_S	N4_T	HC04	Saliva	Control	TRUE
HC04_L	HC04_U	N4_L	HC04	Urine	Control	TRUE
HC04_F	HC04_F	N4_F	HC04	Feces	Control	TRUE
HC05_T	HC05_S	N5_T	HC05	Saliva	Control	TRUE
HC05_L	HC05_U	N5_L	HC05	Urine	Control	TRUE
HC05_F	HC05_F	N5_F	HC05	Feces	Control	TRUE
HC06_T	HC06_S	N6_T	HC06	Saliva	Control	TRUE
HC06_L	HC06_U	N6_L	HC06	Urine	Control	TRUE
HC06_F	HC06_F	N6_F	HC06	Feces	Control	TRUE
HC07_T	HC07_S	N7_T	HC07	Saliva	Control	TRUE
HC07_L	HC07_U	N7_L	HC07	Urine	Control	TRUE
HC07_F	HC07_F	N7_F	HC07	Feces	Control	TRUE
HC08_T	HC08_S	N8_T	HC08	Saliva	Control	TRUE
HC08_L	HC08_U	N8_L	HC08	Urine	Control	TRUE
HC08_F	HC08_F	N8_F	HC08	Feces	Control	TRUE
HC09_T	HC09_S	N9_T	HC09	Saliva	Control	TRUE
HC09_L	HC09_U	N9_L	HC09	Urine	Control	TRUE
HC09_F	HC09_F	N9_F	HC09	Feces	Control	TRUE
HC10_T	HC10_S	N10_T	HC10	Saliva	Control	TRUE
HC10_L	HC10_U	N10_L	HC10	Urine	Control	TRUE
HC10_F	HC10_F	N10_F	HC10	Feces	Control	TRUE
HC11_T	HC11_S	N11_T	HC11	Saliva	Control	TRUE
HC11_L	HC11_U	N11_L	HC11	Urine	Control	TRUE
HC11_F	HC11_F	N11_F	HC11	Feces	Control	TRUE
HC12_T	HC12_S	N12_T	HC12	Saliva	Control	TRUE
HC12_L	HC12_U	N12_L	HC12	Urine	Control	FALSE	No matching ASV column in ASV Raw Whole.xlsx
HC12_F	HC12_F	N12_F	HC12	Feces	Control	TRUE
HC13_T	HC13_S	N13_T	HC13	Saliva	Control	TRUE
HC13_L	HC13_U	N13_L	HC13	Urine	Control	TRUE
HC13_F	HC13_F	N13_F	HC13	Feces	Control	TRUE
HC14_T	HC14_S	N14_T	HC14	Saliva	Control	TRUE
HC14_L	HC14_U	N14_L	HC14	Urine	Control	TRUE
HC14_F	HC14_F	N14_F	HC14	Feces	Control	TRUE
HC15_T	HC15_S	N15_T	HC15	Saliva	Control	TRUE
HC15_L	HC15_U	N15_L	HC15	Urine	Control	FALSE	No matching ASV column in ASV Raw Whole.xlsx
HC15_F	HC15_F	N15_F	HC15	Feces	Control	TRUE
HC16_T	HC16_S	N16_T	HC16	Saliva	Control	TRUE
HC16_L	HC16_U	N16_L	HC16	Urine	Control	TRUE
HC16_F	HC16_F	N16_F	HC16	Feces	Control	TRUE
HC17_T	HC17_S	N17_T	HC17	Saliva	Control	TRUE
HC17_L	HC17_U	N17_L	HC17	Urine	Control	FALSE	No matching ASV column in ASV Raw Whole.xlsx
HC17_F	HC17_F	N17_F	HC17	Feces	Control	TRUE
HC18_T	HC18_S	N18_T	HC18	Saliva	Control	TRUE
HC18_L	HC18_U	N18_L	HC18	Urine	Control	TRUE
HC18_F	HC18_F	N18_F	HC18	Feces	Control	TRUE
HC19_T	HC19_S	N19_T	HC19	Saliva	Control	TRUE
HC19_L	HC19_U	N19_L	HC19	Urine	Control	TRUE
HC19_F	HC19_F	N19_F	HC19	Feces	Control	TRUE
HC20_T	HC20_S	N20_T	HC20	Saliva	Control	TRUE
HC20_L	HC20_U	N20_L	HC20	Urine	Control	TRUE
HC20_F	HC20_F	N20_F	HC20	Feces	Control	TRUE
HC21_T	HC21_S	N201_T	HC21	Saliva	Control	TRUE
HC21_L	HC21_U	N201_L	HC21	Urine	Control	TRUE
HC21_F	HC21_F	N201_F	HC21	Feces	Control	TRUE
HC22_T	HC22_S	N202_T	HC22	Saliva	Control	TRUE
HC22_L	HC22_U	N202_L	HC22	Urine	Control	TRUE
HC22_F	HC22_F	N202_F	HC22	Feces	Control	FALSE	No matching ASV column in ASV Raw Whole.xlsx
HC23_T	HC23_S	N203_T	HC23	Saliva	Control	TRUE
HC23_L	HC23_U	N203_L	HC23	Urine	Control	TRUE
HC23_F	HC23_F	N203_F	HC23	Feces	Control	TRUE
HC24_T	HC24_S	N204_T	HC24	Saliva	Control	TRUE
HC24_L	HC24_U	N204_L	HC24	Urine	Control	TRUE
HC24_F	HC24_F	N204_F	HC24	Feces	Control	TRUE
HC25_T	HC25_S	N205_T	HC25	Saliva	Control	TRUE
HC25_L	HC25_U	N205_L	HC25	Urine	Control	TRUE
HC25_F	HC25_F	N205_F	HC25	Feces	Control	TRUE
HC26_T	HC26_S	N206_T	HC26	Saliva	Control	TRUE
HC26_L	HC26_U	N206_L	HC26	Urine	Control	TRUE
HC26_F	HC26_F	N206_F	HC26	Feces	Control	TRUE
HC27_T	HC27_S	N207_T	HC27	Saliva	Control	TRUE
HC27_L	HC27_U	N207_L	HC27	Urine	Control	TRUE
HC27_F	HC27_F	N207_F	HC27	Feces	Control	TRUE
HC28_T	HC28_S	N208_T	HC28	Saliva	Control	TRUE
HC28_L	HC28_U	N208_L	HC28	Urine	Control	TRUE
HC28_F	HC28_F	N208_F	HC28	Feces	Control	TRUE
HC29_T	HC29_S	N209_T	HC29	Saliva	Control	TRUE
HC29_L	HC29_U	N209_L	HC29	Urine	Control	TRUE
HC29_F	HC29_F	N209_F	HC29	Feces	Control	TRUE
HC30_T	HC30_S	N210_T	HC30	Saliva	Control	TRUE
HC30_L	HC30_U	N210_L	HC30	Urine	Control	TRUE
HC30_F	HC30_F	N210_F	HC30	Feces	Control	TRUE
HC31_T	HC31_S	N211_T	HC31	Saliva	Control	TRUE
HC31_L	HC31_U	N211_L	HC31	Urine	Control	FALSE	No matching ASV column in ASV Raw Whole.xlsx
HC31_F	HC31_F	N211_F	HC31	Feces	Control	TRUE
HC32_T	HC32_S	N212_T	HC32	Saliva	Control	TRUE
HC32_L	HC32_U	N212_L	HC32	Urine	Control	FALSE	No matching ASV column in ASV Raw Whole.xlsx
HC32_F	HC32_F	N212_F	HC32	Feces	Control	TRUE
HC33_T	HC33_S	N213_T	HC33	Saliva	Control	TRUE
HC33_L	HC33_U	N213_L	HC33	Urine	Control	TRUE
HC33_F	HC33_F	N213_F	HC33	Feces	Control	TRUE
HC34_T	HC34_S	N214_T	HC34	Saliva	Control	TRUE
HC34_L	HC34_U	N214_L	HC34	Urine	Control	TRUE
HC34_F	HC34_F	N214_F	HC34	Feces	Control	TRUE
HC35_T	HC35_S	N215_T	HC35	Saliva	Control	TRUE
HC35_L	HC35_U	N215_L	HC35	Urine	Control	FALSE	No matching ASV column in ASV Raw Whole.xlsx
HC35_F	HC35_F	N215_F	HC35	Feces	Control	TRUE
HC36_T	HC36_S	N216_T	HC36	Saliva	Control	TRUE
HC36_L	HC36_U	N216_L	HC36	Urine	Control	TRUE
HC36_F	HC36_F	N216_F	HC36	Feces	Control	TRUE
HC37_T	HC37_S	N217_T	HC37	Saliva	Control	TRUE
HC37_L	HC37_U	N217_L	HC37	Urine	Control	FALSE	No matching ASV column in ASV Raw Whole.xlsx
HC37_F	HC37_F	N217_F	HC37	Feces	Control	TRUE
HC38_T	HC38_S	N218_T	HC38	Saliva	Control	TRUE
HC38_L	HC38_U	N218_L	HC38	Urine	Control	TRUE
HC38_F	HC38_F	N218_F	HC38	Feces	Control	TRUE
HC39_T	HC39_S	N219_T	HC39	Saliva	Control	TRUE
HC39_L	HC39_U	N219_L	HC39	Urine	Control	TRUE
HC39_F	HC39_F	N219_F	HC39	Feces	Control	TRUE
HC40_T	HC40_S	N220_T	HC40	Saliva	Control	TRUE
HC40_L	HC40_U	N220_L	HC40	Urine	Control	TRUE
HC40_F	HC40_F	N220_F	HC40	Feces	Control	TRUE

## Sheet: raw_depth
SampleID	Raw_depth	Site	Group
SF59_U	22254	Urine	SF
SF60_U	22254	Urine	SF
SF61_U	22254	Urine	SF
SF63_U	22254	Urine	SF
SF64_U	22254	Urine	SF
SF66_U	22254	Urine	SF
SF67_U	22254	Urine	SF
SF69_U	22254	Urine	SF
SF70_U	22254	Urine	SF
SF59_F	22254	Feces	SF
SF60_F	22254	Feces	SF
SF61_F	22254	Feces	SF
SF62_F	22254	Feces	SF
SF63_F	22254	Feces	SF
SF64_F	22254	Feces	SF
SF65_F	22254	Feces	SF
SF66_F	22254	Feces	SF
SF67_F	22254	Feces	SF
SF68_F	22254	Feces	SF
SF69_F	22254	Feces	SF
SF70_F	22254	Feces	SF
SF59_S	22254	Saliva	SF
SF60_S	22254	Saliva	SF
SF61_S	22254	Saliva	SF
SF62_S	22254	Saliva	SF
SF63_S	22254	Saliva	SF
SF64_S	22254	Saliva	SF
SF65_S	22254	Saliva	SF
SF66_S	22254	Saliva	SF
SF67_S	22254	Saliva	SF
SF68_S	22254	Saliva	SF
SF69_S	22254	Saliva	SF
SF70_S	22254	Saliva	SF
HC33_U	22254	Urine	HC
HC34_U	22254	Urine	HC
HC36_U	22254	Urine	HC
HC38_U	22254	Urine	HC
HC39_U	22254	Urine	HC
HC40_U	22254	Urine	HC
HC31_F	22254	Feces	HC
HC32_F	22254	Feces	HC
HC33_F	22254	Feces	HC
HC34_F	22254	Feces	HC
HC35_F	22254	Feces	HC
HC36_F	22254	Feces	HC
HC37_F	22254	Feces	HC
HC38_F	22254	Feces	HC
HC39_F	22254	Feces	HC
HC40_F	22254	Feces	HC
HC31_S	22254	Saliva	HC
HC32_S	22254	Saliva	HC
HC33_S	22254	Saliva	HC
HC34_S	22254	Saliva	HC
HC35_S	22254	Saliva	HC
HC36_S	22254	Saliva	HC
HC37_S	22254	Saliva	HC
HC38_S	22254	Saliva	HC
HC39_S	22254	Saliva	HC
HC40_S	22254	Saliva	HC
HC21_U	22254	Urine	HC
HC22_U	22254	Urine	HC
HC23_U	22254	Urine	HC
HC24_U	22254	Urine	HC
HC25_U	22254	Urine	HC
HC26_U	22254	Urine	HC
HC27_U	22254	Urine	HC
HC28_U	22254	Urine	HC
HC29_U	22254	Urine	HC
HC30_U	22254	Urine	HC
HC21_F	22254	Feces	HC
HC23_F	22254	Feces	HC
HC24_F	22254	Feces	HC
HC25_F	22254	Feces	HC
HC26_F	22254	Feces	HC
HC27_F	22254	Feces	HC
HC28_F	22254	Feces	HC
HC29_F	22254	Feces	HC
HC30_F	22254	Feces	HC
HC21_S	22254	Saliva	HC
HC22_S	22254	Saliva	HC
HC23_S	22254	Saliva	HC
HC24_S	22254	Saliva	HC
HC25_S	22254	Saliva	HC
HC26_S	22254	Saliva	HC
HC27_S	22254	Saliva	HC
HC28_S	22254	Saliva	HC
HC29_S	22254	Saliva	HC
HC30_S	22254	Saliva	HC
SF41_U	22254	Urine	SF
SF42_U	22254	Urine	SF
SF43_U	22254	Urine	SF
SF44_U	22254	Urine	SF
SF45_U	22254	Urine	SF
SF46_U	22254	Urine	SF
SF47_U	22254	Urine	SF
SF48_U	22254	Urine	SF
SF49_U	22254	Urine	SF
SF50_U	22254	Urine	SF
SF51_U	22254	Urine	SF
SF52_U	22254	Urine	SF
SF53_U	22254	Urine	SF
SF54_U	22254	Urine	SF
SF55_U	22254	Urine	SF
SF56_U	22254	Urine	SF
SF57_U	22254	Urine	SF
SF58_U	22254	Urine	SF
HC11_U	22254	Urine	HC
HC13_U	22254	Urine	HC
HC14_U	22254	Urine	HC
HC16_U	22254	Urine	HC
HC18_U	22254	Urine	HC
HC19_U	22254	Urine	HC
HC20_U	22254	Urine	HC
SF41_F	22254	Feces	SF
SF42_F	22254	Feces	SF
SF43_F	22254	Feces	SF
SF44_F	22254	Feces	SF
SF45_F	22254	Feces	SF
SF46_F	22254	Feces	SF
SF47_F	22254	Feces	SF
SF48_F	22254	Feces	SF
SF49_F	22254	Feces	SF
SF50_F	22254	Feces	SF
SF51_F	22254	Feces	SF
SF52_F	22254	Feces	SF
SF53_F	22254	Feces	SF
SF54_F	22254	Feces	SF
SF55_F	22254	Feces	SF
SF56_F	22254	Feces	SF
SF57_F	22254	Feces	SF
SF58_F	22254	Feces	SF
HC11_F	22254	Feces	HC
HC12_F	22254	Feces	HC
HC13_F	22254	Feces	HC
HC14_F	22254	Feces	HC
HC15_F	22254	Feces	HC
HC16_F	22254	Feces	HC
HC17_F	22254	Feces	HC
HC18_F	22254	Feces	HC
HC19_F	22254	Feces	HC
HC20_F	22254	Feces	HC
SF41_S	22254	Saliva	SF
SF42_S	22254	Saliva	SF
SF43_S	22254	Saliva	SF
SF44_S	22254	Saliva	SF
SF45_S	22254	Saliva	SF
SF46_S	22254	Saliva	SF
SF47_S	22254	Saliva	SF
SF48_S	22254	Saliva	SF
SF49_S	22254	Saliva	SF
SF50_S	22254	Saliva	SF
SF51_S	22254	Saliva	SF
SF52_S	22254	Saliva	SF
SF53_S	22254	Saliva	SF
SF54_S	22254	Saliva	SF
SF55_S	22254	Saliva	SF
SF56_S	22254	Saliva	SF
SF57_S	22254	Saliva	SF
SF58_S	22254	Saliva	SF
HC11_S	22254	Saliva	HC
HC12_S	22254	Saliva	HC
HC13_S	22254	Saliva	HC
HC14_S	22254	Saliva	HC
HC15_S	22254	Saliva	HC
HC16_S	22254	Saliva	HC
HC17_S	22254	Saliva	HC
HC18_S	22254	Saliva	HC
HC19_S	22254	Saliva	HC
HC20_S	22254	Saliva	HC
SF71_U	22254	Urine	SF
SF72_U	22254	Urine	SF
SF73_U	22254	Urine	SF
SF74_U	22254	Urine	SF
SF75_U	22254	Urine	SF
SF71_F	22254	Feces	SF
SF72_F	22254	Feces	SF
SF73_F	22254	Feces	SF
SF74_F	22254	Feces	SF
SF76_F	22254	Feces	SF
SF75_F	22254	Feces	SF
SF77_F	22254	Feces	SF
SF78_F	22254	Feces	SF
SF79_F	22254	Feces	SF
SF76_S	22254	Saliva	SF
SF71_S	22254	Saliva	SF
SF74_S	22254	Saliva	SF
SF75_S	22254	Saliva	SF
SF80_S	22254	Saliva	SF
SF77_S	22254	Saliva	SF
SF78_S	22254	Saliva	SF
SF73_S	22254	Saliva	SF
SF79_S	22254	Saliva	SF
SF72_S	22254	Saliva	SF
SF80_F	22254	Feces	SF
SF78_U	22254	Urine	SF
SF79_U	22254	Urine	SF
SF76_U	22254	Urine	SF
SF77_U	22254	Urine	SF
SF80_U	22254	Urine	SF
SF02_U	22254	Urine	SF
SF03_U	22254	Urine	SF
SF05_U	22254	Urine	SF
SF06_U	22254	Urine	SF
SF07_U	22254	Urine	SF
SF08_U	22254	Urine	SF
SF09_U	22254	Urine	SF
SF11_U	22254	Urine	SF
SF12_U	22254	Urine	SF
SF13_U	22254	Urine	SF
SF14_U	22254	Urine	SF
SF15_U	22254	Urine	SF
SF16_U	22254	Urine	SF
SF17_U	22254	Urine	SF
SF18_U	22254	Urine	SF
SF19_U	22254	Urine	SF
SF20_U	22254	Urine	SF
SF21_U	22254	Urine	SF
SF23_U	22254	Urine	SF
SF24_U	22254	Urine	SF
SF25_U	22254	Urine	SF
SF26_U	22254	Urine	SF
SF27_U	22254	Urine	SF
SF28_U	22254	Urine	SF
SF34_U	22254	Urine	SF
SF35_U	22254	Urine	SF
SF36_U	22254	Urine	SF
SF37_U	22254	Urine	SF
SF38_U	22254	Urine	SF
SF39_U	22254	Urine	SF
SF40_U	22254	Urine	SF
HC01_U	22254	Urine	HC
HC02_U	22254	Urine	HC
HC03_U	22254	Urine	HC
HC04_U	22254	Urine	HC
HC05_U	22254	Urine	HC
HC06_U	22254	Urine	HC
HC07_U	22254	Urine	HC
HC08_U	22254	Urine	HC
HC09_U	22254	Urine	HC
HC10_U	22254	Urine	HC
SF01_F	22254	Feces	SF
SF02_F	22254	Feces	SF
SF03_F	22254	Feces	SF
SF04_F	22254	Feces	SF
SF05_F	22254	Feces	SF
SF06_F	22254	Feces	SF
SF07_F	22254	Feces	SF
SF08_F	22254	Feces	SF
SF09_F	22254	Feces	SF
SF10_F	22254	Feces	SF
SF11_F	22254	Feces	SF
SF12_F	22254	Feces	SF
SF13_F	22254	Feces	SF
SF14_F	22254	Feces	SF
SF15_F	22254	Feces	SF
SF16_F	22254	Feces	SF
SF17_F	22254	Feces	SF
SF18_F	22254	Feces	SF
SF19_F	22254	Feces	SF
SF21_F	22254	Feces	SF
SF22_F	22254	Feces	SF
SF23_F	22254	Feces	SF
SF24_F	22254	Feces	SF
SF25_F	22254	Feces	SF
SF26_F	22254	Feces	SF
SF27_F	22254	Feces	SF
SF28_F	22254	Feces	SF
SF29_F	22254	Feces	SF
SF30_F	22254	Feces	SF
SF31_F	22254	Feces	SF
SF32_F	22254	Feces	SF
SF33_F	22254	Feces	SF
SF34_F	22254	Feces	SF
SF35_F	22254	Feces	SF
SF36_F	22254	Feces	SF
SF37_F	22254	Feces	SF
SF38_F	22254	Feces	SF
SF39_F	22254	Feces	SF
SF40_F	22254	Feces	SF
HC01_F	22254	Feces	HC
HC03_F	22254	Feces	HC
HC04_F	22254	Feces	HC
HC05_F	22254	Feces	HC
HC06_F	22254	Feces	HC
HC07_F	22254	Feces	HC
HC08_F	22254	Feces	HC
HC09_F	22254	Feces	HC
HC10_F	22254	Feces	HC
SF01_S	22254	Saliva	SF
SF02_S	22254	Saliva	SF
SF03_S	22254	Saliva	SF
SF04_S	22254	Saliva	SF
SF05_S	22254	Saliva	SF
SF06_S	22254	Saliva	SF
SF07_S	22254	Saliva	SF
SF08_S	22254	Saliva	SF
SF09_S	22254	Saliva	SF
SF10_S	22254	Saliva	SF
SF11_S	22254	Saliva	SF
SF12_S	22254	Saliva	SF
SF13_S	22254	Saliva	SF
SF14_S	22254	Saliva	SF
SF15_S	22254	Saliva	SF
SF16_S	22254	Saliva	SF
SF17_S	22254	Saliva	SF
SF18_S	22254	Saliva	SF
SF19_S	22254	Saliva	SF
SF20_S	22254	Saliva	SF
SF21_S	22254	Saliva	SF
SF22_S	22254	Saliva	SF
SF23_S	22254	Saliva	SF
SF24_S	22254	Saliva	SF
SF25_S	22254	Saliva	SF
SF26_S	22254	Saliva	SF
SF27_S	22254	Saliva	SF
SF28_S	22254	Saliva	SF
SF29_S	22254	Saliva	SF
SF30_S	22254	Saliva	SF
SF31_S	22254	Saliva	SF
SF32_S	22254	Saliva	SF
SF33_S	22254	Saliva	SF
SF34_S	22254	Saliva	SF
SF35_S	22254	Saliva	SF
SF36_S	22254	Saliva	SF
SF37_S	22254	Saliva	SF
SF38_S	22254	Saliva	SF
SF39_S	22254	Saliva	SF
SF40_S	22254	Saliva	SF
HC01_S	22254	Saliva	HC
HC02_S	22254	Saliva	HC
HC03_S	22254	Saliva	HC
HC04_S	22254	Saliva	HC
HC05_S	22254	Saliva	HC
HC06_S	22254	Saliva	HC
HC07_S	22254	Saliva	HC
HC08_S	22254	Saliva	HC
HC09_S	22254	Saliva	HC
HC10_S	22254	Saliva	HC

## Sheet: sequencing_depth_QC
SampleID	SubjectID	Site	Group	Sequencing_depth	Meets_22254
HC01_U	HC01	Urine	Control	22254	TRUE
HC02_U	HC02	Urine	Control	22254	TRUE
HC03_U	HC03	Urine	Control	22254	TRUE
HC04_U	HC04	Urine	Control	22254	TRUE
HC05_U	HC05	Urine	Control	22254	TRUE
HC06_U	HC06	Urine	Control	22254	TRUE
HC07_U	HC07	Urine	Control	22254	TRUE
HC08_U	HC08	Urine	Control	22254	TRUE
HC09_U	HC09	Urine	Control	22254	TRUE
HC10_U	HC10	Urine	Control	22254	TRUE
HC11_U	HC11	Urine	Control	22254	TRUE
HC13_U	HC13	Urine	Control	22254	TRUE
HC14_U	HC14	Urine	Control	22254	TRUE
HC16_U	HC16	Urine	Control	22254	TRUE
HC18_U	HC18	Urine	Control	22254	TRUE
HC19_U	HC19	Urine	Control	22254	TRUE
HC20_U	HC20	Urine	Control	22254	TRUE
HC21_U	HC21	Urine	Control	22254	TRUE
HC22_U	HC22	Urine	Control	22254	TRUE
HC23_U	HC23	Urine	Control	22254	TRUE
HC24_U	HC24	Urine	Control	22254	TRUE
HC25_U	HC25	Urine	Control	22254	TRUE
HC26_U	HC26	Urine	Control	22254	TRUE
HC27_U	HC27	Urine	Control	22254	TRUE
HC28_U	HC28	Urine	Control	22254	TRUE
HC29_U	HC29	Urine	Control	22254	TRUE
HC30_U	HC30	Urine	Control	22254	TRUE
HC33_U	HC33	Urine	Control	22254	TRUE
HC34_U	HC34	Urine	Control	22254	TRUE
HC36_U	HC36	Urine	Control	22254	TRUE
HC38_U	HC38	Urine	Control	22254	TRUE
HC39_U	HC39	Urine	Control	22254	TRUE
HC40_U	HC40	Urine	Control	22254	TRUE
SF02_U	SF02	Urine	Case	22254	TRUE
SF03_U	SF03	Urine	Case	22254	TRUE
SF05_U	SF05	Urine	Case	22254	TRUE
SF06_U	SF06	Urine	Case	22254	TRUE
SF07_U	SF07	Urine	Case	22254	TRUE
SF08_U	SF08	Urine	Case	22254	TRUE
SF09_U	SF09	Urine	Case	22254	TRUE
SF11_U	SF11	Urine	Case	22254	TRUE
SF12_U	SF12	Urine	Case	22254	TRUE
SF13_U	SF13	Urine	Case	22254	TRUE
SF14_U	SF14	Urine	Case	22254	TRUE
SF15_U	SF15	Urine	Case	22254	TRUE
SF16_U	SF16	Urine	Case	22254	TRUE
SF17_U	SF17	Urine	Case	22254	TRUE
SF18_U	SF18	Urine	Case	22254	TRUE
SF19_U	SF19	Urine	Case	22254	TRUE
SF20_U	SF20	Urine	Case	22254	TRUE
SF21_U	SF21	Urine	Case	22254	TRUE
SF23_U	SF23	Urine	Case	22254	TRUE
SF24_U	SF24	Urine	Case	22254	TRUE
SF25_U	SF25	Urine	Case	22254	TRUE
SF26_U	SF26	Urine	Case	22254	TRUE
SF27_U	SF27	Urine	Case	22254	TRUE
SF28_U	SF28	Urine	Case	22254	TRUE
SF34_U	SF34	Urine	Case	22254	TRUE
SF35_U	SF35	Urine	Case	22254	TRUE
SF36_U	SF36	Urine	Case	22254	TRUE
SF37_U	SF37	Urine	Case	22254	TRUE
SF38_U	SF38	Urine	Case	22254	TRUE
SF39_U	SF39	Urine	Case	22254	TRUE
SF40_U	SF40	Urine	Case	22254	TRUE
SF41_U	SF41	Urine	Case	22254	TRUE
SF42_U	SF42	Urine	Case	22254	TRUE
SF43_U	SF43	Urine	Case	22254	TRUE
SF44_U	SF44	Urine	Case	22254	TRUE
SF45_U	SF45	Urine	Case	22254	TRUE
SF46_U	SF46	Urine	Case	22254	TRUE
SF47_U	SF47	Urine	Case	22254	TRUE
SF48_U	SF48	Urine	Case	22254	TRUE
SF49_U	SF49	Urine	Case	22254	TRUE
SF50_U	SF50	Urine	Case	22254	TRUE
SF51_U	SF51	Urine	Case	22254	TRUE
SF52_U	SF52	Urine	Case	22254	TRUE
SF53_U	SF53	Urine	Case	22254	TRUE
SF54_U	SF54	Urine	Case	22254	TRUE
SF55_U	SF55	Urine	Case	22254	TRUE
SF56_U	SF56	Urine	Case	22254	TRUE
SF57_U	SF57	Urine	Case	22254	TRUE
SF58_U	SF58	Urine	Case	22254	TRUE
SF59_U	SF59	Urine	Case	22254	TRUE
SF60_U	SF60	Urine	Case	22254	TRUE
SF61_U	SF61	Urine	Case	22254	TRUE
SF63_U	SF63	Urine	Case	22254	TRUE
SF64_U	SF64	Urine	Case	22254	TRUE
SF66_U	SF66	Urine	Case	22254	TRUE
SF67_U	SF67	Urine	Case	22254	TRUE
SF69_U	SF69	Urine	Case	22254	TRUE
SF70_U	SF70	Urine	Case	22254	TRUE
SF71_U	SF71	Urine	Case	22254	TRUE
SF72_U	SF72	Urine	Case	22254	TRUE
SF73_U	SF73	Urine	Case	22254	TRUE
SF74_U	SF74	Urine	Case	22254	TRUE
SF75_U	SF75	Urine	Case	22254	TRUE
SF76_U	SF76	Urine	Case	22254	TRUE
SF77_U	SF77	Urine	Case	22254	TRUE
SF78_U	SF78	Urine	Case	22254	TRUE
SF79_U	SF79	Urine	Case	22254	TRUE
SF80_U	SF80	Urine	Case	22254	TRUE
HC01_F	HC01	Feces	Control	22254	TRUE
HC03_F	HC03	Feces	Control	22254	TRUE
HC04_F	HC04	Feces	Control	22254	TRUE
HC05_F	HC05	Feces	Control	22254	TRUE
HC06_F	HC06	Feces	Control	22254	TRUE
HC07_F	HC07	Feces	Control	22254	TRUE
HC08_F	HC08	Feces	Control	22254	TRUE
HC09_F	HC09	Feces	Control	22254	TRUE
HC10_F	HC10	Feces	Control	22254	TRUE
HC11_F	HC11	Feces	Control	22254	TRUE
HC12_F	HC12	Feces	Control	22254	TRUE
HC13_F	HC13	Feces	Control	22254	TRUE
HC14_F	HC14	Feces	Control	22254	TRUE
HC15_F	HC15	Feces	Control	22254	TRUE
HC16_F	HC16	Feces	Control	22254	TRUE
HC17_F	HC17	Feces	Control	22254	TRUE
HC18_F	HC18	Feces	Control	22254	TRUE
HC19_F	HC19	Feces	Control	22254	TRUE
HC20_F	HC20	Feces	Control	22254	TRUE
HC21_F	HC21	Feces	Control	22254	TRUE
HC23_F	HC23	Feces	Control	22254	TRUE
HC24_F	HC24	Feces	Control	22254	TRUE
HC25_F	HC25	Feces	Control	22254	TRUE
HC26_F	HC26	Feces	Control	22254	TRUE
HC27_F	HC27	Feces	Control	22254	TRUE
HC28_F	HC28	Feces	Control	22254	TRUE
HC29_F	HC29	Feces	Control	22254	TRUE
HC30_F	HC30	Feces	Control	22254	TRUE
HC31_F	HC31	Feces	Control	22254	TRUE
HC32_F	HC32	Feces	Control	22254	TRUE
HC33_F	HC33	Feces	Control	22254	TRUE
HC34_F	HC34	Feces	Control	22254	TRUE
HC35_F	HC35	Feces	Control	22254	TRUE
HC36_F	HC36	Feces	Control	22254	TRUE
HC37_F	HC37	Feces	Control	22254	TRUE
HC38_F	HC38	Feces	Control	22254	TRUE
HC39_F	HC39	Feces	Control	22254	TRUE
HC40_F	HC40	Feces	Control	22254	TRUE
SF01_F	SF01	Feces	Case	22254	TRUE
SF02_F	SF02	Feces	Case	22254	TRUE
SF03_F	SF03	Feces	Case	22254	TRUE
SF04_F	SF04	Feces	Case	22254	TRUE
SF05_F	SF05	Feces	Case	22254	TRUE
SF06_F	SF06	Feces	Case	22254	TRUE
SF07_F	SF07	Feces	Case	22254	TRUE
SF08_F	SF08	Feces	Case	22254	TRUE
SF09_F	SF09	Feces	Case	22254	TRUE
SF10_F	SF10	Feces	Case	22254	TRUE
SF11_F	SF11	Feces	Case	22254	TRUE
SF12_F	SF12	Feces	Case	22254	TRUE
SF13_F	SF13	Feces	Case	22254	TRUE
SF14_F	SF14	Feces	Case	22254	TRUE
SF15_F	SF15	Feces	Case	22254	TRUE
SF16_F	SF16	Feces	Case	22254	TRUE
SF17_F	SF17	Feces	Case	22254	TRUE
SF18_F	SF18	Feces	Case	22254	TRUE
SF19_F	SF19	Feces	Case	22254	TRUE
SF21_F	SF21	Feces	Case	22254	TRUE
SF22_F	SF22	Feces	Case	22254	TRUE
SF23_F	SF23	Feces	Case	22254	TRUE
SF24_F	SF24	Feces	Case	22254	TRUE
SF25_F	SF25	Feces	Case	22254	TRUE
SF26_F	SF26	Feces	Case	22254	TRUE
SF27_F	SF27	Feces	Case	22254	TRUE
SF28_F	SF28	Feces	Case	22254	TRUE
SF29_F	SF29	Feces	Case	22254	TRUE
SF30_F	SF30	Feces	Case	22254	TRUE
SF31_F	SF31	Feces	Case	22254	TRUE
SF32_F	SF32	Feces	Case	22254	TRUE
SF33_F	SF33	Feces	Case	22254	TRUE
SF34_F	SF34	Feces	Case	22254	TRUE
SF35_F	SF35	Feces	Case	22254	TRUE
SF36_F	SF36	Feces	Case	22254	TRUE
SF37_F	SF37	Feces	Case	22254	TRUE
SF38_F	SF38	Feces	Case	22254	TRUE
SF39_F	SF39	Feces	Case	22254	TRUE
SF40_F	SF40	Feces	Case	22254	TRUE
SF41_F	SF41	Feces	Case	22254	TRUE
SF42_F	SF42	Feces	Case	22254	TRUE
SF43_F	SF43	Feces	Case	22254	TRUE
SF44_F	SF44	Feces	Case	22254	TRUE
SF45_F	SF45	Feces	Case	22254	TRUE
SF46_F	SF46	Feces	Case	22254	TRUE
SF47_F	SF47	Feces	Case	22254	TRUE
SF48_F	SF48	Feces	Case	22254	TRUE
SF49_F	SF49	Feces	Case	22254	TRUE
SF50_F	SF50	Feces	Case	22254	TRUE
SF51_F	SF51	Feces	Case	22254	TRUE
SF52_F	SF52	Feces	Case	22254	TRUE
SF53_F	SF53	Feces	Case	22254	TRUE
SF54_F	SF54	Feces	Case	22254	TRUE
SF55_F	SF55	Feces	Case	22254	TRUE
SF56_F	SF56	Feces	Case	22254	TRUE
SF57_F	SF57	Feces	Case	22254	TRUE
SF58_F	SF58	Feces	Case	22254	TRUE
SF59_F	SF59	Feces	Case	22254	TRUE
SF60_F	SF60	Feces	Case	22254	TRUE
SF61_F	SF61	Feces	Case	22254	TRUE
SF62_F	SF62	Feces	Case	22254	TRUE
SF63_F	SF63	Feces	Case	22254	TRUE
SF64_F	SF64	Feces	Case	22254	TRUE
SF65_F	SF65	Feces	Case	22254	TRUE
SF66_F	SF66	Feces	Case	22254	TRUE
SF67_F	SF67	Feces	Case	22254	TRUE
SF68_F	SF68	Feces	Case	22254	TRUE
SF69_F	SF69	Feces	Case	22254	TRUE
SF70_F	SF70	Feces	Case	22254	TRUE
SF71_F	SF71	Feces	Case	22254	TRUE
SF72_F	SF72	Feces	Case	22254	TRUE
SF73_F	SF73	Feces	Case	22254	TRUE
SF74_F	SF74	Feces	Case	22254	TRUE
SF75_F	SF75	Feces	Case	22254	TRUE
SF76_F	SF76	Feces	Case	22254	TRUE
SF77_F	SF77	Feces	Case	22254	TRUE
SF78_F	SF78	Feces	Case	22254	TRUE
SF79_F	SF79	Feces	Case	22254	TRUE
SF80_F	SF80	Feces	Case	22254	TRUE
HC01_S	HC01	Saliva	Control	22254	TRUE
HC02_S	HC02	Saliva	Control	22254	TRUE
HC03_S	HC03	Saliva	Control	22254	TRUE
HC04_S	HC04	Saliva	Control	22254	TRUE
HC05_S	HC05	Saliva	Control	22254	TRUE
HC06_S	HC06	Saliva	Control	22254	TRUE
HC07_S	HC07	Saliva	Control	22254	TRUE
HC08_S	HC08	Saliva	Control	22254	TRUE
HC09_S	HC09	Saliva	Control	22254	TRUE
HC10_S	HC10	Saliva	Control	22254	TRUE
HC11_S	HC11	Saliva	Control	22254	TRUE
HC12_S	HC12	Saliva	Control	22254	TRUE
HC13_S	HC13	Saliva	Control	22254	TRUE
HC14_S	HC14	Saliva	Control	22254	TRUE
HC15_S	HC15	Saliva	Control	22254	TRUE
HC16_S	HC16	Saliva	Control	22254	TRUE
HC17_S	HC17	Saliva	Control	22254	TRUE
HC18_S	HC18	Saliva	Control	22254	TRUE
HC19_S	HC19	Saliva	Control	22254	TRUE
HC20_S	HC20	Saliva	Control	22254	TRUE
HC21_S	HC21	Saliva	Control	22254	TRUE
HC22_S	HC22	Saliva	Control	22254	TRUE
HC23_S	HC23	Saliva	Control	22254	TRUE
HC24_S	HC24	Saliva	Control	22254	TRUE
HC25_S	HC25	Saliva	Control	22254	TRUE
HC26_S	HC26	Saliva	Control	22254	TRUE
HC27_S	HC27	Saliva	Control	22254	TRUE
HC28_S	HC28	Saliva	Control	22254	TRUE
HC29_S	HC29	Saliva	Control	22254	TRUE
HC30_S	HC30	Saliva	Control	22254	TRUE
HC31_S	HC31	Saliva	Control	22254	TRUE
HC32_S	HC32	Saliva	Control	22254	TRUE
HC33_S	HC33	Saliva	Control	22254	TRUE
HC34_S	HC34	Saliva	Control	22254	TRUE
HC35_S	HC35	Saliva	Control	22254	TRUE
HC36_S	HC36	Saliva	Control	22254	TRUE
HC37_S	HC37	Saliva	Control	22254	TRUE
HC38_S	HC38	Saliva	Control	22254	TRUE
HC39_S	HC39	Saliva	Control	22254	TRUE
HC40_S	HC40	Saliva	Control	22254	TRUE
SF01_S	SF01	Saliva	Case	22254	TRUE
SF02_S	SF02	Saliva	Case	22254	TRUE
SF03_S	SF03	Saliva	Case	22254	TRUE
SF04_S	SF04	Saliva	Case	22254	TRUE
SF05_S	SF05	Saliva	Case	22254	TRUE
SF06_S	SF06	Saliva	Case	22254	TRUE
SF07_S	SF07	Saliva	Case	22254	TRUE
SF08_S	SF08	Saliva	Case	22254	TRUE
SF09_S	SF09	Saliva	Case	22254	TRUE
SF10_S	SF10	Saliva	Case	22254	TRUE
SF11_S	SF11	Saliva	Case	22254	TRUE
SF12_S	SF12	Saliva	Case	22254	TRUE
SF13_S	SF13	Saliva	Case	22254	TRUE
SF14_S	SF14	Saliva	Case	22254	TRUE
SF15_S	SF15	Saliva	Case	22254	TRUE
SF16_S	SF16	Saliva	Case	22254	TRUE
SF17_S	SF17	Saliva	Case	22254	TRUE
SF18_S	SF18	Saliva	Case	22254	TRUE
SF19_S	SF19	Saliva	Case	22254	TRUE
SF20_S	SF20	Saliva	Case	22254	TRUE
SF21_S	SF21	Saliva	Case	22254	TRUE
SF22_S	SF22	Saliva	Case	22254	TRUE
SF23_S	SF23	Saliva	Case	22254	TRUE
SF24_S	SF24	Saliva	Case	22254	TRUE
SF25_S	SF25	Saliva	Case	22254	TRUE
SF26_S	SF26	Saliva	Case	22254	TRUE
SF27_S	SF27	Saliva	Case	22254	TRUE
SF28_S	SF28	Saliva	Case	22254	TRUE
SF29_S	SF29	Saliva	Case	22254	TRUE
SF30_S	SF30	Saliva	Case	22254	TRUE
SF31_S	SF31	Saliva	Case	22254	TRUE
SF32_S	SF32	Saliva	Case	22254	TRUE
SF33_S	SF33	Saliva	Case	22254	TRUE
SF34_S	SF34	Saliva	Case	22254	TRUE
SF35_S	SF35	Saliva	Case	22254	TRUE
SF36_S	SF36	Saliva	Case	22254	TRUE
SF37_S	SF37	Saliva	Case	22254	TRUE
SF38_S	SF38	Saliva	Case	22254	TRUE
SF39_S	SF39	Saliva	Case	22254	TRUE
SF40_S	SF40	Saliva	Case	22254	TRUE
SF41_S	SF41	Saliva	Case	22254	TRUE
SF42_S	SF42	Saliva	Case	22254	TRUE
SF43_S	SF43	Saliva	Case	22254	TRUE
SF44_S	SF44	Saliva	Case	22254	TRUE
SF45_S	SF45	Saliva	Case	22254	TRUE
SF46_S	SF46	Saliva	Case	22254	TRUE
SF47_S	SF47	Saliva	Case	22254	TRUE
SF48_S	SF48	Saliva	Case	22254	TRUE
SF49_S	SF49	Saliva	Case	22254	TRUE
SF50_S	SF50	Saliva	Case	22254	TRUE
SF51_S	SF51	Saliva	Case	22254	TRUE
SF52_S	SF52	Saliva	Case	22254	TRUE
SF53_S	SF53	Saliva	Case	22254	TRUE
SF54_S	SF54	Saliva	Case	22254	TRUE
SF55_S	SF55	Saliva	Case	22254	TRUE
SF56_S	SF56	Saliva	Case	22254	TRUE
SF57_S	SF57	Saliva	Case	22254	TRUE
SF58_S	SF58	Saliva	Case	22254	TRUE
SF59_S	SF59	Saliva	Case	22254	TRUE
SF60_S	SF60	Saliva	Case	22254	TRUE
SF61_S	SF61	Saliva	Case	22254	TRUE
SF62_S	SF62	Saliva	Case	22254	TRUE
SF63_S	SF63	Saliva	Case	22254	TRUE
SF64_S	SF64	Saliva	Case	22254	TRUE
SF65_S	SF65	Saliva	Case	22254	TRUE
SF66_S	SF66	Saliva	Case	22254	TRUE
SF67_S	SF67	Saliva	Case	22254	TRUE
SF68_S	SF68	Saliva	Case	22254	TRUE
SF69_S	SF69	Saliva	Case	22254	TRUE
SF70_S	SF70	Saliva	Case	22254	TRUE
SF71_S	SF71	Saliva	Case	22254	TRUE
SF72_S	SF72	Saliva	Case	22254	TRUE
SF73_S	SF73	Saliva	Case	22254	TRUE
SF74_S	SF74	Saliva	Case	22254	TRUE
SF75_S	SF75	Saliva	Case	22254	TRUE
SF76_S	SF76	Saliva	Case	22254	TRUE
SF77_S	SF77	Saliva	Case	22254	TRUE
SF78_S	SF78	Saliva	Case	22254	TRUE
SF79_S	SF79	Saliva	Case	22254	TRUE
SF80_S	SF80	Saliva	Case	22254	TRUE

## Sheet: metadata_missingness
Variable	Site	Group	Total_n	Nonmissing_n	Missing_n	Missing_rate	Included_in_core_models	Unique_values	Min	Median	Max
SubjectID	All	All	347	347	0	0	FALSE	SF01; SF02; SF03; SF04; SF05; SF06; SF07; SF08; SF09; SF10; SF11; SF12; SF13; SF14; SF15; SF16; SF17; SF18; SF19; SF20
SubjectID	All	Case	227	227	0	0	FALSE	SF01; SF02; SF03; SF04; SF05; SF06; SF07; SF08; SF09; SF10; SF11; SF12; SF13; SF14; SF15; SF16; SF17; SF18; SF19; SF20
SubjectID	All	Control	120	120	0	0	FALSE	HC01; HC02; HC03; HC04; HC05; HC06; HC07; HC08; HC09; HC10; HC11; HC12; HC13; HC14; HC15; HC16; HC17; HC18; HC19; HC20
SubjectID	Urine	All	108	108	0	0	FALSE	SF02; SF03; SF05; SF06; SF07; SF08; SF09; SF11; SF12; SF13; SF14; SF15; SF16; SF17; SF18; SF19; SF20; SF21; SF23; SF24
SubjectID	Urine	Case	68	68	0	0	FALSE	SF02; SF03; SF05; SF06; SF07; SF08; SF09; SF11; SF12; SF13; SF14; SF15; SF16; SF17; SF18; SF19; SF20; SF21; SF23; SF24
SubjectID	Urine	Control	40	40	0	0	FALSE	HC01; HC02; HC03; HC04; HC05; HC06; HC07; HC08; HC09; HC10; HC11; HC12; HC13; HC14; HC15; HC16; HC17; HC18; HC19; HC20
SubjectID	Saliva	All	120	120	0	0	FALSE	SF01; SF02; SF03; SF04; SF05; SF06; SF07; SF08; SF09; SF10; SF11; SF12; SF13; SF14; SF15; SF16; SF17; SF18; SF19; SF20
SubjectID	Saliva	Case	80	80	0	0	FALSE	SF01; SF02; SF03; SF04; SF05; SF06; SF07; SF08; SF09; SF10; SF11; SF12; SF13; SF14; SF15; SF16; SF17; SF18; SF19; SF20
SubjectID	Saliva	Control	40	40	0	0	FALSE	HC01; HC02; HC03; HC04; HC05; HC06; HC07; HC08; HC09; HC10; HC11; HC12; HC13; HC14; HC15; HC16; HC17; HC18; HC19; HC20
SubjectID	Feces	All	119	119	0	0	FALSE	SF01; SF02; SF03; SF04; SF05; SF06; SF07; SF08; SF09; SF10; SF11; SF12; SF13; SF14; SF15; SF16; SF17; SF18; SF19; SF21
SubjectID	Feces	Case	79	79	0	0	FALSE	SF01; SF02; SF03; SF04; SF05; SF06; SF07; SF08; SF09; SF10; SF11; SF12; SF13; SF14; SF15; SF16; SF17; SF18; SF19; SF21
SubjectID	Feces	Control	40	40	0	0	FALSE	HC01; HC02; HC03; HC04; HC05; HC06; HC07; HC08; HC09; HC10; HC11; HC12; HC13; HC14; HC15; HC16; HC17; HC18; HC19; HC20
SampleID	All	All	347	347	0	0	FALSE	SF01_S; SF01_F; SF02_S; SF02_U; SF02_F; SF03_S; SF03_U; SF03_F; SF04_S; SF04_F; SF05_S; SF05_U; SF05_F; SF06_S; SF06_U; SF06_F; SF07_S; SF07_U; SF07_F; SF08_S
SampleID	All	Case	227	227	0	0	FALSE	SF01_S; SF01_F; SF02_S; SF02_U; SF02_F; SF03_S; SF03_U; SF03_F; SF04_S; SF04_F; SF05_S; SF05_U; SF05_F; SF06_S; SF06_U; SF06_F; SF07_S; SF07_U; SF07_F; SF08_S
SampleID	All	Control	120	120	0	0	FALSE	HC01_S; HC01_U; HC01_F; HC02_S; HC02_U; HC02_F; HC03_S; HC03_U; HC03_F; HC04_S; HC04_U; HC04_F; HC05_S; HC05_U; HC05_F; HC06_S; HC06_U; HC06_F; HC07_S; HC07_U
SampleID	Urine	All	108	108	0	0	FALSE	SF02_U; SF03_U; SF05_U; SF06_U; SF07_U; SF08_U; SF09_U; SF11_U; SF12_U; SF13_U; SF14_U; SF15_U; SF16_U; SF17_U; SF18_U; SF19_U; SF20_U; SF21_U; SF23_U; SF24_U
SampleID	Urine	Case	68	68	0	0	FALSE	SF02_U; SF03_U; SF05_U; SF06_U; SF07_U; SF08_U; SF09_U; SF11_U; SF12_U; SF13_U; SF14_U; SF15_U; SF16_U; SF17_U; SF18_U; SF19_U; SF20_U; SF21_U; SF23_U; SF24_U
SampleID	Urine	Control	40	40	0	0	FALSE	HC01_U; HC02_U; HC03_U; HC04_U; HC05_U; HC06_U; HC07_U; HC08_U; HC09_U; HC10_U; HC11_U; HC12_U; HC13_U; HC14_U; HC15_U; HC16_U; HC17_U; HC18_U; HC19_U; HC20_U
SampleID	Saliva	All	120	120	0	0	FALSE	SF01_S; SF02_S; SF03_S; SF04_S; SF05_S; SF06_S; SF07_S; SF08_S; SF09_S; SF10_S; SF11_S; SF12_S; SF13_S; SF14_S; SF15_S; SF16_S; SF17_S; SF18_S; SF19_S; SF20_S
SampleID	Saliva	Case	80	80	0	0	FALSE	SF01_S; SF02_S; SF03_S; SF04_S; SF05_S; SF06_S; SF07_S; SF08_S; SF09_S; SF10_S; SF11_S; SF12_S; SF13_S; SF14_S; SF15_S; SF16_S; SF17_S; SF18_S; SF19_S; SF20_S
SampleID	Saliva	Control	40	40	0	0	FALSE	HC01_S; HC02_S; HC03_S; HC04_S; HC05_S; HC06_S; HC07_S; HC08_S; HC09_S; HC10_S; HC11_S; HC12_S; HC13_S; HC14_S; HC15_S; HC16_S; HC17_S; HC18_S; HC19_S; HC20_S
SampleID	Feces	All	119	119	0	0	FALSE	SF01_F; SF02_F; SF03_F; SF04_F; SF05_F; SF06_F; SF07_F; SF08_F; SF09_F; SF10_F; SF11_F; SF12_F; SF13_F; SF14_F; SF15_F; SF16_F; SF17_F; SF18_F; SF19_F; SF21_F
SampleID	Feces	Case	79	79	0	0	FALSE	SF01_F; SF02_F; SF03_F; SF04_F; SF05_F; SF06_F; SF07_F; SF08_F; SF09_F; SF10_F; SF11_F; SF12_F; SF13_F; SF14_F; SF15_F; SF16_F; SF17_F; SF18_F; SF19_F; SF21_F
SampleID	Feces	Control	40	40	0	0	FALSE	HC01_F; HC02_F; HC03_F; HC04_F; HC05_F; HC06_F; HC07_F; HC08_F; HC09_F; HC10_F; HC11_F; HC12_F; HC13_F; HC14_F; HC15_F; HC16_F; HC17_F; HC18_F; HC19_F; HC20_F
Site	All	All	347	347	0	0	FALSE	Saliva; Feces; Urine
Site	All	Case	227	227	0	0	FALSE	Saliva; Feces; Urine
Site	All	Control	120	120	0	0	FALSE	Saliva; Urine; Feces
Site	Urine	All	108	108	0	0	FALSE	Urine
Site	Urine	Case	68	68	0	0	FALSE	Urine
Site	Urine	Control	40	40	0	0	FALSE	Urine
Site	Saliva	All	120	120	0	0	FALSE	Saliva
Site	Saliva	Case	80	80	0	0	FALSE	Saliva
Site	Saliva	Control	40	40	0	0	FALSE	Saliva
Site	Feces	All	119	119	0	0	FALSE	Feces
Site	Feces	Case	79	79	0	0	FALSE	Feces
Site	Feces	Control	40	40	0	0	FALSE	Feces
Group	All	All	347	347	0	0	FALSE	Case; Control
Group	All	Case	227	227	0	0	FALSE	Case
Group	All	Control	120	120	0	0	FALSE	Control
Group	Urine	All	108	108	0	0	FALSE	Case; Control
Group	Urine	Case	68	68	0	0	FALSE	Case
Group	Urine	Control	40	40	0	0	FALSE	Control
Group	Saliva	All	120	120	0	0	FALSE	Case; Control
Group	Saliva	Case	80	80	0	0	FALSE	Case
Group	Saliva	Control	40	40	0	0	FALSE	Control
Group	Feces	All	119	119	0	0	FALSE	Case; Control
Group	Feces	Case	79	79	0	0	FALSE	Case
Group	Feces	Control	40	40	0	0	FALSE	Control
Age	All	All	347	347	0	0	TRUE		18	50	88
Age	All	Case	227	227	0	0	TRUE		26	54	84
Age	All	Control	120	120	0	0	TRUE		18	42.5	88
Age	Urine	All	108	108	0	0	TRUE		18	50.5	88
Age	Urine	Case	68	68	0	0	TRUE		26	54	84
Age	Urine	Control	40	40	0	0	TRUE		18	42.5	88
Age	Saliva	All	120	120	0	0	TRUE		18	50	88
Age	Saliva	Case	80	80	0	0	TRUE		26	53.5	84
Age	Saliva	Control	40	40	0	0	TRUE		18	42.5	88
Age	Feces	All	119	119	0	0	TRUE		18	50	88
Age	Feces	Case	79	79	0	0	TRUE		26	54	84
Age	Feces	Control	40	40	0	0	TRUE		18	42.5	88
Sex	All	All	347	347	0	0	TRUE	Male; Female
Sex	All	Case	227	227	0	0	TRUE	Male; Female
Sex	All	Control	120	120	0	0	TRUE	Male; Female
Sex	Urine	All	108	108	0	0	TRUE	Female; Male
Sex	Urine	Case	68	68	0	0	TRUE	Female; Male
Sex	Urine	Control	40	40	0	0	TRUE	Male; Female
Sex	Saliva	All	120	120	0	0	TRUE	Male; Female
Sex	Saliva	Case	80	80	0	0	TRUE	Male; Female
Sex	Saliva	Control	40	40	0	0	TRUE	Male; Female
Sex	Feces	All	119	119	0	0	TRUE	Male; Female
Sex	Feces	Case	79	79	0	0	TRUE	Male; Female
Sex	Feces	Control	40	40	0	0	TRUE	Male; Female
Height_cm	All	All	347	347	0	0	FALSE		147	168	188
Height_cm	All	Case	227	227	0	0	FALSE		147	165	188
Height_cm	All	Control	120	120	0	0	FALSE		151	172	187
Height_cm	Urine	All	108	108	0	0	FALSE		147	168	187
Height_cm	Urine	Case	68	68	0	0	FALSE		147	164.5	179
Height_cm	Urine	Control	40	40	0	0	FALSE		151	172	187
Height_cm	Saliva	All	120	120	0	0	FALSE		147	168	188
Height_cm	Saliva	Case	80	80	0	0	FALSE		147	165	188
Height_cm	Saliva	Control	40	40	0	0	FALSE		151	172	187
Height_cm	Feces	All	119	119	0	0	FALSE		147	168	188
Height_cm	Feces	Case	79	79	0	0	FALSE		147	165	188
Height_cm	Feces	Control	40	40	0	0	FALSE		151	172	187
Weight_kg	All	All	347	347	0	0	FALSE		37	66	95
Weight_kg	All	Case	227	227	0	0	FALSE		37	65	94
Weight_kg	All	Control	120	120	0	0	FALSE		53	67	95
Weight_kg	Urine	All	108	108	0	0	FALSE		37	65.5	95
Weight_kg	Urine	Case	68	68	0	0	FALSE		37	65	94
Weight_kg	Urine	Control	40	40	0	0	FALSE		53	67	95
Weight_kg	Saliva	All	120	120	0	0	FALSE		37	65.5	95
Weight_kg	Saliva	Case	80	80	0	0	FALSE		37	65	94
Weight_kg	Saliva	Control	40	40	0	0	FALSE		53	67	95
Weight_kg	Feces	All	119	119	0	0	FALSE		37	66	95
Weight_kg	Feces	Case	79	79	0	0	FALSE		37	65	94
Weight_kg	Feces	Control	40	40	0	0	FALSE		53	67	95
BMI	All	All	347	347	0	0	TRUE		15.625	23.8895	35.8836
BMI	All	Case	227	227	0	0	TRUE		15.625	24.2188	35.8836
BMI	All	Control	120	120	0	0	TRUE		16.9753	22.7011	31.975
BMI	Urine	All	108	108	0	0	TRUE		15.625	23.7387	35.8836
BMI	Urine	Case	68	68	0	0	TRUE		15.625	24.1267	35.8836
BMI	Urine	Control	40	40	0	0	TRUE		16.9753	22.7011	31.975
BMI	Saliva	All	120	120	0	0	TRUE		15.625	23.962	35.8836
BMI	Saliva	Case	80	80	0	0	TRUE		15.625	24.2188	35.8836
BMI	Saliva	Control	40	40	0	0	TRUE		16.9753	22.7011	31.975
BMI	Feces	All	119	119	0	0	TRUE		15.625	24.0346	35.8836
BMI	Feces	Case	79	79	0	0	TRUE		15.625	24.2188	35.8836
BMI	Feces	Control	40	40	0	0	TRUE		16.9753	22.7011	31.975
Serum_Calcium	All	All	347	347	0	0	FALSE		1.88	2.18	2.55
Serum_Calcium	All	Case	227	227	0	0	FALSE		1.88	2.18	2.55
Serum_Calcium	All	Control	120	120	0	0	FALSE		1.92	2.155	2.39
Serum_Calcium	Urine	All	108	108	0	0	FALSE		1.88	2.165	2.55
Serum_Calcium	Urine	Case	68	68	0	0	FALSE		1.88	2.175	2.55
Serum_Calcium	Urine	Control	40	40	0	0	FALSE		1.92	2.155	2.39
Serum_Calcium	Saliva	All	120	120	0	0	FALSE		1.88	2.18	2.55
Serum_Calcium	Saliva	Case	80	80	0	0	FALSE		1.88	2.185	2.55
Serum_Calcium	Saliva	Control	40	40	0	0	FALSE		1.92	2.155	2.39
Serum_Calcium	Feces	All	119	119	0	0	FALSE		1.88	2.18	2.55
Serum_Calcium	Feces	Case	79	79	0	0	FALSE		1.88	2.19	2.55
Serum_Calcium	Feces	Control	40	40	0	0	FALSE		1.92	2.155	2.39
Serum_Uric_Acid	All	All	347	347	0	0	FALSE		137	320	620
Serum_Uric_Acid	All	Case	227	227	0	0	FALSE		137	318	620
Serum_Uric_Acid	All	Control	120	120	0	0	FALSE		190	327	558
Serum_Uric_Acid	Urine	All	108	108	0	0	FALSE		137	319	602
Serum_Uric_Acid	Urine	Case	68	68	0	0	FALSE		137	310	602
Serum_Uric_Acid	Urine	Control	40	40	0	0	FALSE		190	327	558
Serum_Uric_Acid	Saliva	All	120	120	0	0	FALSE		137	323	620
Serum_Uric_Acid	Saliva	Case	80	80	0	0	FALSE		137	319	620
Serum_Uric_Acid	Saliva	Control	40	40	0	0	FALSE		190	327	558
Serum_Uric_Acid	Feces	All	119	119	0	0	FALSE		137	326	620
Serum_Uric_Acid	Feces	Case	79	79	0	0	FALSE		137	320	620
Serum_Uric_Acid	Feces	Control	40	40	0	0	FALSE		190	327	558
Serum_Creatinine	All	All	347	347	0	0	FALSE		44	78	251
Serum_Creatinine	All	Case	227	227	0	0	FALSE		44	78	251
Serum_Creatinine	All	Control	120	120	0	0	FALSE		60	77.5	110
Serum_Creatinine	Urine	All	108	108	0	0	FALSE		44	77	251
Serum_Creatinine	Urine	Case	68	68	0	0	FALSE		44	76.5	251
Serum_Creatinine	Urine	Control	40	40	0	0	FALSE		60	77.5	110
Serum_Creatinine	Saliva	All	120	120	0	0	FALSE		44	78	251
Serum_Creatinine	Saliva	Case	80	80	0	0	FALSE		44	78.5	251
Serum_Creatinine	Saliva	Control	40	40	0	0	FALSE		60	77.5	110
Serum_Creatinine	Feces	All	119	119	0	0	FALSE		44	78	251
Serum_Creatinine	Feces	Case	79	79	0	0	FALSE		44	79	251
Serum_Creatinine	Feces	Control	40	40	0	0	FALSE		60	77.5	110
Stone_Max_Dim	All	All	347	227	120	0.345821	FALSE		4	13	62
Stone_Max_Dim	All	Case	227	227	0	0	FALSE		4	13	62
Stone_Max_Dim	All	Control	120	0	120	1	FALSE
Stone_Max_Dim	Urine	All	108	68	40	0.37037	FALSE		4	13	62
Stone_Max_Dim	Urine	Case	68	68	0	0	FALSE		4	13	62
Stone_Max_Dim	Urine	Control	40	0	40	1	FALSE
Stone_Max_Dim	Saliva	All	120	80	40	0.333333	FALSE		4	13	62
Stone_Max_Dim	Saliva	Case	80	80	0	0	FALSE		4	13	62
Stone_Max_Dim	Saliva	Control	40	0	40	1	FALSE
Stone_Max_Dim	Feces	All	119	79	40	0.336134	FALSE		4	13	62
Stone_Max_Dim	Feces	Case	79	79	0	0	FALSE		4	13	62
Stone_Max_Dim	Feces	Control	40	0	40	1	FALSE
Stone_Composition	All	All	347	227	120	0.345821	FALSE	Calcium oxalate (CaOx); Uric acid (UA); Calcium phosphate (CaP)
Stone_Composition	All	Case	227	227	0	0	FALSE	Calcium oxalate (CaOx); Uric acid (UA); Calcium phosphate (CaP)
Stone_Composition	All	Control	120	0	120	1	FALSE
Stone_Composition	Urine	All	108	68	40	0.37037	FALSE	Calcium oxalate (CaOx); Uric acid (UA); Calcium phosphate (CaP)
Stone_Composition	Urine	Case	68	68	0	0	FALSE	Calcium oxalate (CaOx); Uric acid (UA); Calcium phosphate (CaP)
Stone_Composition	Urine	Control	40	0	40	1	FALSE
Stone_Composition	Saliva	All	120	80	40	0.333333	FALSE	Calcium oxalate (CaOx); Uric acid (UA); Calcium phosphate (CaP)
Stone_Composition	Saliva	Case	80	80	0	0	FALSE	Calcium oxalate (CaOx); Uric acid (UA); Calcium phosphate (CaP)
Stone_Composition	Saliva	Control	40	0	40	1	FALSE
Stone_Composition	Feces	All	119	79	40	0.336134	FALSE	Calcium oxalate (CaOx); Uric acid (UA); Calcium phosphate (CaP)
Stone_Composition	Feces	Case	79	79	0	0	FALSE	Calcium oxalate (CaOx); Uric acid (UA); Calcium phosphate (CaP)
Stone_Composition	Feces	Control	40	0	40	1	FALSE
