# Supplementary material for: Multi-habitat microbiome profiling identifies habitat-dependent alterations and complementary discriminatory information in urolithiasis
Source: Front Cell Infect Microbiol. 2026 Jul 16;16:1853826. doi: 10.3389/fcimb.2026.1853826 (PMC13422501; doi:10.3389/fcimb.2026.1853826)
Supplement: Supplementary Table 1 — Sample availability, quality-control retention, sequencing-depth summary, metadata missingness, and sample inclusion/exclusion log by habitat and group. [file DataSheet1.zip › Supplementary Tables/Table S10. KiSMi external contextual analysis outputs, including community-level statistics, PERMDISP results, prespecified genus-level replication categories,.xlsx]

## Sheet: community_urine
Site	Distance	Model_type	N	pseudo_F	R2	raw_p	Covariates	FDR_q
Urine	Aitchison_CLR_Euclidean	Unadjusted	108	3.78142	0.034445	0.001		0.002
Urine	Aitchison_CLR_Euclidean	Core-adjusted residualized CLR	107	3.66518	0.0337291	0.001	Age + Sex + BMI	0.002
Urine	Aitchison_CLR_Euclidean	Extended residualized CLR	102	3.49138	0.033736	0.001	Age + Sex + BMI + Smoking_binary + NSAID_binary	0.002

## Sheet: community_saliva
Site	Distance	Model_type	N	pseudo_F	R2	raw_p	Covariates	FDR_q
Saliva	Aitchison_CLR_Euclidean	Unadjusted	114	1.3151	0.0116057	0.078		0.078
Saliva	Aitchison_CLR_Euclidean	Core-adjusted residualized CLR	113	1.25129	0.0111472	0.136	Age + Sex + BMI	0.136
Saliva	Aitchison_CLR_Euclidean	Extended residualized CLR	112	1.25639	0.0112927	0.128	Age + Sex + BMI + Smoking_binary + NSAID_binary	0.136

## Sheet: PERMDISP
Site	Distance	PERMDISP_F	raw_p	N	FDR_q
Urine	Aitchison_CLR_Euclidean	0.842693	0.375	108	0.375
Saliva	Aitchison_CLR_Euclidean	1.12135	0.291	114	0.375

## Sheet: urine_replication
Taxon	External_Taxon	Internal_direction	Mapping_status	Replication_category	Reason
CAG-56		HC-enriched	Not detectable	Not detectable	No reliable genus-level match in external genus matrix
Senegalimassilia		HC-enriched	Not detectable	Not detectable	No reliable genus-level match in external genus matrix

## Sheet: saliva_replication
Taxon	External_Taxon	Internal_direction	Mapping_status	Replication_category	Reason
Candidatus_Saccharimonas		HC-enriched	Not detectable	Not detectable	No reliable genus-level match in external genus matrix
Catonella		HC-enriched	Not detectable	Not detectable	No reliable genus-level match in external genus matrix
Erysipelotrichaceae_UCG-006		HC-enriched	Not detectable	Not detectable	No reliable genus-level match in external genus matrix
Lancefieldella		HC-enriched	Not detectable	Not detectable	No reliable genus-level match in external genus matrix
Mobiluncus		HC-enriched	Not detectable	Not detectable	No reliable genus-level match in external genus matrix
Mogibacterium		HC-enriched	Not detectable	Not detectable	No reliable genus-level match in external genus matrix
Oribacterium		HC-enriched	Not detectable	Not detectable	No reliable genus-level match in external genus matrix
Solobacterium		HC-enriched	Not detectable	Not detectable	No reliable genus-level match in external genus matrix
[Eubacterium]_sulci_group		HC-enriched	Not detectable	Not detectable	No reliable genus-level match in external genus matrix

## Sheet: gut_exploratory
Taxon	External_Taxon	Internal_direction	Mapping_status	External_SF_mean_relative_abundance	External_HC_mean_relative_abundance	External_effect_size	External_direction	Raw_p	SF_n	HC_n	Validation_panel_FDR_q	Core_adjusted_coefficient	Core_adjusted_raw_p	Core_adjusted_N	Extended_adjusted_coefficient	Extended_adjusted_raw_p	Extended_adjusted_N	Core_adjusted_q	Extended_adjusted_q	Core_adjusted_direction	Sensitivity_direction	Replication_category	Reason
Absiella	Absiella	HC-enriched	Mapped	0.000248993	5.51831e-06	1.75725	SF-enriched	0.000943371	36	25	0.000943371	1.88184	0.000845181	60	1.98046	0.000792325	60	0.000845181	0.000792325	SF-enriched	No alternate duplicate-choice genus matrix supplied; primary and adjusted models reported	Discordant
Tractidigestivibacter		HC-enriched	Not detectable																			Not detectable	No reliable genus-level match in external genus matrix
