# Supplementary material for: Multi-habitat microbiome profiling identifies habitat-dependent alterations and complementary discriminatory information in urolithiasis
Source: Front Cell Infect Microbiol. 2026 Jul 16;16:1853826. doi: 10.3389/fcimb.2026.1853826 (PMC13422501; doi:10.3389/fcimb.2026.1853826)
Supplement: Supplementary Table 1 — Sample availability, quality-control retention, sequencing-depth summary, metadata missingness, and sample inclusion/exclusion log by habitat and group. [file DataSheet1.zip › Supplementary Tables/Table S11. NHANES oral-rinse epidemiological sensitivity analysis outputs, including cohort flow, survey-weighted alpha-diversity models, sensitivity analyses,.xlsx]

## Sheet: cohort_flow
Step	N	Kidney_stone_cases	Note
Oral microbiome alpha records	9660		Original alpha file
Merged with NHANES DEMO using SEQN	9660		Two cycles
Age 20-69 and valid KIQ026	7992	615	Outcome-valid base cohort
Primary 10,000-read alpha cohort	7726	593	Mean of 10 rarefactions
Model 1 complete: clinical/SES	7052	539	Use WTMEC4YR
Model 2 complete: + diet/water	6747	520	Use WTDRD1_4YR
Sensitivity depth 2000	7992	615	Alpha metrics complete
Sensitivity depth 4000	7941	612	Alpha metrics complete
Sensitivity depth 6000	7883	608	Alpha metrics complete
Sensitivity depth 8000	7829	604	Alpha metrics complete
Sensitivity depth 10000	7726	593	Alpha metrics complete

## Sheet: alpha_models
Exposure_label	Exposure_variable	Model	weight	n	cases	beta	se	OR	CI_low	CI_high	Raw_p	df	covariates	Model_family_FDR_q	Primary_Model3_FDR_q	OR_95CI
Observed ASVs (log10, primary)	z_log10_observed_asvs_10000	Model 0 - unadjusted	WTMEC4YR	7726	593	-0.190076	0.0478321	0.826896	0.750218	0.911412	0.000362401	33		0.0014496		0.827 (0.750-0.911)
Observed ASVs (log10, primary)	z_log10_observed_asvs_10000	Model 1 - demographic	WTMEC4YR	7726	593	-0.0997292	0.0518819	0.905082	0.814416	1.00584	0.0632447	33	z_RIDAGEYR + sex + race_ethnicity_harmonized	0.140883		0.905 (0.814-1.006)
Observed ASVs (log10, primary)	z_log10_observed_asvs_10000	Model 2 - clinical/SES	WTMEC4YR	7032	539	-0.0850448	0.0545139	0.918471	0.82205	1.0262	0.128286	33	z_RIDAGEYR + sex + race_ethnicity_harmonized + z_BMXBMI + education + z_INDFMPIR + ever_smoker_100cig + hypertension + diabetes_yes	0.256573		0.918 (0.822-1.026)
Observed ASVs (log10, primary)	z_log10_observed_asvs_10000	Model 3 - diet/water fully adjusted	WTDRD1_4YR	6729	520	-0.10719	0.0599756	0.898355	0.79516	1.01494	0.0830883	33	z_RIDAGEYR + sex + race_ethnicity_harmonized + z_BMXBMI + education + z_INDFMPIR + ever_smoker_100cig + hypertension + diabetes_yes + z_log1p_DR1_320Z + z_log1p_DR1TKCAL + z_log1p_DR1TPROT + z_log1p_DR1TFIBE + z_log1p_DR1TCALC + z_log1p_DR1TSODI + z_log1p_DR1TPOTA	0.110784	0.110784	0.898 (0.795-1.015)
Faith's PD	z_faith_pd_10000_mean	Model 0 - unadjusted	WTMEC4YR	7726	593	-0.213399	0.0587345	0.807833	0.716845	0.910371	0.000940139	33		0.00188028		0.808 (0.717-0.910)
Faith's PD	z_faith_pd_10000_mean	Model 1 - demographic	WTMEC4YR	7726	593	-0.112549	0.060201	0.893554	0.790548	1.00998	0.0704414	33	z_RIDAGEYR + sex + race_ethnicity_harmonized	0.140883		0.894 (0.791-1.010)
Faith's PD	z_faith_pd_10000_mean	Model 2 - clinical/SES	WTMEC4YR	7032	539	-0.107	0.0622818	0.898526	0.791589	1.01991	0.0951691	33	z_RIDAGEYR + sex + race_ethnicity_harmonized + z_BMXBMI + education + z_INDFMPIR + ever_smoker_100cig + hypertension + diabetes_yes	0.256573		0.899 (0.792-1.020)
Faith's PD	z_faith_pd_10000_mean	Model 3 - diet/water fully adjusted	WTDRD1_4YR	6729	520	-0.158189	0.0635019	0.853688	0.750223	0.971423	0.0179399	33	z_RIDAGEYR + sex + race_ethnicity_harmonized + z_BMXBMI + education + z_INDFMPIR + ever_smoker_100cig + hypertension + diabetes_yes + z_log1p_DR1_320Z + z_log1p_DR1TKCAL + z_log1p_DR1TPROT + z_log1p_DR1TFIBE + z_log1p_DR1TCALC + z_log1p_DR1TSODI + z_log1p_DR1TPOTA	0.0717596	0.0717596	0.854 (0.750-0.971)
Shannon-Wiener	z_shannon_wiener_10000_mean	Model 0 - unadjusted	WTMEC4YR	7726	593	-0.125899	0.0494758	0.881704	0.797273	0.975076	0.0158002	33		0.0210669		0.882 (0.797-0.975)
Shannon-Wiener	z_shannon_wiener_10000_mean	Model 1 - demographic	WTMEC4YR	7726	593	-0.0719655	0.0502811	0.930563	0.840076	1.0308	0.161757	33	z_RIDAGEYR + sex + race_ethnicity_harmonized	0.215677		0.931 (0.840-1.031)
Shannon-Wiener	z_shannon_wiener_10000_mean	Model 2 - clinical/SES	WTMEC4YR	7032	539	-0.0559425	0.0523373	0.945594	0.850081	1.05184	0.292879	33	z_RIDAGEYR + sex + race_ethnicity_harmonized + z_BMXBMI + education + z_INDFMPIR + ever_smoker_100cig + hypertension + diabetes_yes	0.390505		0.946 (0.850-1.052)
Shannon-Wiener	z_shannon_wiener_10000_mean	Model 3 - diet/water fully adjusted	WTDRD1_4YR	6729	520	-0.0942551	0.0504683	0.910051	0.821245	1.00846	0.0707194	33	z_RIDAGEYR + sex + race_ethnicity_harmonized + z_BMXBMI + education + z_INDFMPIR + ever_smoker_100cig + hypertension + diabetes_yes + z_log1p_DR1_320Z + z_log1p_DR1TKCAL + z_log1p_DR1TPROT + z_log1p_DR1TFIBE + z_log1p_DR1TCALC + z_log1p_DR1TSODI + z_log1p_DR1TPOTA	0.110784	0.110784	0.910 (0.821-1.008)
Inverse Simpson	z_inverse_simpson_10000_mean	Model 0 - unadjusted	WTMEC4YR	7726	593	-0.0225802	0.0403455	0.977673	0.900627	1.06131	0.579484	33		0.579484		0.978 (0.901-1.061)
Inverse Simpson	z_inverse_simpson_10000_mean	Model 1 - demographic	WTMEC4YR	7726	593	-0.0149067	0.0425282	0.985204	0.903544	1.07424	0.728181	33	z_RIDAGEYR + sex + race_ethnicity_harmonized	0.728181		0.985 (0.904-1.074)
Inverse Simpson	z_inverse_simpson_10000_mean	Model 2 - clinical/SES	WTMEC4YR	7032	539	-0.00665536	0.0402508	0.993367	0.915261	1.07814	0.869679	33	z_RIDAGEYR + sex + race_ethnicity_harmonized + z_BMXBMI + education + z_INDFMPIR + ever_smoker_100cig + hypertension + diabetes_yes	0.869679		0.993 (0.915-1.078)
Inverse Simpson	z_inverse_simpson_10000_mean	Model 3 - diet/water fully adjusted	WTDRD1_4YR	6729	520	-0.0163175	0.0484433	0.983815	0.891477	1.08572	0.738373	33	z_RIDAGEYR + sex + race_ethnicity_harmonized + z_BMXBMI + education + z_INDFMPIR + ever_smoker_100cig + hypertension + diabetes_yes + z_log1p_DR1_320Z + z_log1p_DR1TKCAL + z_log1p_DR1TPROT + z_log1p_DR1TFIBE + z_log1p_DR1TCALC + z_log1p_DR1TSODI + z_log1p_DR1TPOTA	0.738373	0.738373	0.984 (0.891-1.086)

## Sheet: sensitivity
Exposure_label	Exposure_variable	Model	weight	n	cases	beta	se	OR	CI_low	CI_high	Raw_p	df	covariates	Sensitivity	Depth	Cycle	Sensitivity_family_FDR_q	OR_95CI
Observed ASVs log10 2000	z_log10_observed_asvs_2000	Model 3 depth sensitivity	WTDRD1_4YR	6953	540	-0.161293	0.0500946	0.851043	0.76858	0.942353	0.00287868	33	z_RIDAGEYR + sex + race_ethnicity_harmonized + z_BMXBMI + education + z_INDFMPIR + ever_smoker_100cig + hypertension + diabetes_yes + z_log1p_DR1_320Z + z_log1p_DR1TKCAL + z_log1p_DR1TPROT + z_log1p_DR1TFIBE + z_log1p_DR1TCALC + z_log1p_DR1TSODI + z_log1p_DR1TPOTA	Rarefaction depth	2000		0.0143934	0.851 (0.769-0.942)
Observed ASVs log10 4000	z_log10_observed_asvs_4000	Model 3 depth sensitivity	WTDRD1_4YR	6910	537	-0.121441	0.0555103	0.885643	0.791063	0.991532	0.035878	33	z_RIDAGEYR + sex + race_ethnicity_harmonized + z_BMXBMI + education + z_INDFMPIR + ever_smoker_100cig + hypertension + diabetes_yes + z_log1p_DR1_320Z + z_log1p_DR1TKCAL + z_log1p_DR1TPROT + z_log1p_DR1TFIBE + z_log1p_DR1TCALC + z_log1p_DR1TSODI + z_log1p_DR1TPOTA	Rarefaction depth	4000		0.0724439	0.886 (0.791-0.992)
Observed ASVs log10 6000	z_log10_observed_asvs_6000	Model 3 depth sensitivity	WTDRD1_4YR	6860	534	-0.130683	0.0643528	0.877496	0.769811	1.00024	0.0504036	33	z_RIDAGEYR + sex + race_ethnicity_harmonized + z_BMXBMI + education + z_INDFMPIR + ever_smoker_100cig + hypertension + diabetes_yes + z_log1p_DR1_320Z + z_log1p_DR1TKCAL + z_log1p_DR1TPROT + z_log1p_DR1TFIBE + z_log1p_DR1TCALC + z_log1p_DR1TSODI + z_log1p_DR1TPOTA	Rarefaction depth	6000		0.0724439	0.877 (0.770-1.000)
Observed ASVs log10 8000	z_log10_observed_asvs_8000	Model 3 depth sensitivity	WTDRD1_4YR	6813	530	-0.129749	0.0660514	0.878316	0.767872	1.00464	0.0579551	33	z_RIDAGEYR + sex + race_ethnicity_harmonized + z_BMXBMI + education + z_INDFMPIR + ever_smoker_100cig + hypertension + diabetes_yes + z_log1p_DR1_320Z + z_log1p_DR1TKCAL + z_log1p_DR1TPROT + z_log1p_DR1TFIBE + z_log1p_DR1TCALC + z_log1p_DR1TSODI + z_log1p_DR1TPOTA	Rarefaction depth	8000		0.0724439	0.878 (0.768-1.005)
Observed ASVs log10 10000	z_log10_observed_asvs_10000	Model 3 depth sensitivity	WTDRD1_4YR	6729	520	-0.106766	0.059738	0.898736	0.795883	1.01488	0.0830883	33	z_RIDAGEYR + sex + race_ethnicity_harmonized + z_BMXBMI + education + z_INDFMPIR + ever_smoker_100cig + hypertension + diabetes_yes + z_log1p_DR1_320Z + z_log1p_DR1TKCAL + z_log1p_DR1TPROT + z_log1p_DR1TFIBE + z_log1p_DR1TCALC + z_log1p_DR1TSODI + z_log1p_DR1TPOTA	Rarefaction depth	10000		0.0830883	0.899 (0.796-1.015)
Observed ASVs (log10, primary)	z_log10_observed_asvs_10000	Model 3 tap-water replacement	WTDRD1_4YR	6729	520	-0.110315	0.059749	0.895552	0.793045	1.01131	0.0738348	33	z_RIDAGEYR + sex + race_ethnicity_harmonized + z_BMXBMI + education + z_INDFMPIR + ever_smoker_100cig + hypertension + diabetes_yes + z_log1p_DR1_330Z + z_log1p_DR1TKCAL + z_log1p_DR1TPROT + z_log1p_DR1TFIBE + z_log1p_DR1TCALC + z_log1p_DR1TSODI + z_log1p_DR1TPOTA	Tap-water replacement	10000		0.0738348	0.896 (0.793-1.011)
Observed ASVs (raw z)	z_observed_asvs_10000_mean	Model 3 raw-metric transformation	WTDRD1_4YR	6729	520	-0.132786	0.0687557	0.875653	0.761344	1.00712	0.0620763	33	z_RIDAGEYR + sex + race_ethnicity_harmonized + z_BMXBMI + education + z_INDFMPIR + ever_smoker_100cig + hypertension + diabetes_yes + z_log1p_DR1_320Z + z_log1p_DR1TKCAL + z_log1p_DR1TPROT + z_log1p_DR1TFIBE + z_log1p_DR1TCALC + z_log1p_DR1TSODI + z_log1p_DR1TPOTA	Raw metric transformation	10000		0.0620763	0.876 (0.761-1.007)
Observed ASVs cycle 2009-2010	z_log10_observed_asvs_10000	Model 3 cycle-specific	WTDRD1_4YR	3521	270	-0.152803	0.091114	0.858299	0.707543	1.04117	0.112956	16	z_RIDAGEYR + sex + race_ethnicity_harmonized + z_BMXBMI + education + z_INDFMPIR + ever_smoker_100cig + hypertension + diabetes_yes + z_log1p_DR1_320Z + z_log1p_DR1TKCAL + z_log1p_DR1TPROT + z_log1p_DR1TFIBE + z_log1p_DR1TCALC + z_log1p_DR1TSODI + z_log1p_DR1TPOTA	Cycle consistency	10000	2009-2010	0.225913	0.858 (0.708-1.041)
Observed ASVs cycle 2011-2012	z_log10_observed_asvs_10000	Model 3 cycle-specific	WTDRD1_4YR	3208	250	-0.0370375	0.0657827	0.96364	0.838763	1.10711	0.580766	17	z_RIDAGEYR + sex + race_ethnicity_harmonized + z_BMXBMI + education + z_INDFMPIR + ever_smoker_100cig + hypertension + diabetes_yes + z_log1p_DR1_320Z + z_log1p_DR1TKCAL + z_log1p_DR1TPROT + z_log1p_DR1TFIBE + z_log1p_DR1TCALC + z_log1p_DR1TSODI + z_log1p_DR1TPOTA	Cycle consistency	10000	2011-2012	0.580766	0.964 (0.839-1.107)

## Sheet: missingness
variable	N	missing_N	missing_proportion
SEQN	7726	0	0
cycle	7726	0	0
RIDAGEYR	7726	0	0
sex	7726	0	0
RIAGENDR	7726	0	0
race_ethnicity_harmonized	7726	0	0
RIDRETH1	7726	0	0
education	7726	8	0.00103546
DMDEDUC2	7726	0	0
DMDMARTL	7726	0	0
INDFMPIR	7726	631	0.0816723
BMXBMI	7726	49	0.00634222
kidney_stone	7726	0	0
KIQ026	7726	0	0
KID028	7726	7133	0.923246
ever_smoker_100cig	7726	2	0.000258866
SMQ020	7726	0	0
hypertension	7726	11	0.00142376
BPQ020	7726	0	0
diabetes_status	7726	3	0.000388299
diabetes_yes	7726	3	0.000388299
DIQ010	7726	0	0
DR1DRSTZ	7726	2	0.000258866
diet_reliable_day1	7726	0	0
DR1_320Z	7726	365	0.0472431
DR1_330Z	7726	365	0.0472431
DR1TKCAL	7726	365	0.0472431
DR1TPROT	7726	365	0.0472431
DR1TFIBE	7726	365	0.0472431
DR1TCALC	7726	365	0.0472431
DR1TSODI	7726	365	0.0472431
DR1TPOTA	7726	365	0.0472431
WTMEC2YR	7726	0	0
WTMEC4YR	7726	0	0
WTDRD1	7726	365	0.0472431
WTDRD1_4YR	7726	365	0.0472431
SDMVPSU	7726	0	0
SDMVSTRA	7726	0	0
observed_asvs_10000_mean	7726	0	0
faith_pd_10000_mean	7726	0	0
shannon_wiener_10000_mean	7726	0	0
inverse_simpson_10000_mean	7726	0	0
log10_observed_asvs_10000	7726	0	0
flag_age_outcome	7726	0	0
flag_primary_alpha10k	7726	0	0
flag_model1_clinical_complete	7726	0	0
flag_model2_diet_water_complete	7726	0	0
z_RIDAGEYR	7726	0	0
z_BMXBMI	7726	49	0.00634222
z_INDFMPIR	7726	631	0.0816723
z_log1p_DR1_320Z	7726	365	0.0472431
z_log1p_DR1_330Z	7726	365	0.0472431
z_log1p_DR1TKCAL	7726	365	0.0472431
z_log1p_DR1TPROT	7726	365	0.0472431
z_log1p_DR1TFIBE	7726	365	0.0472431
z_log1p_DR1TCALC	7726	365	0.0472431
z_log1p_DR1TSODI	7726	365	0.0472431
z_log1p_DR1TPOTA	7726	365	0.0472431
z_observed_asvs_10000_mean	7726	0	0
z_faith_pd_10000_mean	7726	0	0
z_shannon_wiener_10000_mean	7726	0	0
z_inverse_simpson_10000_mean	7726	0	0
z_log10_observed_asvs_10000	7726	0	0
