# Supplementary material for: Multi-habitat microbiome profiling identifies habitat-dependent alterations and complementary discriminatory information in urolithiasis
Source: Front Cell Infect Microbiol. 2026 Jul 16;16:1853826. doi: 10.3389/fcimb.2026.1853826 (PMC13422501; doi:10.3389/fcimb.2026.1853826)
Supplement: Supplementary Table 1 — Sample availability, quality-control retention, sequencing-depth summary, metadata missingness, and sample inclusion/exclusion log by habitat and group. [file DataSheet1.zip › Supplementary Tables/Table S12. Internal-external taxonomy harmonization, feature-level compatibility, replication-category summary, and external evidence-boundary documentation..xlsx]

## Sheet: harmonization
Internal_Taxon	External_Taxon	Site	Internal_direction	Mapping_status	Mapping_rule	Included_in_primary_validation	Reason_if_not_evaluable
Absiella	Absiella	Feces	HC-enriched	Mapped	Exact genus-level match after bracket/underscore/hyphen normalization	FALSE
Tractidigestivibacter		Feces	HC-enriched	Not detectable	No exact normalized genus match	FALSE	No reliable genus-level match in external genus matrix
Candidatus_Saccharimonas		Saliva	HC-enriched	Not detectable	No exact normalized genus match	FALSE	No reliable genus-level match in external genus matrix
Catonella		Saliva	HC-enriched	Not detectable	No exact normalized genus match	FALSE	No reliable genus-level match in external genus matrix
Erysipelotrichaceae_UCG-006		Saliva	HC-enriched	Not detectable	No exact normalized genus match	FALSE	No reliable genus-level match in external genus matrix
Lancefieldella		Saliva	HC-enriched	Not detectable	No exact normalized genus match	FALSE	No reliable genus-level match in external genus matrix
Mobiluncus		Saliva	HC-enriched	Not detectable	No exact normalized genus match	FALSE	No reliable genus-level match in external genus matrix
Mogibacterium		Saliva	HC-enriched	Not detectable	No exact normalized genus match	FALSE	No reliable genus-level match in external genus matrix
Oribacterium		Saliva	HC-enriched	Not detectable	No exact normalized genus match	FALSE	No reliable genus-level match in external genus matrix
Solobacterium		Saliva	HC-enriched	Not detectable	No exact normalized genus match	FALSE	No reliable genus-level match in external genus matrix
[Eubacterium]_sulci_group		Saliva	HC-enriched	Not detectable	No exact normalized genus match	FALSE	No reliable genus-level match in external genus matrix
CAG-56		Urine	HC-enriched	Not detectable	No exact normalized genus match	FALSE	No reliable genus-level match in external genus matrix
Senegalimassilia		Urine	HC-enriched	Not detectable	No exact normalized genus match	FALSE	No reliable genus-level match in external genus matrix

## Sheet: replication_summary
Site	Replication_category	N
Gut exploratory	Discordant	1
Gut exploratory	Not detectable	1
Saliva	Not detectable	9
Urine	Not detectable	2
