# Supplementary material for: Multi-habitat microbiome profiling identifies habitat-dependent alterations and complementary discriminatory information in urolithiasis
Source: Front Cell Infect Microbiol. 2026 Jul 16;16:1853826. doi: 10.3389/fcimb.2026.1853826 (PMC13422501; doi:10.3389/fcimb.2026.1853826)
Supplement: Supplementary Table 1 — Sample availability, quality-control retention, sequencing-depth summary, metadata missingness, and sample inclusion/exclusion log by habitat and group. [file DataSheet1.zip › Supplementary Tables/Table S2. Alpha-diversity primary tests, global FDR sensitivity results, agesexBMI-adjusted rank-based models, and male-restricted sensitivity analysis..xlsx]

## Sheet: primary_tests
Site	Metric	Mann_Whitney_U	raw_p	Urolithiasis_median	Control_median	Urolithiasis_n	Control_n	FDR_q	Significance	Global_FDR_q
Urine	Sobs	1230	0.436319	103	85	68	33	0.475718	ns	0.572668
Urine	Chao1	1230.5	0.4342	104	85	68	33	0.475718	ns	0.572668
Urine	ACE	1235	0.415314	103.932	85.2492	68	33	0.475718	ns	0.572668
Urine	Shannon	1023	0.475718	2.91135	3.88602	68	33	0.475718	ns	0.587652
Urine	Simpson	981	0.309004	0.686298	0.829083	68	33	0.475718	ns	0.546519
Urine	Pielou_J	904	0.115292	0.460722	0.557017	68	33	0.456103	ns	0.339394
Urine	Goods_coverage	914	0.130315	0.999865	0.99991	68	33	0.456103	ns	0.339394
Feces	Sobs	1062.5	0.0107878	128	149.5	79	38	0.0218878	*	0.0656635
Feces	Chao1	1055	0.0095144	128.667	149.5	79	38	0.0218878	*	0.0656635
Feces	ACE	1055	0.00951561	128.95	149.605	79	38	0.0218878	*	0.0656635
Feces	Shannon	1358	0.406883	4.37728	4.5531	79	38	0.569637	ns	0.572668
Feces	Simpson	1437	0.711689	0.902862	0.894774	79	38	0.791146	ns	0.786604
Feces	Pielou_J	1547	0.791146	0.64219	0.622245	79	38	0.791146	ns	0.830703
Feces	Goods_coverage	1920	0.0125073	0.999955	0.99991	79	38	0.0218878	*	0.0656635
Saliva	Sobs	1332	0.13641	209.5	243	80	40	0.339394	ns	0.339394
Saliva	Chao1	1333	0.137911	210.375	243.525	80	40	0.339394	ns	0.339394
Saliva	ACE	1338	0.145454	210.396	243.628	80	40	0.339394	ns	0.339394
Saliva	Shannon	1369	0.199423	5.32923	5.72943	80	40	0.348989	ns	0.418787
Saliva	Simpson	1480	0.505885	0.940022	0.947986	80	40	0.590199	ns	0.590199
Saliva	Pielou_J	1418	0.312297	0.692823	0.725115	80	40	0.437215	ns	0.546519
Saliva	Goods_coverage	1620	0.913109	0.999775	0.99982	80	40	0.913109	ns	0.913109

## Sheet: core_adjusted
Site	Metric	coef_Group	raw_p	n	model	Reason	FDR_q	Global_FDR_q
Urine	Sobs	11.0007	0.0932187	101	rank_OLS_metric ~ Group_binary + Age + Sex + BMI	OK	0.186437	0.279656
Urine	Chao1	11.0195	0.0926747	101	rank_OLS_metric ~ Group_binary + Age + Sex + BMI	OK	0.186437	0.279656
Urine	ACE	11.1675	0.0885481	101	rank_OLS_metric ~ Group_binary + Age + Sex + BMI	OK	0.186437	0.279656
Urine	Shannon	0.346931	0.957296	101	rank_OLS_metric ~ Group_binary + Age + Sex + BMI	OK	0.957296	0.957296
Urine	Simpson	-1.75966	0.78592	101	rank_OLS_metric ~ Group_binary + Age + Sex + BMI	OK	0.943104	0.88416
Urine	Pielou_J	-5.23369	0.407887	101	rank_OLS_metric ~ Group_binary + Age + Sex + BMI	OK	0.611831	0.611831
Feces	Sobs	-17.6553	0.0136801	117	rank_OLS_metric ~ Group_binary + Age + Sex + BMI	OK	0.0273603	0.0820809
Feces	Chao1	-17.9772	0.0119976	117	rank_OLS_metric ~ Group_binary + Age + Sex + BMI	OK	0.0273603	0.0820809
Feces	ACE	-17.9563	0.0121045	117	rank_OLS_metric ~ Group_binary + Age + Sex + BMI	OK	0.0273603	0.0820809
Feces	Shannon	-3.45115	0.631939	117	rank_OLS_metric ~ Group_binary + Age + Sex + BMI	OK	0.758327	0.758327
Feces	Simpson	0.959737	0.893038	117	rank_OLS_metric ~ Group_binary + Age + Sex + BMI	OK	0.893038	0.94557
Feces	Pielou_J	4.25921	0.553184	117	rank_OLS_metric ~ Group_binary + Age + Sex + BMI	OK	0.758327	0.711236
Saliva	Sobs	-11.045	0.127785	120	rank_OLS_metric ~ Group_binary + Age + Sex + BMI	OK	0.236663	0.279702
Saliva	Chao1	-10.9377	0.131625	120	rank_OLS_metric ~ Group_binary + Age + Sex + BMI	OK	0.236663	0.279702
Saliva	ACE	-10.713	0.139851	120	rank_OLS_metric ~ Group_binary + Age + Sex + BMI	OK	0.236663	0.279702
Saliva	Shannon	-10.1767	0.157776	120	rank_OLS_metric ~ Group_binary + Age + Sex + BMI	OK	0.236663	0.283996
Saliva	Simpson	-5.4918	0.447092	120	rank_OLS_metric ~ Group_binary + Age + Sex + BMI	OK	0.447092	0.61905
Saliva	Pielou_J	-8.21381	0.254522	120	rank_OLS_metric ~ Group_binary + Age + Sex + BMI	OK	0.305427	0.416491

## Sheet: male_restricted
Site	Metric	Male_case_n	Male_control_n	Male_case_median	Male_control_median	raw_p	within_site_FDR_q	global_FDR_q
Feces	Sobs	54	36	126	157.5	0.00243565	0.00568319	0.0170496
Feces	Chao1	54	36	126	157.5	0.00190198	0.00568319	0.0170496
Feces	ACE	54	36	126.073	157.573	0.00192913	0.00568319	0.0170496
Feces	Shannon	54	36	4.26125	4.57207	0.234	0.327601	0.519367
Feces	Simpson	54	36	0.90138	0.897679	0.583897	0.681214	0.817456
Feces	Pielou_J	54	36	0.64161	0.632218	0.970435	0.970435	0.970435
Feces	Goods_coverage	54	36	0.999955	0.99991	0.00666314	0.0116605	0.0349815
Saliva	Sobs	55	38	210	233	0.28075	0.692489	0.519367
Saliva	Chao1	55	38	211	234.4	0.286055	0.692489	0.519367
Saliva	ACE	55	38	210.967	233.884	0.296781	0.692489	0.519367
Saliva	Shannon	55	38	5.55181	5.64811	0.524152	0.903581	0.786228
Saliva	Simpson	55	38	0.943892	0.944306	0.903581	0.903581	0.970435
Saliva	Pielou_J	55	38	0.698335	0.724114	0.728	0.903581	0.9555
Saliva	Goods_coverage	55	38	0.999775	0.999798	0.84133	0.903581	0.970435
Urine	Sobs	44	31	130	88	0.118717	0.207754	0.311631
Urine	Chao1	44	31	130	88	0.117461	0.207754	0.311631
Urine	ACE	44	31	130	88	0.114975	0.207754	0.311631
Urine	Shannon	44	31	3.59821	3.92934	0.969961	0.969961	0.970435
Urine	Simpson	44	31	0.809441	0.83643	0.808718	0.943504	0.970435
Urine	Pielou_J	44	31	0.512277	0.562666	0.357623	0.500672	0.577698
Urine	Goods_coverage	44	31	0.999843	0.999865	0.113522	0.207754	0.311631
