# Supplementary material for: Multi-habitat microbiome profiling identifies habitat-dependent alterations and complementary discriminatory information in urolithiasis
Source: Front Cell Infect Microbiol. 2026 Jul 16;16:1853826. doi: 10.3389/fcimb.2026.1853826 (PMC13422501; doi:10.3389/fcimb.2026.1853826)
Supplement: Supplementary Table 1 — Sample availability, quality-control retention, sequencing-depth summary, metadata missingness, and sample inclusion/exclusion log by habitat and group. [file DataSheet1.zip › Supplementary Tables/Table S3. PERMANOVA, PERMDISP, core-adjusted beta-diversity models, distance-to-centroid values, and centroid-summary statistics..xlsx]

## Sheet: PERMANOVA_PERMDISP
Site	Distance	PERMANOVA_F	PERMANOVA_R2	raw_p	FDR_q	PERMDISP_F	PERMDISP_p	PERMDISP_q	ANOSIM_R	ANOSIM_p	n_samples	n_groups	permutations
Urine	Bray-Curtis	2.36753	0.0233559	0.005	0.005	16.3313	0.002	0.003	-0.0435807	0.86	101	2	999
Urine	Jaccard	2.14522	0.0212093	0.001	0.002	29.6433	0.001	0.002	-0.0544696	0.918	101	2	999
Feces	Bray-Curtis	2.17707	0.0185793	0.004	0.0048	8.02826	0.01	0.012	-0.0425806	0.873	117	2	999
Feces	Jaccard	1.53475	0.0131699	0.002	0.003	9.80763	0.023	0.023	-0.0172746	0.663	117	2	999
Saliva	Bray-Curtis	2.21516	0.0184266	0.001	0.002	17.1359	0.001	0.002	-0.0979497	1	120	2	999
Saliva	Jaccard	1.82303	0.0152143	0.001	0.002	17.6587	0.001	0.002	-0.062491	0.949	120	2	999

## Sheet: core_adjusted
Site	Distance	Adjusted_PERMANOVA_F	Adjusted_PERMANOVA_R2	Adjusted_PERMANOVA_p	Adjusted_n	Adjusted_PERMANOVA_q
Urine	Bray-Curtis	2.14904	0.0210764	0.006	101	0.0072
Urine	Jaccard	1.86732	0.0182722	0.001	101	0.0015
Feces	Bray-Curtis	1.96373	0.0165327	0.008	117	0.008
Feces	Jaccard	1.44707	0.0123569	0.001	117	0.0015
Saliva	Bray-Curtis	2.22155	0.018331	0.001	120	0.0015
Saliva	Jaccard	1.85861	0.0153802	0.001	120	0.0015

## Sheet: distance_to_centroid
Site	Distance	SampleID	Group	Distance_to_centroid
Urine	Bray-Curtis	SF02_U	Case	0.660418
Urine	Bray-Curtis	SF03_U	Case	0.721573
Urine	Bray-Curtis	SF05_U	Case	0.713337
Urine	Bray-Curtis	SF06_U	Case	0.718987
Urine	Bray-Curtis	SF07_U	Case	0.688178
Urine	Bray-Curtis	SF08_U	Case	0.714233
Urine	Bray-Curtis	SF09_U	Case	0.619366
Urine	Bray-Curtis	SF11_U	Case	0.703456
Urine	Bray-Curtis	SF12_U	Case	0.560701
Urine	Bray-Curtis	SF13_U	Case	0.714543
Urine	Bray-Curtis	SF14_U	Case	0.621212
Urine	Bray-Curtis	SF15_U	Case	0.620259
Urine	Bray-Curtis	SF16_U	Case	0.628141
Urine	Bray-Curtis	SF17_U	Case	0.713502
Urine	Bray-Curtis	SF18_U	Case	0.630235
Urine	Bray-Curtis	SF19_U	Case	0.682346
Urine	Bray-Curtis	SF20_U	Case	0.724782
Urine	Bray-Curtis	SF21_U	Case	0.570904
Urine	Bray-Curtis	SF23_U	Case	0.583359
Urine	Bray-Curtis	SF24_U	Case	0.546578
Urine	Bray-Curtis	SF25_U	Case	0.718092
Urine	Bray-Curtis	SF26_U	Case	0.727608
Urine	Bray-Curtis	SF27_U	Case	0.653639
Urine	Bray-Curtis	SF28_U	Case	0.629935
Urine	Bray-Curtis	SF34_U	Case	0.721533
Urine	Bray-Curtis	SF35_U	Case	0.684844
Urine	Bray-Curtis	SF36_U	Case	0.629674
Urine	Bray-Curtis	SF37_U	Case	0.637674
Urine	Bray-Curtis	SF38_U	Case	0.681665
Urine	Bray-Curtis	SF39_U	Case	0.725185
Urine	Bray-Curtis	SF40_U	Case	0.683868
Urine	Bray-Curtis	SF41_U	Case	0.715427
Urine	Bray-Curtis	SF42_U	Case	0.624412
Urine	Bray-Curtis	SF43_U	Case	0.613986
Urine	Bray-Curtis	SF44_U	Case	0.69368
Urine	Bray-Curtis	SF45_U	Case	0.623196
Urine	Bray-Curtis	SF46_U	Case	0.705745
Urine	Bray-Curtis	SF47_U	Case	0.631239
Urine	Bray-Curtis	SF48_U	Case	0.645235
Urine	Bray-Curtis	SF49_U	Case	0.716637
Urine	Bray-Curtis	SF50_U	Case	0.692057
Urine	Bray-Curtis	SF51_U	Case	0.665175
Urine	Bray-Curtis	SF52_U	Case	0.671567
Urine	Bray-Curtis	SF53_U	Case	0.642956
Urine	Bray-Curtis	SF54_U	Case	0.641997
Urine	Bray-Curtis	SF55_U	Case	0.605555
Urine	Bray-Curtis	SF56_U	Case	0.712088
Urine	Bray-Curtis	SF57_U	Case	0.642529
Urine	Bray-Curtis	SF58_U	Case	0.694232
Urine	Bray-Curtis	SF59_U	Case	0.610506
Urine	Bray-Curtis	SF60_U	Case	0.722444
Urine	Bray-Curtis	SF61_U	Case	0.725479
Urine	Bray-Curtis	SF63_U	Case	0.625524
Urine	Bray-Curtis	SF64_U	Case	0.716992
Urine	Bray-Curtis	SF66_U	Case	0.60755
Urine	Bray-Curtis	SF67_U	Case	0.705461
Urine	Bray-Curtis	SF69_U	Case	0.690474
Urine	Bray-Curtis	SF70_U	Case	0.728019
Urine	Bray-Curtis	SF71_U	Case	0.63568
Urine	Bray-Curtis	SF72_U	Case	0.685743
Urine	Bray-Curtis	SF73_U	Case	0.595001
Urine	Bray-Curtis	SF74_U	Case	0.7252
Urine	Bray-Curtis	SF75_U	Case	0.628968
Urine	Bray-Curtis	SF76_U	Case	0.717955
Urine	Bray-Curtis	SF77_U	Case	0.700326
Urine	Bray-Curtis	SF78_U	Case	0.684391
Urine	Bray-Curtis	SF79_U	Case	0.727066
Urine	Bray-Curtis	SF80_U	Case	0.731491
Urine	Bray-Curtis	HC01_U	Control	0.666716
Urine	Bray-Curtis	HC02_U	Control	0.700703
Urine	Bray-Curtis	HC03_U	Control	0.579691
Urine	Bray-Curtis	HC04_U	Control	0.558627
Urine	Bray-Curtis	HC05_U	Control	0.49357
Urine	Bray-Curtis	HC06_U	Control	0.569755
Urine	Bray-Curtis	HC07_U	Control	0.558158
Urine	Bray-Curtis	HC08_U	Control	0.538373
Urine	Bray-Curtis	HC09_U	Control	0.635946
Urine	Bray-Curtis	HC10_U	Control	0.585229
Urine	Bray-Curtis	HC11_U	Control	0.736778
Urine	Bray-Curtis	HC13_U	Control	0.746993
Urine	Bray-Curtis	HC14_U	Control	0.564333
Urine	Bray-Curtis	HC16_U	Control	0.58499
Urine	Bray-Curtis	HC18_U	Control	0.568908
Urine	Bray-Curtis	HC19_U	Control	0.653363
Urine	Bray-Curtis	HC20_U	Control	0.748349
Urine	Bray-Curtis	HC21_U	Control	0.669312
Urine	Bray-Curtis	HC22_U	Control	0.696863
Urine	Bray-Curtis	HC23_U	Control	0.578014
Urine	Bray-Curtis	HC24_U	Control	0.555371
Urine	Bray-Curtis	HC25_U	Control	0.478248
Urine	Bray-Curtis	HC26_U	Control	0.570581
Urine	Bray-Curtis	HC27_U	Control	0.553995
Urine	Bray-Curtis	HC28_U	Control	0.557585
Urine	Bray-Curtis	HC29_U	Control	0.637507
Urine	Bray-Curtis	HC30_U	Control	0.58729
Urine	Bray-Curtis	HC33_U	Control	0.747125
Urine	Bray-Curtis	HC34_U	Control	0.567057
Urine	Bray-Curtis	HC36_U	Control	0.585308
Urine	Bray-Curtis	HC38_U	Control	0.568603
Urine	Bray-Curtis	HC39_U	Control	0.640531
Urine	Bray-Curtis	HC40_U	Control	0.748035
Urine	Jaccard	SF02_U	Case	0.690031
Urine	Jaccard	SF03_U	Case	0.668061
Urine	Jaccard	SF05_U	Case	0.663414
Urine	Jaccard	SF06_U	Case	0.693928
Urine	Jaccard	SF07_U	Case	0.676152
Urine	Jaccard	SF08_U	Case	0.715936
Urine	Jaccard	SF09_U	Case	0.666228
Urine	Jaccard	SF11_U	Case	0.706423
Urine	Jaccard	SF12_U	Case	0.649707
Urine	Jaccard	SF13_U	Case	0.714967
Urine	Jaccard	SF14_U	Case	0.683162
Urine	Jaccard	SF15_U	Case	0.699149
Urine	Jaccard	SF16_U	Case	0.689228
Urine	Jaccard	SF17_U	Case	0.68508
Urine	Jaccard	SF18_U	Case	0.690929
Urine	Jaccard	SF19_U	Case	0.653293
Urine	Jaccard	SF20_U	Case	0.68409
Urine	Jaccard	SF21_U	Case	0.643029
Urine	Jaccard	SF23_U	Case	0.677997
Urine	Jaccard	SF24_U	Case	0.655877
Urine	Jaccard	SF25_U	Case	0.676122
Urine	Jaccard	SF26_U	Case	0.712253
Urine	Jaccard	SF27_U	Case	0.692548
Urine	Jaccard	SF28_U	Case	0.706952
Urine	Jaccard	SF34_U	Case	0.666696
Urine	Jaccard	SF35_U	Case	0.684408
Urine	Jaccard	SF36_U	Case	0.69143
Urine	Jaccard	SF37_U	Case	0.677411
Urine	Jaccard	SF38_U	Case	0.651528
Urine	Jaccard	SF39_U	Case	0.710141
Urine	Jaccard	SF40_U	Case	0.654785
Urine	Jaccard	SF41_U	Case	0.68813
Urine	Jaccard	SF42_U	Case	0.65892
Urine	Jaccard	SF43_U	Case	0.669877
Urine	Jaccard	SF44_U	Case	0.672722
Urine	Jaccard	SF45_U	Case	0.664021
Urine	Jaccard	SF46_U	Case	0.660668
Urine	Jaccard	SF47_U	Case	0.668907
Urine	Jaccard	SF48_U	Case	0.680885
Urine	Jaccard	SF49_U	Case	0.687839
Urine	Jaccard	SF50_U	Case	0.693147
Urine	Jaccard	SF51_U	Case	0.657387
Urine	Jaccard	SF52_U	Case	0.65686
Urine	Jaccard	SF53_U	Case	0.659321
Urine	Jaccard	SF54_U	Case	0.659902
Urine	Jaccard	SF55_U	Case	0.671487
Urine	Jaccard	SF56_U	Case	0.671677
Urine	Jaccard	SF57_U	Case	0.660798
Urine	Jaccard	SF58_U	Case	0.688389
Urine	Jaccard	SF59_U	Case	0.668131
Urine	Jaccard	SF60_U	Case	0.67746
Urine	Jaccard	SF61_U	Case	0.688192
Urine	Jaccard	SF63_U	Case	0.695559
Urine	Jaccard	SF64_U	Case	0.689653
Urine	Jaccard	SF66_U	Case	0.688243
Urine	Jaccard	SF67_U	Case	0.667301
Urine	Jaccard	SF69_U	Case	0.674817
Urine	Jaccard	SF70_U	Case	0.67525
Urine	Jaccard	SF71_U	Case	0.673323
Urine	Jaccard	SF72_U	Case	0.684402
Urine	Jaccard	SF73_U	Case	0.678881
Urine	Jaccard	SF74_U	Case	0.680958
Urine	Jaccard	SF75_U	Case	0.687524
Urine	Jaccard	SF76_U	Case	0.69935
Urine	Jaccard	SF77_U	Case	0.69092
Urine	Jaccard	SF78_U	Case	0.690686
Urine	Jaccard	SF79_U	Case	0.70303
Urine	Jaccard	SF80_U	Case	0.71309
Urine	Jaccard	HC01_U	Control	0.628475
Urine	Jaccard	HC02_U	Control	0.698605
Urine	Jaccard	HC03_U	Control	0.571481
Urine	Jaccard	HC04_U	Control	0.589081
Urine	Jaccard	HC05_U	Control	0.605632
Urine	Jaccard	HC06_U	Control	0.686582
Urine	Jaccard	HC07_U	Control	0.585198
Urine	Jaccard	HC08_U	Control	0.620763
Urine	Jaccard	HC09_U	Control	0.627502
Urine	Jaccard	HC10_U	Control	0.60561
Urine	Jaccard	HC11_U	Control	0.688818
Urine	Jaccard	HC13_U	Control	0.709709
Urine	Jaccard	HC14_U	Control	0.634005
Urine	Jaccard	HC16_U	Control	0.691278
Urine	Jaccard	HC18_U	Control	0.654558
Urine	Jaccard	HC19_U	Control	0.602153
Urine	Jaccard	HC20_U	Control	0.72356
Urine	Jaccard	HC21_U	Control	0.645374
Urine	Jaccard	HC22_U	Control	0.701094
Urine	Jaccard	HC23_U	Control	0.578843
Urine	Jaccard	HC24_U	Control	0.600108
Urine	Jaccard	HC25_U	Control	0.60178
Urine	Jaccard	HC26_U	Control	0.67618
Urine	Jaccard	HC27_U	Control	0.580211
Urine	Jaccard	HC28_U	Control	0.606159
Urine	Jaccard	HC29_U	Control	0.630956
Urine	Jaccard	HC30_U	Control	0.60623
Urine	Jaccard	HC33_U	Control	0.706804
Urine	Jaccard	HC34_U	Control	0.636022
Urine	Jaccard	HC36_U	Control	0.688365
Urine	Jaccard	HC38_U	Control	0.654135
Urine	Jaccard	HC39_U	Control	0.607544
Urine	Jaccard	HC40_U	Control	0.724213
Feces	Bray-Curtis	SF01_F	Case	0.700239
Feces	Bray-Curtis	SF02_F	Case	0.521207
Feces	Bray-Curtis	SF03_F	Case	0.518633
Feces	Bray-Curtis	SF04_F	Case	0.514415
Feces	Bray-Curtis	SF05_F	Case	0.540617
Feces	Bray-Curtis	SF06_F	Case	0.602577
Feces	Bray-Curtis	SF07_F	Case	0.648872
Feces	Bray-Curtis	SF08_F	Case	0.576048
Feces	Bray-Curtis	SF09_F	Case	0.528273
Feces	Bray-Curtis	SF10_F	Case	0.57611
Feces	Bray-Curtis	SF11_F	Case	0.756326
Feces	Bray-Curtis	SF12_F	Case	0.547761
Feces	Bray-Curtis	SF13_F	Case	0.636102
Feces	Bray-Curtis	SF14_F	Case	0.640555
Feces	Bray-Curtis	SF15_F	Case	0.653749
Feces	Bray-Curtis	SF16_F	Case	0.581607
Feces	Bray-Curtis	SF17_F	Case	0.590375
Feces	Bray-Curtis	SF18_F	Case	0.652389
Feces	Bray-Curtis	SF19_F	Case	0.632846
Feces	Bray-Curtis	SF21_F	Case	0.559849
Feces	Bray-Curtis	SF22_F	Case	0.630185
Feces	Bray-Curtis	SF23_F	Case	0.553866
Feces	Bray-Curtis	SF24_F	Case	0.710983
Feces	Bray-Curtis	SF25_F	Case	0.588693
Feces	Bray-Curtis	SF26_F	Case	0.558588
Feces	Bray-Curtis	SF27_F	Case	0.635158
Feces	Bray-Curtis	SF28_F	Case	0.530357
Feces	Bray-Curtis	SF29_F	Case	0.597887
Feces	Bray-Curtis	SF30_F	Case	0.555915
Feces	Bray-Curtis	SF31_F	Case	0.483154
Feces	Bray-Curtis	SF32_F	Case	0.524366
Feces	Bray-Curtis	SF33_F	Case	0.536126
Feces	Bray-Curtis	SF34_F	Case	0.587101
Feces	Bray-Curtis	SF35_F	Case	0.554909
Feces	Bray-Curtis	SF36_F	Case	0.565753
Feces	Bray-Curtis	SF37_F	Case	0.659967
Feces	Bray-Curtis	SF38_F	Case	0.566828
Feces	Bray-Curtis	SF39_F	Case	0.519967
Feces	Bray-Curtis	SF40_F	Case	0.573524
Feces	Bray-Curtis	SF41_F	Case	0.654503
Feces	Bray-Curtis	SF42_F	Case	0.546687
Feces	Bray-Curtis	SF43_F	Case	0.652616
Feces	Bray-Curtis	SF44_F	Case	0.613078
Feces	Bray-Curtis	SF45_F	Case	0.519128
Feces	Bray-Curtis	SF46_F	Case	0.593038
Feces	Bray-Curtis	SF47_F	Case	0.638221
Feces	Bray-Curtis	SF48_F	Case	0.640256
Feces	Bray-Curtis	SF49_F	Case	0.460037
Feces	Bray-Curtis	SF50_F	Case	0.572206
Feces	Bray-Curtis	SF51_F	Case	0.60071
Feces	Bray-Curtis	SF52_F	Case	0.727393
Feces	Bray-Curtis	SF53_F	Case	0.588185
Feces	Bray-Curtis	SF54_F	Case	0.467225
Feces	Bray-Curtis	SF55_F	Case	0.533972
Feces	Bray-Curtis	SF56_F	Case	0.559592
Feces	Bray-Curtis	SF57_F	Case	0.600776
Feces	Bray-Curtis	SF58_F	Case	0.578074
Feces	Bray-Curtis	SF59_F	Case	0.633139
Feces	Bray-Curtis	SF60_F	Case	0.598608
Feces	Bray-Curtis	SF61_F	Case	0.648943
Feces	Bray-Curtis	SF62_F	Case	0.769202
Feces	Bray-Curtis	SF63_F	Case	0.66236
Feces	Bray-Curtis	SF64_F	Case	0.604081
Feces	Bray-Curtis	SF65_F	Case	0.640486
Feces	Bray-Curtis	SF66_F	Case	0.727903
Feces	Bray-Curtis	SF67_F	Case	0.619482
Feces	Bray-Curtis	SF68_F	Case	0.636869
Feces	Bray-Curtis	SF69_F	Case	0.578343
Feces	Bray-Curtis	SF70_F	Case	0.57917
Feces	Bray-Curtis	SF71_F	Case	0.608875
Feces	Bray-Curtis	SF72_F	Case	0.578362
Feces	Bray-Curtis	SF73_F	Case	0.53724
Feces	Bray-Curtis	SF74_F	Case	0.552284
Feces	Bray-Curtis	SF75_F	Case	0.591125
Feces	Bray-Curtis	SF76_F	Case	0.540926
Feces	Bray-Curtis	SF77_F	Case	0.569813
Feces	Bray-Curtis	SF78_F	Case	0.555371
Feces	Bray-Curtis	SF79_F	Case	0.53331
Feces	Bray-Curtis	SF80_F	Case	0.781575
Feces	Bray-Curtis	HC01_F	Control	0.520411
Feces	Bray-Curtis	HC03_F	Control	0.535095
Feces	Bray-Curtis	HC04_F	Control	0.507442
Feces	Bray-Curtis	HC05_F	Control	0.581418
Feces	Bray-Curtis	HC06_F	Control	0.584739
Feces	Bray-Curtis	HC07_F	Control	0.597585
Feces	Bray-Curtis	HC08_F	Control	0.552791
Feces	Bray-Curtis	HC09_F	Control	0.578476
Feces	Bray-Curtis	HC10_F	Control	0.525793
Feces	Bray-Curtis	HC11_F	Control	0.520166
Feces	Bray-Curtis	HC12_F	Control	0.553222
Feces	Bray-Curtis	HC13_F	Control	0.685047
Feces	Bray-Curtis	HC14_F	Control	0.58642
Feces	Bray-Curtis	HC15_F	Control	0.521769
Feces	Bray-Curtis	HC16_F	Control	0.58287
Feces	Bray-Curtis	HC17_F	Control	0.577375
Feces	Bray-Curtis	HC18_F	Control	0.46504
Feces	Bray-Curtis	HC19_F	Control	0.536858
Feces	Bray-Curtis	HC20_F	Control	0.664355
Feces	Bray-Curtis	HC21_F	Control	0.530684
Feces	Bray-Curtis	HC23_F	Control	0.522985
Feces	Bray-Curtis	HC24_F	Control	0.528982
Feces	Bray-Curtis	HC25_F	Control	0.562125
Feces	Bray-Curtis	HC26_F	Control	0.563668
Feces	Bray-Curtis	HC27_F	Control	0.621951
Feces	Bray-Curtis	HC28_F	Control	0.564101
Feces	Bray-Curtis	HC29_F	Control	0.564573
Feces	Bray-Curtis	HC30_F	Control	0.537924
Feces	Bray-Curtis	HC31_F	Control	0.518004
Feces	Bray-Curtis	HC32_F	Control	0.557492
Feces	Bray-Curtis	HC33_F	Control	0.630945
Feces	Bray-Curtis	HC34_F	Control	0.590697
Feces	Bray-Curtis	HC35_F	Control	0.525362
Feces	Bray-Curtis	HC36_F	Control	0.582685
Feces	Bray-Curtis	HC37_F	Control	0.554003
Feces	Bray-Curtis	HC38_F	Control	0.461519
Feces	Bray-Curtis	HC39_F	Control	0.525112
Feces	Bray-Curtis	HC40_F	Control	0.639918
Feces	Jaccard	SF01_F	Case	0.670492
Feces	Jaccard	SF02_F	Case	0.625659
Feces	Jaccard	SF03_F	Case	0.627612
Feces	Jaccard	SF04_F	Case	0.606
Feces	Jaccard	SF05_F	Case	0.652927
Feces	Jaccard	SF06_F	Case	0.639686
Feces	Jaccard	SF07_F	Case	0.663976
Feces	Jaccard	SF08_F	Case	0.638557
Feces	Jaccard	SF09_F	Case	0.635883
Feces	Jaccard	SF10_F	Case	0.639735
Feces	Jaccard	SF11_F	Case	0.701175
Feces	Jaccard	SF12_F	Case	0.613549
Feces	Jaccard	SF13_F	Case	0.666621
Feces	Jaccard	SF14_F	Case	0.637448
Feces	Jaccard	SF15_F	Case	0.694881
Feces	Jaccard	SF16_F	Case	0.638803
Feces	Jaccard	SF17_F	Case	0.610682
Feces	Jaccard	SF18_F	Case	0.669647
Feces	Jaccard	SF19_F	Case	0.644796
Feces	Jaccard	SF21_F	Case	0.622923
Feces	Jaccard	SF22_F	Case	0.674604
Feces	Jaccard	SF23_F	Case	0.639258
Feces	Jaccard	SF24_F	Case	0.687275
Feces	Jaccard	SF25_F	Case	0.658397
Feces	Jaccard	SF26_F	Case	0.624651
Feces	Jaccard	SF27_F	Case	0.648067
Feces	Jaccard	SF28_F	Case	0.633594
Feces	Jaccard	SF29_F	Case	0.635777
Feces	Jaccard	SF30_F	Case	0.623091
Feces	Jaccard	SF31_F	Case	0.620747
Feces	Jaccard	SF32_F	Case	0.643794
Feces	Jaccard	SF33_F	Case	0.633378
Feces	Jaccard	SF34_F	Case	0.645183
Feces	Jaccard	SF35_F	Case	0.640656
Feces	Jaccard	SF36_F	Case	0.656083
Feces	Jaccard	SF37_F	Case	0.705135
Feces	Jaccard	SF38_F	Case	0.624742
Feces	Jaccard	SF39_F	Case	0.646912
Feces	Jaccard	SF40_F	Case	0.653709
Feces	Jaccard	SF41_F	Case	0.686446
Feces	Jaccard	SF42_F	Case	0.658038
Feces	Jaccard	SF43_F	Case	0.69755
Feces	Jaccard	SF44_F	Case	0.644448
Feces	Jaccard	SF45_F	Case	0.629817
Feces	Jaccard	SF46_F	Case	0.633629
Feces	Jaccard	SF47_F	Case	0.67961
Feces	Jaccard	SF48_F	Case	0.67244
Feces	Jaccard	SF49_F	Case	0.599385
Feces	Jaccard	SF50_F	Case	0.635248
Feces	Jaccard	SF51_F	Case	0.650667
Feces	Jaccard	SF52_F	Case	0.660995
Feces	Jaccard	SF53_F	Case	0.669768
Feces	Jaccard	SF54_F	Case	0.626032
Feces	Jaccard	SF55_F	Case	0.689647
Feces	Jaccard	SF56_F	Case	0.644132
Feces	Jaccard	SF57_F	Case	0.656003
Feces	Jaccard	SF58_F	Case	0.643903
Feces	Jaccard	SF59_F	Case	0.649416
Feces	Jaccard	SF60_F	Case	0.633139
Feces	Jaccard	SF61_F	Case	0.64941
Feces	Jaccard	SF62_F	Case	0.707325
Feces	Jaccard	SF63_F	Case	0.713523
Feces	Jaccard	SF64_F	Case	0.653307
Feces	Jaccard	SF65_F	Case	0.64509
Feces	Jaccard	SF66_F	Case	0.67144
Feces	Jaccard	SF67_F	Case	0.660046
Feces	Jaccard	SF68_F	Case	0.63483
Feces	Jaccard	SF69_F	Case	0.656828
Feces	Jaccard	SF70_F	Case	0.649661
Feces	Jaccard	SF71_F	Case	0.714377
Feces	Jaccard	SF72_F	Case	0.616628
Feces	Jaccard	SF73_F	Case	0.626877
Feces	Jaccard	SF74_F	Case	0.634507
Feces	Jaccard	SF75_F	Case	0.651257
Feces	Jaccard	SF76_F	Case	0.633314
Feces	Jaccard	SF77_F	Case	0.644
Feces	Jaccard	SF78_F	Case	0.640304
Feces	Jaccard	SF79_F	Case	0.664622
Feces	Jaccard	SF80_F	Case	0.718007
Feces	Jaccard	HC01_F	Control	0.635813
Feces	Jaccard	HC03_F	Control	0.612607
Feces	Jaccard	HC04_F	Control	0.643027
Feces	Jaccard	HC05_F	Control	0.662719
Feces	Jaccard	HC06_F	Control	0.613991
Feces	Jaccard	HC07_F	Control	0.662532
Feces	Jaccard	HC08_F	Control	0.658517
Feces	Jaccard	HC09_F	Control	0.637524
Feces	Jaccard	HC10_F	Control	0.648845
Feces	Jaccard	HC11_F	Control	0.644294
Feces	Jaccard	HC12_F	Control	0.633589
Feces	Jaccard	HC13_F	Control	0.651539
Feces	Jaccard	HC14_F	Control	0.630939
Feces	Jaccard	HC15_F	Control	0.625016
Feces	Jaccard	HC16_F	Control	0.636587
Feces	Jaccard	HC17_F	Control	0.635711
Feces	Jaccard	HC18_F	Control	0.60632
Feces	Jaccard	HC19_F	Control	0.620886
Feces	Jaccard	HC20_F	Control	0.63366
Feces	Jaccard	HC21_F	Control	0.636907
Feces	Jaccard	HC23_F	Control	0.61766
Feces	Jaccard	HC24_F	Control	0.647214
Feces	Jaccard	HC25_F	Control	0.669924
Feces	Jaccard	HC26_F	Control	0.61943
Feces	Jaccard	HC27_F	Control	0.66834
Feces	Jaccard	HC28_F	Control	0.65578
Feces	Jaccard	HC29_F	Control	0.626138
Feces	Jaccard	HC30_F	Control	0.645443
Feces	Jaccard	HC31_F	Control	0.637783
Feces	Jaccard	HC32_F	Control	0.623935
Feces	Jaccard	HC33_F	Control	0.650164
Feces	Jaccard	HC34_F	Control	0.639033
Feces	Jaccard	HC35_F	Control	0.618047
Feces	Jaccard	HC36_F	Control	0.640071
Feces	Jaccard	HC37_F	Control	0.633798
Feces	Jaccard	HC38_F	Control	0.603667
Feces	Jaccard	HC39_F	Control	0.607299
Feces	Jaccard	HC40_F	Control	0.63548
Saliva	Bray-Curtis	SF01_S	Case	0.612454
Saliva	Bray-Curtis	SF02_S	Case	0.520503
Saliva	Bray-Curtis	SF03_S	Case	0.510992
Saliva	Bray-Curtis	SF04_S	Case	0.548843
Saliva	Bray-Curtis	SF05_S	Case	0.536722
Saliva	Bray-Curtis	SF06_S	Case	0.738256
Saliva	Bray-Curtis	SF07_S	Case	0.57207
Saliva	Bray-Curtis	SF08_S	Case	0.545616
Saliva	Bray-Curtis	SF09_S	Case	0.592171
Saliva	Bray-Curtis	SF10_S	Case	0.592451
Saliva	Bray-Curtis	SF11_S	Case	0.668317
Saliva	Bray-Curtis	SF12_S	Case	0.532903
Saliva	Bray-Curtis	SF13_S	Case	0.600411
Saliva	Bray-Curtis	SF14_S	Case	0.544164
Saliva	Bray-Curtis	SF15_S	Case	0.613668
Saliva	Bray-Curtis	SF16_S	Case	0.552542
Saliva	Bray-Curtis	SF17_S	Case	0.63384
Saliva	Bray-Curtis	SF18_S	Case	0.789625
Saliva	Bray-Curtis	SF19_S	Case	0.746932
Saliva	Bray-Curtis	SF20_S	Case	0.586893
Saliva	Bray-Curtis	SF21_S	Case	0.544517
Saliva	Bray-Curtis	SF22_S	Case	0.567409
Saliva	Bray-Curtis	SF23_S	Case	0.623251
Saliva	Bray-Curtis	SF24_S	Case	0.544184
Saliva	Bray-Curtis	SF25_S	Case	0.532044
Saliva	Bray-Curtis	SF26_S	Case	0.543178
Saliva	Bray-Curtis	SF27_S	Case	0.609951
Saliva	Bray-Curtis	SF28_S	Case	0.523433
Saliva	Bray-Curtis	SF29_S	Case	0.516416
Saliva	Bray-Curtis	SF30_S	Case	0.791647
Saliva	Bray-Curtis	SF31_S	Case	0.538004
Saliva	Bray-Curtis	SF32_S	Case	0.543147
Saliva	Bray-Curtis	SF33_S	Case	0.715447
Saliva	Bray-Curtis	SF34_S	Case	0.593582
Saliva	Bray-Curtis	SF35_S	Case	0.57434
Saliva	Bray-Curtis	SF36_S	Case	0.774357
Saliva	Bray-Curtis	SF37_S	Case	0.760694
Saliva	Bray-Curtis	SF38_S	Case	0.618162
Saliva	Bray-Curtis	SF39_S	Case	0.534712
Saliva	Bray-Curtis	SF40_S	Case	0.567538
Saliva	Bray-Curtis	SF41_S	Case	0.572761
Saliva	Bray-Curtis	SF42_S	Case	0.501186
Saliva	Bray-Curtis	SF43_S	Case	0.584546
Saliva	Bray-Curtis	SF44_S	Case	0.575428
Saliva	Bray-Curtis	SF45_S	Case	0.557315
Saliva	Bray-Curtis	SF46_S	Case	0.545023
Saliva	Bray-Curtis	SF47_S	Case	0.527936
Saliva	Bray-Curtis	SF48_S	Case	0.551865
Saliva	Bray-Curtis	SF49_S	Case	0.571416
Saliva	Bray-Curtis	SF50_S	Case	0.536957
Saliva	Bray-Curtis	SF51_S	Case	0.608764
Saliva	Bray-Curtis	SF52_S	Case	0.681783
Saliva	Bray-Curtis	SF53_S	Case	0.576588
Saliva	Bray-Curtis	SF54_S	Case	0.618257
Saliva	Bray-Curtis	SF55_S	Case	0.712826
Saliva	Bray-Curtis	SF56_S	Case	0.51801
Saliva	Bray-Curtis	SF57_S	Case	0.510039
Saliva	Bray-Curtis	SF58_S	Case	0.51661
Saliva	Bray-Curtis	SF59_S	Case	0.501928
Saliva	Bray-Curtis	SF60_S	Case	0.552545
Saliva	Bray-Curtis	SF61_S	Case	0.561756
Saliva	Bray-Curtis	SF62_S	Case	0.60974
Saliva	Bray-Curtis	SF63_S	Case	0.573349
Saliva	Bray-Curtis	SF64_S	Case	0.563629
Saliva	Bray-Curtis	SF65_S	Case	0.557576
Saliva	Bray-Curtis	SF66_S	Case	0.550227
Saliva	Bray-Curtis	SF67_S	Case	0.597166
Saliva	Bray-Curtis	SF68_S	Case	0.600552
Saliva	Bray-Curtis	SF69_S	Case	0.59075
Saliva	Bray-Curtis	SF70_S	Case	0.519128
Saliva	Bray-Curtis	SF71_S	Case	0.511273
Saliva	Bray-Curtis	SF72_S	Case	0.593047
Saliva	Bray-Curtis	SF73_S	Case	0.626397
Saliva	Bray-Curtis	SF74_S	Case	0.501517
Saliva	Bray-Curtis	SF75_S	Case	0.558546
Saliva	Bray-Curtis	SF76_S	Case	0.77188
Saliva	Bray-Curtis	SF77_S	Case	0.687109
Saliva	Bray-Curtis	SF78_S	Case	0.604946
Saliva	Bray-Curtis	SF79_S	Case	0.728176
Saliva	Bray-Curtis	SF80_S	Case	0.595033
Saliva	Bray-Curtis	HC01_S	Control	0.511959
Saliva	Bray-Curtis	HC02_S	Control	0.534936
Saliva	Bray-Curtis	HC03_S	Control	0.651791
Saliva	Bray-Curtis	HC04_S	Control	0.526677
Saliva	Bray-Curtis	HC05_S	Control	0.490222
Saliva	Bray-Curtis	HC06_S	Control	0.497136
Saliva	Bray-Curtis	HC07_S	Control	0.558448
Saliva	Bray-Curtis	HC08_S	Control	0.676066
Saliva	Bray-Curtis	HC09_S	Control	0.449834
Saliva	Bray-Curtis	HC10_S	Control	0.520161
Saliva	Bray-Curtis	HC11_S	Control	0.444722
Saliva	Bray-Curtis	HC12_S	Control	0.528863
Saliva	Bray-Curtis	HC13_S	Control	0.651694
Saliva	Bray-Curtis	HC14_S	Control	0.501998
Saliva	Bray-Curtis	HC15_S	Control	0.497785
Saliva	Bray-Curtis	HC16_S	Control	0.483671
Saliva	Bray-Curtis	HC17_S	Control	0.548621
Saliva	Bray-Curtis	HC18_S	Control	0.484385
Saliva	Bray-Curtis	HC19_S	Control	0.511168
Saliva	Bray-Curtis	HC20_S	Control	0.624666
Saliva	Bray-Curtis	HC21_S	Control	0.491575
Saliva	Bray-Curtis	HC22_S	Control	0.543138
Saliva	Bray-Curtis	HC23_S	Control	0.649914
Saliva	Bray-Curtis	HC24_S	Control	0.518287
Saliva	Bray-Curtis	HC25_S	Control	0.489678
Saliva	Bray-Curtis	HC26_S	Control	0.468638
Saliva	Bray-Curtis	HC27_S	Control	0.536457
Saliva	Bray-Curtis	HC28_S	Control	0.648316
Saliva	Bray-Curtis	HC29_S	Control	0.459113
Saliva	Bray-Curtis	HC30_S	Control	0.519191
Saliva	Bray-Curtis	HC31_S	Control	0.432217
Saliva	Bray-Curtis	HC32_S	Control	0.531186
Saliva	Bray-Curtis	HC33_S	Control	0.628384
Saliva	Bray-Curtis	HC34_S	Control	0.514631
Saliva	Bray-Curtis	HC35_S	Control	0.499502
Saliva	Bray-Curtis	HC36_S	Control	0.479172
Saliva	Bray-Curtis	HC37_S	Control	0.536259
Saliva	Bray-Curtis	HC38_S	Control	0.477808
Saliva	Bray-Curtis	HC39_S	Control	0.511882
Saliva	Bray-Curtis	HC40_S	Control	0.605973
Saliva	Jaccard	SF01_S	Case	0.610512
Saliva	Jaccard	SF02_S	Case	0.582864
Saliva	Jaccard	SF03_S	Case	0.562408
Saliva	Jaccard	SF04_S	Case	0.600245
Saliva	Jaccard	SF05_S	Case	0.592084
Saliva	Jaccard	SF06_S	Case	0.679714
Saliva	Jaccard	SF07_S	Case	0.613795
Saliva	Jaccard	SF08_S	Case	0.5932
Saliva	Jaccard	SF09_S	Case	0.579448
Saliva	Jaccard	SF10_S	Case	0.595907
Saliva	Jaccard	SF11_S	Case	0.639166
Saliva	Jaccard	SF12_S	Case	0.579462
Saliva	Jaccard	SF13_S	Case	0.58896
Saliva	Jaccard	SF14_S	Case	0.612678
Saliva	Jaccard	SF15_S	Case	0.610529
Saliva	Jaccard	SF16_S	Case	0.573564
Saliva	Jaccard	SF17_S	Case	0.593273
Saliva	Jaccard	SF18_S	Case	0.757778
Saliva	Jaccard	SF19_S	Case	0.655347
Saliva	Jaccard	SF20_S	Case	0.613232
Saliva	Jaccard	SF21_S	Case	0.580927
Saliva	Jaccard	SF22_S	Case	0.620889
Saliva	Jaccard	SF23_S	Case	0.598773
Saliva	Jaccard	SF24_S	Case	0.583208
Saliva	Jaccard	SF25_S	Case	0.596608
Saliva	Jaccard	SF26_S	Case	0.594583
Saliva	Jaccard	SF27_S	Case	0.577632
Saliva	Jaccard	SF28_S	Case	0.595984
Saliva	Jaccard	SF29_S	Case	0.603732
Saliva	Jaccard	SF30_S	Case	0.727588
Saliva	Jaccard	SF31_S	Case	0.582616
Saliva	Jaccard	SF32_S	Case	0.60456
Saliva	Jaccard	SF33_S	Case	0.679865
Saliva	Jaccard	SF34_S	Case	0.603917
Saliva	Jaccard	SF35_S	Case	0.626999
Saliva	Jaccard	SF36_S	Case	0.710419
Saliva	Jaccard	SF37_S	Case	0.695634
Saliva	Jaccard	SF38_S	Case	0.611708
Saliva	Jaccard	SF39_S	Case	0.596408
Saliva	Jaccard	SF40_S	Case	0.577793
Saliva	Jaccard	SF41_S	Case	0.615818
Saliva	Jaccard	SF42_S	Case	0.575294
Saliva	Jaccard	SF43_S	Case	0.640731
Saliva	Jaccard	SF44_S	Case	0.617438
Saliva	Jaccard	SF45_S	Case	0.578607
Saliva	Jaccard	SF46_S	Case	0.579514
Saliva	Jaccard	SF47_S	Case	0.611167
Saliva	Jaccard	SF48_S	Case	0.613342
Saliva	Jaccard	SF49_S	Case	0.624092
Saliva	Jaccard	SF50_S	Case	0.583091
Saliva	Jaccard	SF51_S	Case	0.599582
Saliva	Jaccard	SF52_S	Case	0.609714
Saliva	Jaccard	SF53_S	Case	0.613066
Saliva	Jaccard	SF54_S	Case	0.646014
Saliva	Jaccard	SF55_S	Case	0.61432
Saliva	Jaccard	SF56_S	Case	0.587666
Saliva	Jaccard	SF57_S	Case	0.57006
Saliva	Jaccard	SF58_S	Case	0.591038
Saliva	Jaccard	SF59_S	Case	0.585101
Saliva	Jaccard	SF60_S	Case	0.595391
Saliva	Jaccard	SF61_S	Case	0.590686
Saliva	Jaccard	SF62_S	Case	0.595372
Saliva	Jaccard	SF63_S	Case	0.648455
Saliva	Jaccard	SF64_S	Case	0.589685
Saliva	Jaccard	SF65_S	Case	0.621377
Saliva	Jaccard	SF66_S	Case	0.617628
Saliva	Jaccard	SF67_S	Case	0.624385
Saliva	Jaccard	SF68_S	Case	0.627015
Saliva	Jaccard	SF69_S	Case	0.633383
Saliva	Jaccard	SF70_S	Case	0.589247
Saliva	Jaccard	SF71_S	Case	0.589704
Saliva	Jaccard	SF72_S	Case	0.604852
Saliva	Jaccard	SF73_S	Case	0.680017
Saliva	Jaccard	SF74_S	Case	0.588405
Saliva	Jaccard	SF75_S	Case	0.623877
Saliva	Jaccard	SF76_S	Case	0.730738
Saliva	Jaccard	SF77_S	Case	0.663975
Saliva	Jaccard	SF78_S	Case	0.655996
Saliva	Jaccard	SF79_S	Case	0.714316
Saliva	Jaccard	SF80_S	Case	0.631681
Saliva	Jaccard	HC01_S	Control	0.542974
Saliva	Jaccard	HC02_S	Control	0.572311
Saliva	Jaccard	HC03_S	Control	0.603624
Saliva	Jaccard	HC04_S	Control	0.581875
Saliva	Jaccard	HC05_S	Control	0.594911
Saliva	Jaccard	HC06_S	Control	0.586569
Saliva	Jaccard	HC07_S	Control	0.603782
Saliva	Jaccard	HC08_S	Control	0.612157
Saliva	Jaccard	HC09_S	Control	0.590403
Saliva	Jaccard	HC10_S	Control	0.581007
Saliva	Jaccard	HC11_S	Control	0.554112
Saliva	Jaccard	HC12_S	Control	0.569207
Saliva	Jaccard	HC13_S	Control	0.61729
Saliva	Jaccard	HC14_S	Control	0.564814
Saliva	Jaccard	HC15_S	Control	0.566606
Saliva	Jaccard	HC16_S	Control	0.55404
Saliva	Jaccard	HC17_S	Control	0.640444
Saliva	Jaccard	HC18_S	Control	0.559571
Saliva	Jaccard	HC19_S	Control	0.595638
Saliva	Jaccard	HC20_S	Control	0.615636
Saliva	Jaccard	HC21_S	Control	0.550389
Saliva	Jaccard	HC22_S	Control	0.595082
Saliva	Jaccard	HC23_S	Control	0.599824
Saliva	Jaccard	HC24_S	Control	0.588736
Saliva	Jaccard	HC25_S	Control	0.592911
Saliva	Jaccard	HC26_S	Control	0.568403
Saliva	Jaccard	HC27_S	Control	0.60232
Saliva	Jaccard	HC28_S	Control	0.616985
Saliva	Jaccard	HC29_S	Control	0.598187
Saliva	Jaccard	HC30_S	Control	0.578365
Saliva	Jaccard	HC31_S	Control	0.551652
Saliva	Jaccard	HC32_S	Control	0.597358
Saliva	Jaccard	HC33_S	Control	0.598821
Saliva	Jaccard	HC34_S	Control	0.583778
Saliva	Jaccard	HC35_S	Control	0.564191
Saliva	Jaccard	HC36_S	Control	0.57204
Saliva	Jaccard	HC37_S	Control	0.633386
Saliva	Jaccard	HC38_S	Control	0.563942
Saliva	Jaccard	HC39_S	Control	0.583181
Saliva	Jaccard	HC40_S	Control	0.594445

## Sheet: centroid_summary
Site	Distance	Case_n	Control_n	Case_median_distance	Control_median_distance	MannWhitney_raw_p	FDR_q	PERMDISP_F	PERMDISP_p	PERMDISP_q
Feces	Bray-Curtis	79	38	0.587101	0.555747	0.00291012	0.00349214	8.02826	0.01	0.012
Feces	Jaccard	79	38	0.64509	0.6362	0.00385522	0.00385522	9.80763	0.023	0.023
Saliva	Bray-Curtis	80	40	0.572415	0.516459	1.85921e-06	1.11553e-05	17.1359	0.001	0.002
Saliva	Jaccard	80	40	0.604706	0.587653	2.6654e-05	7.9962e-05	17.6587	0.001	0.002
Urine	Bray-Curtis	68	33	0.684129	0.58499	0.000266685	0.000400028	16.3313	0.002	0.003
Urine	Jaccard	68	33	0.679883	0.630956	0.00018416	0.00036832	29.6433	0.001	0.002
