# Supplementary material for: Multi-habitat microbiome profiling identifies habitat-dependent alterations and complementary discriminatory information in urolithiasis
Source: Front Cell Infect Microbiol. 2026 Jul 16;16:1853826. doi: 10.3389/fcimb.2026.1853826 (PMC13422501; doi:10.3389/fcimb.2026.1853826)
Supplement: Supplementary Table 1 — Sample availability, quality-control retention, sequencing-depth summary, metadata missingness, and sample inclusion/exclusion log by habitat and group. [file DataSheet1.zip › Supplementary Tables/Table S4. Differential taxa by habitat and taxonomic level, including primary tests, core-adjusted models, CLR-based composition-aware sensitivity analyses, an.xlsx]

## Sheet: full_differential_taxa
Taxon	Site	Level	Case_prevalence	Control_prevalence	Case_mean_relative_abundance	Control_mean_relative_abundance	Case_median_relative_abundance	Control_median_relative_abundance	log2FC_Case_vs_Control	raw_p	adjusted_model_coefficient	adjusted_model_raw_p	adjusted_model_n	adjusted_model	adjusted_model_status	Enrichment_direction	tested_in_primary_filter	FDR_q	adjusted_q_value	direction_stable_after_adjustment
Unclassified_Phylum	Urine	Phylum	0.308824	0.121212	0.0083706	0.000300933	0.000157275	0	4.7932	0.000841211	23.3743	0.000101561	101	rank_abundance ~ Case + Age + Sex + BMI	OK	Case-enriched	TRUE	0.0176654	0.00213277	TRUE
Chloroflexota	Urine	Phylum	0.147059	0.030303	0.00366226	5.44676e-05	0	0	6.04534	0.00548528	14.8077	0.000705515	101	rank_abundance ~ Case + Age + Sex + BMI	OK	Case-enriched	TRUE	0.0575954	0.00740791	TRUE
Acidobacteriota	Urine	Phylum	0.117647	0.0606061	0.00356777	8.3063e-05	0	0	5.40781	0.026451	13.6042	0.00192935	101	rank_abundance ~ Case + Age + Sex + BMI	OK	Case-enriched	TRUE	0.170079	0.0135055	TRUE
Planctomycetota	Urine	Phylum	0.0588235	0.030303	0.000266971	8.17013e-05	0	0	1.6961	0.0323959	9.83291	0.0143891	101	rank_abundance ~ Case + Age + Sex + BMI	OK	Case-enriched	TRUE	0.170079	0.0503619	TRUE
Spirochaetota	Urine	Phylum	0.117647	0	0.000714346	1.22552e-05	0	0	5.75401	0.050929	10.0318	0.00580894	101	rank_abundance ~ Case + Age + Sex + BMI	OK	Case-enriched	TRUE	0.175792	0.0304969	TRUE
Deinococcota	Urine	Phylum	0.102941	0.0606061	0.000584165	9.94033e-05	0	0	2.54304	0.0569233	11.849	0.0113461	101	rank_abundance ~ Case + Age + Sex + BMI	OK	Case-enriched	TRUE	0.175792	0.0476538	TRUE
Armatimonadota	Urine	Phylum	0.0588235	0	0.000140094	0	0	0	7.14051	0.0585974	6.03642	0.037941	101	rank_abundance ~ Case + Age + Sex + BMI	OK	Case-enriched	TRUE	0.175792	0.113823	TRUE
Myxococcota	Urine	Phylum	0.0735294	0	0.000917879	8.17013e-06	0	0	6.64679	0.0782856	6.64659	0.0620487	101	rank_abundance ~ Case + Age + Sex + BMI	OK	Case-enriched	TRUE	0.2055	0.162878	TRUE
Gemmatimonadota	Urine	Phylum	0.102941	0	0.000915896	2.45104e-05	0	0	5.1676	0.103611	5.01829	0.135578	101	rank_abundance ~ Case + Age + Sex + BMI	OK	Case-enriched	TRUE	0.233455	0.284713	TRUE
Campylobacterota	Urine	Phylum	0.132353	0.0606061	0.000350234	0.0020507	0	0	-2.54632	0.111169	3.92738	0.378329	101	rank_abundance ~ Case + Age + Sex + BMI	OK	Control-enriched	TRUE	0.233455	0.529661	FALSE
Fusobacteriota	Urine	Phylum	0.117647	0.0606061	0.00557996	0.000137531	0	0	5.33224	0.132066	5.57685	0.282239	101	rank_abundance ~ Case + Age + Sex + BMI	OK	Case-enriched	TRUE	0.252125	0.423359	TRUE
Bdellovibrionota	Urine	Phylum	0.0735294	0	0.000301334	3.81273e-05	0	0	2.94989	0.27224	5.87054	0.102709	101	rank_abundance ~ Case + Age + Sex + BMI	OK	Case-enriched	TRUE	0.430902	0.239655	TRUE
Synergistota	Urine	Phylum	0.0588235	0	0.00105269	1.63403e-05	0	0	5.92517	0.2727	5.59907	0.161259	101	rank_abundance ~ Case + Age + Sex + BMI	OK	Case-enriched	TRUE	0.430902	0.299792	TRUE
Thermodesulfobacteriota	Urine	Phylum	0.191176	0	0.00124366	7.8978e-05	0	0	3.96001	0.287268	7.66914	0.17131	101	rank_abundance ~ Case + Age + Sex + BMI	OK	Case-enriched	TRUE	0.430902	0.299792	TRUE
Bacillota	Urine	Phylum	0.955882	0.969697	0.52735	0.580514	0.570998	0.574189	-0.13857	0.559976	-0.857802	0.897578	101	rank_abundance ~ Case + Age + Sex + BMI	OK	Control-enriched	TRUE	0.750965	0.897578	TRUE
Actinomycetota	Urine	Phylum	0.838235	0.818182	0.0938549	0.10905	0.0297699	0.0673137	-0.216477	0.572163	0.850202	0.896482	101	rank_abundance ~ Case + Age + Sex + BMI	OK	Control-enriched	TRUE	0.750965	0.897578	FALSE
Cyanobacteriota	Urine	Phylum	0.161765	0.181818	0.00103352	0.000615483	0	0	0.74683	0.619199	5.42312	0.281657	101	rank_abundance ~ Case + Age + Sex + BMI	OK	Case-enriched	TRUE	0.764893	0.423359	TRUE
Bacteroidota	Urine	Phylum	0.632353	0.666667	0.0448465	0.0241713	0.00586411	0.00813337	0.891671	0.804792	3.51301	0.59981	101	rank_abundance ~ Case + Age + Sex + BMI	OK	Case-enriched	TRUE	0.938923	0.699778	TRUE
Pseudomonadota	Urine	Phylum	0.911765	0.939394	0.296699	0.280293	0.156579	0.150849	0.0820673	0.850673	-4.04428	0.548963	101	rank_abundance ~ Case + Age + Sex + BMI	OK	Case-enriched	TRUE	0.940218	0.678131	FALSE
Verrucomicrobiota	Urine	Phylum	0.191176	0.212121	0.00485835	0.00196628	0	0	1.30456	0.91336	1.93763	0.714698	101	rank_abundance ~ Case + Age + Sex + BMI	OK	Case-enriched	TRUE	0.959028	0.789929	TRUE
Patescibacteria	Urine	Phylum	0.117647	0.121212	0.00197849	0.000404422	0	0	2.28764	0.989273	3.58196	0.497589	101	rank_abundance ~ Case + Age + Sex + BMI	OK	Case-enriched	TRUE	0.989273	0.653085	TRUE
Nitrospirota	Urine	Phylum	0.0441176	0	0.000399796	0	0	0	8.64672	0.0817101	5.06362	0.0504982	101	rank_abundance ~ Case + Age + Sex + BMI	OK	Case-enriched	FALSE			TRUE
Candidatus_Kapabacteria	Urine	Phylum	0.0441176	0	0.00010507	0	0	0	6.72888	0.114211	4.78772	0.0517999	101	rank_abundance ~ Case + Age + Sex + BMI	OK	Case-enriched	FALSE			TRUE
Dependentiae	Urine	Phylum	0	0	3.43626e-05	0	0	0	5.14415	0.114211	4.08755	0.101185	101	rank_abundance ~ Case + Age + Sex + BMI	OK	Case-enriched	FALSE			TRUE
MBNT15	Urine	Phylum	0.0441176	0	0.000109696	0	0	0	6.79046	0.114211	5.06641	0.0422738	101	rank_abundance ~ Case + Age + Sex + BMI	OK	Case-enriched	FALSE			TRUE
Chlamydiota	Urine	Phylum	0.0147059	0	5.15439e-05	0	0	0	5.71545	0.160448	2.73649	0.217982	101	rank_abundance ~ Case + Age + Sex + BMI	OK	Case-enriched	FALSE			TRUE
Ignavibacteriota	Urine	Phylum	0.0294118	0	5.22048e-05	0	0	0	5.73348	0.160448	3.71472	0.0956217	101	rank_abundance ~ Case + Age + Sex + BMI	OK	Case-enriched	FALSE			TRUE
Latescibacterota	Urine	Phylum	0.0294118	0	9.5158e-05	0	0	0	6.58734	0.160448	3.61788	0.100468	101	rank_abundance ~ Case + Age + Sex + BMI	OK	Case-enriched	FALSE			TRUE
Methylomirabilota	Urine	Phylum	0.0441176	0	0.000177761	0	0	0	7.48188	0.160448	3.28324	0.13304	101	rank_abundance ~ Case + Age + Sex + BMI	OK	Case-enriched	FALSE			TRUE
SAR324_clade(Marine_group_B)	Urine	Phylum	0	0	3.70059e-05	0	0	0	5.24815	0.160448	3.61471	0.100848	101	rank_abundance ~ Case + Age + Sex + BMI	OK	Case-enriched	FALSE			TRUE
Sumerlaeota	Urine	Phylum	0.0147059	0	3.76667e-05	0	0	0	5.27302	0.160448	3.61761	0.100519	101	rank_abundance ~ Case + Age + Sex + BMI	OK	Case-enriched	FALSE			TRUE
Cloacimonadota	Urine	Phylum	0.0147059	0	2.51111e-05	0	0	0	4.70659	0.227673	2.31133	0.24258	101	rank_abundance ~ Case + Age + Sex + BMI	OK	Case-enriched	FALSE			TRUE
Elusimicrobiota	Urine	Phylum	0	0	9.9123e-06	0	0	0	3.44788	0.227673	2.53744	0.185589	101	rank_abundance ~ Case + Age + Sex + BMI	OK	Case-enriched	FALSE			TRUE
Fibrobacterota	Urine	Phylum	0.0441176	0	9.71405e-05	0	0	0	6.61678	0.227673	2.54365	0.18451	101	rank_abundance ~ Case + Age + Sex + BMI	OK	Case-enriched	FALSE			TRUE
GAL15	Urine	Phylum	0.0147059	0	4.29533e-05	0	0	0	5.4579	0.227673	2.10029	0.279694	101	rank_abundance ~ Case + Age + Sex + BMI	OK	Case-enriched	FALSE			TRUE
NB1-j	Urine	Phylum	0.0294118	0	5.35264e-05	0	0	0	5.76888	0.227673	2.99835	0.127671	101	rank_abundance ~ Case + Age + Sex + BMI	OK	Case-enriched	FALSE			TRUE
Thermotogota	Urine	Phylum	0.0294118	0	8.26025e-05	0	0	0	6.38547	0.227673	2.97467	0.124105	101	rank_abundance ~ Case + Age + Sex + BMI	OK	Case-enriched	FALSE			TRUE
Abditibacteriota	Urine	Phylum	0	0	8.59066e-06	0	0	0	3.26163	0.329512	1.93705	0.232396	101	rank_abundance ~ Case + Age + Sex + BMI	OK	Case-enriched	FALSE			TRUE
Atribacterota	Urine	Phylum	0.0147059	0	2.44503e-05	0	0	0	4.66961	0.329512	1.89663	0.232441	101	rank_abundance ~ Case + Age + Sex + BMI	OK	Case-enriched	FALSE			TRUE
Candidatus_Eremiobacterota	Urine	Phylum	0	0	1.78421e-05	0	0	0	4.23589	0.329512	1.16611	0.468325	101	rank_abundance ~ Case + Age + Sex + BMI	OK	Case-enriched	FALSE			TRUE
Candidatus_Kryptonia	Urine	Phylum	0.0147059	0	4.42749e-05	0	0	0	5.50064	0.329512	1.89663	0.232441	101	rank_abundance ~ Case + Age + Sex + BMI	OK	Case-enriched	FALSE			TRUE
Deferrisomatota	Urine	Phylum	0.0147059	0	2.64328e-05	0	0	0	4.77783	0.329512	1.89636	0.232577	101	rank_abundance ~ Case + Age + Sex + BMI	OK	Case-enriched	FALSE			TRUE
Entotheonellaeota	Urine	Phylum	0	0	1.91638e-05	0	0	0	4.33369	0.329512	1.57959	0.321844	101	rank_abundance ~ Case + Age + Sex + BMI	OK	Case-enriched	FALSE			TRUE
Hydrogenedentes	Urine	Phylum	0	0	1.12339e-05	0	0	0	3.61282	0.329512	1.57959	0.321844	101	rank_abundance ~ Case + Age + Sex + BMI	OK	Case-enriched	FALSE			TRUE
Nitrospinota	Urine	Phylum	0.0294118	0	3.43626e-05	0	0	0	5.14415	0.329512	1.89663	0.232441	101	rank_abundance ~ Case + Age + Sex + BMI	OK	Case-enriched	FALSE			TRUE
RCP2-54	Urine	Phylum	0	0	1.78421e-05	0	0	0	4.23589	0.329512	1.58554	0.320164	101	rank_abundance ~ Case + Age + Sex + BMI	OK	Case-enriched	FALSE			TRUE
Rhodothermota	Urine	Phylum	0.0147059	0	1.65205e-05	0	0	0	4.13097	0.329512	1.89663	0.232441	101	rank_abundance ~ Case + Age + Sex + BMI	OK	Case-enriched	FALSE			TRUE
Sva0485	Urine	Phylum	0.0147059	0	3.63451e-05	0	0	0	5.22285	0.329512	1.89663	0.232441	101	rank_abundance ~ Case + Age + Sex + BMI	OK	Case-enriched	FALSE			TRUE
WS2	Urine	Phylum	0	0	8.59066e-06	0	0	0	3.26163	0.329512	1.89636	0.232577	101	rank_abundance ~ Case + Age + Sex + BMI	OK	Case-enriched	FALSE			TRUE
Zixibacteria	Urine	Phylum	0	0	1.05731e-05	0	0	0	3.53271	0.329512	1.89663	0.232441	101	rank_abundance ~ Case + Age + Sex + BMI	OK	Case-enriched	FALSE			TRUE
Balneolota	Urine	Phylum	0	0	5.28656e-06	0	0	0	2.65227	0.499345	0.941353	0.413732	101	rank_abundance ~ Case + Age + Sex + BMI	OK	Case-enriched	FALSE			TRUE
Dadabacteria	Urine	Phylum	0	0	3.96492e-06	0	0	0	2.31177	0.499345	0.955144	0.403593	101	rank_abundance ~ Case + Age + Sex + BMI	OK	Case-enriched	FALSE			TRUE
Deferribacterota	Urine	Phylum	0	0	1.32164e-06	0	0	0	1.21514	0.499345	0.955144	0.403593	101	rank_abundance ~ Case + Age + Sex + BMI	OK	Case-enriched	FALSE			TRUE
FCPU426	Urine	Phylum	0	0	6.6082e-06	0	0	0	2.92755	0.499345	0.955144	0.403593	101	rank_abundance ~ Case + Age + Sex + BMI	OK	Case-enriched	FALSE			TRUE
NKB15	Urine	Phylum	0	0	4.62574e-06	0	0	0	2.49204	0.499345	0.941353	0.413732	101	rank_abundance ~ Case + Age + Sex + BMI	OK	Case-enriched	FALSE			TRUE
WS4	Urine	Phylum	0	0	1.32164e-06	0	0	0	1.21514	0.499345	0.941353	0.413732	101	rank_abundance ~ Case + Age + Sex + BMI	OK	Case-enriched	FALSE			TRUE
Senegalimassilia	Urine	Genus	0	0.151515	4.62574e-06	0.00067676	0	0	-6.91259	1.36693e-05	-14.358	5.18876e-05	101	rank_abundance ~ Case + Age + Sex + BMI	OK	Control-enriched	TRUE	0.00224177	0.00850957	TRUE
CAG-56	Urine	Genus	0.0441176	0.212121	0.000164544	0.000874204	0	0	-2.4024	0.0001793	-16.6078	0.00026748	101	rank_abundance ~ Case + Age + Sex + BMI	OK	Control-enriched	TRUE	0.0147026	0.0219334	TRUE
Anaerobutyricum	Urine	Genus	0.264706	0.545455	0.00569891	0.0129469	0	0.00175249	-1.18371	0.000939866	-15.7861	0.00780846	101	rank_abundance ~ Case + Age + Sex + BMI	OK	Control-enriched	TRUE	0.0391369	0.0800367	TRUE
[Ruminococcus]_gnavus_group	Urine	Genus	0.161765	0.363636	0.00116767	0.0100234	0	0.000179743	-3.10058	0.00131478	-13.9768	0.0115098	101	rank_abundance ~ Case + Age + Sex + BMI	OK	Control-enriched	TRUE	0.0391369	0.0993481	TRUE
Megamonas	Urine	Genus	0.0147059	0.151515	0.000122912	0.00051608	0	0	-2.06107	0.00139657	-13.2985	0.00407038	101	rank_abundance ~ Case + Age + Sex + BMI	OK	Control-enriched	TRUE	0.0391369	0.0800367	TRUE
Hungatella	Urine	Genus	0.0735294	0.242424	0.00105599	0.000495655	0	0	1.08965	0.00150525	-10.3522	0.0187156	101	rank_abundance ~ Case + Age + Sex + BMI	OK	Case-enriched	TRUE	0.0391369	0.11368	FALSE
Fructilactobacillus	Urine	Genus	0.0588235	0.242424	0.000295386	0.00758733	0	0	-4.67823	0.00177691	-10.1141	0.0113847	101	rank_abundance ~ Case + Age + Sex + BMI	OK	Control-enriched	TRUE	0.0391369	0.0993481	TRUE
Paraprevotella	Urine	Genus	0	0.0606061	8.59066e-06	0.000194722	0	0	-4.35103	0.00199012	-7.46156	0.00738084	101	rank_abundance ~ Case + Age + Sex + BMI	OK	Control-enriched	TRUE	0.0391369	0.0800367	TRUE
Enterococcus	Urine	Genus	0.544118	0.818182	0.135925	0.24378	0.00130314	0.0479464	-0.842764	0.00219256	-18.4271	0.004889	101	rank_abundance ~ Case + Age + Sex + BMI	OK	Control-enriched	TRUE	0.0391369	0.0800367	TRUE
Peptostreptococcus	Urine	Genus	0.102941	0	0.000915235	5.44676e-06	0	0	7.151	0.0023864	12.5779	0.00700036	101	rank_abundance ~ Case + Age + Sex + BMI	OK	Case-enriched	TRUE	0.0391369	0.0800367	TRUE
Blautia	Urine	Genus	0.441176	0.606061	0.0279771	0.0905877	0.000269614	0.00404422	-1.69503	0.00309151	-12.0851	0.0495778	101	rank_abundance ~ Case + Age + Sex + BMI	OK	Control-enriched	TRUE	0.0419643	0.178708	TRUE
Prevotella	Urine	Genus	0.294118	0.0909091	0.00501562	0.00451128	0	0	0.152861	0.00313981	13.8507	0.0150325	101	rank_abundance ~ Case + Age + Sex + BMI	OK	Case-enriched	TRUE	0.0419643	0.112693	TRUE
Ruthenibacterium	Urine	Genus	0.0735294	0.121212	0.000913253	0.000270976	0	0	1.74911	0.00368028	-10.1267	0.0274263	101	rank_abundance ~ Case + Age + Sex + BMI	OK	Case-enriched	TRUE	0.0419643	0.149931	FALSE
Finegoldia	Urine	Genus	0.338235	0.121212	0.00425766	0.000721695	0.000381954	0	2.55894	0.00376374	14.7169	0.0186659	101	rank_abundance ~ Case + Age + Sex + BMI	OK	Case-enriched	TRUE	0.0419643	0.11368	TRUE
Fusicatenibacter	Urine	Genus	0.161765	0.484848	0.000763247	0.00470055	0	0	-2.62103	0.0038382	-13.4213	0.0152655	101	rank_abundance ~ Case + Age + Sex + BMI	OK	Control-enriched	TRUE	0.0419643	0.112693	TRUE
Mediterraneibacter	Urine	Genus	0.191176	0.515152	0.00352217	0.00801763	0	0.00103352	-1.18648	0.00477039	-12.3956	0.0337768	101	rank_abundance ~ Case + Age + Sex + BMI	OK	Control-enriched	TRUE	0.0463564	0.166177	TRUE
Eggerthella	Urine	Genus	0.0882353	0.333333	0.000397813	0.00155505	0	0	-1.9641	0.00480524	-10.7946	0.0362737	101	rank_abundance ~ Case + Age + Sex + BMI	OK	Control-enriched	TRUE	0.0463564	0.166177	TRUE
Faecalimonas	Urine	Genus	0.0882353	0.242424	0.000868317	0.00370516	0	0	-2.09197	0.0051225	-8.94397	0.0737872	101	rank_abundance ~ Case + Age + Sex + BMI	OK	Control-enriched	TRUE	0.0466717	0.237277	TRUE
Fastidiosipila	Urine	Genus	0.0882353	0	0.00211793	0	0	0	11.0491	0.00546589	10.424	0.00836504	101	rank_abundance ~ Case + Age + Sex + BMI	OK	Case-enriched	TRUE	0.0471792	0.080698	TRUE
Sellimonas	Urine	Genus	0.0441176	0.0909091	8.39241e-05	0.00038672	0	0	-2.19077	0.00994803	-6.35779	0.0596724	101	rank_abundance ~ Case + Age + Sex + BMI	OK	Control-enriched	TRUE	0.0754079	0.202511	TRUE
Erysipelotrichaceae_UCG-003	Urine	Genus	0.191176	0.424242	0.00133023	0.00651977	0	0	-2.29228	0.0100422	-10.9146	0.0521219	101	rank_abundance ~ Case + Age + Sex + BMI	OK	Control-enriched	TRUE	0.0754079	0.181872	TRUE
Serratia	Urine	Genus	0.0882353	0.272727	0.0005802	0.0533932	0	0	-6.52151	0.0101157	-10.9755	0.0180712	101	rank_abundance ~ Case + Age + Sex + BMI	OK	Control-enriched	TRUE	0.0754079	0.11368	TRUE
Morganella	Urine	Genus	0.0588235	0.212121	0.0246968	0.0524741	0	0	-1.08725	0.0132295	-10.0455	0.0164917	101	rank_abundance ~ Case + Age + Sex + BMI	OK	Control-enriched	TRUE	0.0943322	0.112693	TRUE
Brevundimonas	Urine	Genus	0.147059	0.030303	0.00305563	5.44676e-05	0	0	5.78415	0.0141204	15.7438	0.00218448	101	rank_abundance ~ Case + Age + Sex + BMI	OK	Case-enriched	TRUE	0.0964896	0.0800367	TRUE
Monoglobus	Urine	Genus	0.102941	0.272727	0.000369398	0.00154279	0	0	-2.05933	0.0165911	-10.2882	0.0345853	101	rank_abundance ~ Case + Age + Sex + BMI	OK	Control-enriched	TRUE	0.103291	0.166177	TRUE
Enterocloster	Urine	Genus	0.0735294	0.212121	0.0018047	0.000921864	0	0	0.968368	0.0192153	-6.32074	0.165708	101	rank_abundance ~ Case + Age + Sex + BMI	OK	Case-enriched	TRUE	0.103291	0.364298	FALSE
Marvinbryantia	Urine	Genus	0.0735294	0.151515	0.000140094	0.00041123	0	0	-1.5468	0.0192173	-9.11364	0.0465279	101	rank_abundance ~ Case + Age + Sex + BMI	OK	Control-enriched	TRUE	0.103291	0.178708	TRUE
Leyella	Urine	Genus	0	0.0909091	6.6082e-07	0.000269614	0	0	-7.3482	0.0197641	-5.81762	0.0208491	101	rank_abundance ~ Case + Age + Sex + BMI	OK	Control-enriched	TRUE	0.103291	0.122116	TRUE
Bifidobacterium	Urine	Genus	0.367647	0.575758	0.017556	0.0169884	6.74036e-05	0.00193224	0.0474084	0.02026	-11.2639	0.0783705	101	rank_abundance ~ Case + Age + Sex + BMI	OK	Case-enriched	TRUE	0.103291	0.23811	FALSE
Proteus	Urine	Genus	0.0147059	0.181818	5.61697e-05	0.00113701	0	0	-4.31512	0.0209889	-9.24558	0.0134529	101	rank_abundance ~ Case + Age + Sex + BMI	OK	Control-enriched	TRUE	0.103291	0.110314	TRUE
Devosia	Urine	Genus	0.0882353	0	0.000216088	0	0	0	7.76214	0.0215497	9.48629	0.00550633	101	rank_abundance ~ Case + Age + Sex + BMI	OK	Case-enriched	TRUE	0.103291	0.0800367	TRUE
TM7x	Urine	Genus	0.0441176	0.030303	0.000559053	0.000156594	0	0	1.82935	0.021685	-6.49409	0.0893797	101	rank_abundance ~ Case + Age + Sex + BMI	OK	Case-enriched	TRUE	0.103291	0.252729	FALSE
Dorea	Urine	Genus	0.205882	0.424242	0.0018992	0.00440915	0	0	-1.21468	0.0220892	-9.00441	0.098249	101	rank_abundance ~ Case + Age + Sex + BMI	OK	Control-enriched	TRUE	0.103291	0.273099	TRUE
Kocuria	Urine	Genus	0.132353	0.030303	0.000512796	4.90208e-05	0	0	3.3606	0.0224711	13.6383	0.00399268	101	rank_abundance ~ Case + Age + Sex + BMI	OK	Case-enriched	TRUE	0.103291	0.0800367	TRUE
Parabacteroides	Urine	Genus	0.132353	0.30303	0.00283492	0.000818375	0	0	1.79122	0.0228491	-7.49501	0.169134	101	rank_abundance ~ Case + Age + Sex + BMI	OK	Case-enriched	TRUE	0.103291	0.364298	FALSE
Tyzzerella	Urine	Genus	0	0.0606061	2.5772e-05	0.000219232	0	0	-3.04023	0.0231483	-6.52808	0.0474202	101	rank_abundance ~ Case + Age + Sex + BMI	OK	Control-enriched	TRUE	0.103291	0.178708	TRUE
Hoylesella	Urine	Genus	0.235294	0.0606061	0.00880807	0.00782154	0	0	0.171352	0.0233034	4.37898	0.395835	101	rank_abundance ~ Case + Age + Sex + BMI	OK	Case-enriched	TRUE	0.103291	0.581403	TRUE
Limosilactobacillus	Urine	Genus	0.132353	0.0606061	0.00482002	0.000363571	0	0	3.72507	0.0249049	14.0563	0.00342473	101	rank_abundance ~ Case + Age + Sex + BMI	OK	Case-enriched	TRUE	0.106886	0.0800367	TRUE
Pseudomonas	Urine	Genus	0.235294	0.030303	0.0158015	0.000174296	0	0	6.49422	0.0260487	16.1662	0.00635488	101	rank_abundance ~ Case + Age + Sex + BMI	OK	Case-enriched	TRUE	0.106886	0.0800367	TRUE
Peptoniphilus	Urine	Genus	0.294118	0.121212	0.00558657	0.00421307	4.49357e-05	0	0.407008	0.0267162	8.64109	0.141759	101	rank_abundance ~ Case + Age + Sex + BMI	OK	Case-enriched	TRUE	0.106886	0.340174	TRUE
CAG-352	Urine	Genus	0.0441176	0.181818	0.000485042	0.00103897	0	0	-1.09739	0.0270943	-9.67875	0.0407232	101	rank_abundance ~ Case + Age + Sex + BMI	OK	Control-enriched	TRUE	0.106886	0.171246	TRUE
Coprococcus	Urine	Genus	0.132353	0.393939	0.00063703	0.00239793	0	0	-1.9107	0.0275787	-9.40745	0.0756686	101	rank_abundance ~ Case + Age + Sex + BMI	OK	Control-enriched	TRUE	0.106886	0.23811	TRUE
Faecalibacterium	Urine	Genus	0.235294	0.484848	0.00274571	0.00639041	0	0.000988586	-1.21843	0.028025	-8.96127	0.127924	101	rank_abundance ~ Case + Age + Sex + BMI	OK	Control-enriched	TRUE	0.106886	0.327805	TRUE
Lactiplantibacillus	Urine	Genus	0.0588235	0	0.000106392	0	0	0	6.74674	0.030127	8.92538	0.00637509	101	rank_abundance ~ Case + Age + Sex + BMI	OK	Case-enriched	TRUE	0.109796	0.0800367	TRUE
Negativicoccus	Urine	Genus	0.0588235	0	0.000183708	0	0	0	7.5291	0.030127	6.93704	0.0362992	101	rank_abundance ~ Case + Age + Sex + BMI	OK	Case-enriched	TRUE	0.109796	0.166177	TRUE
Acidovorax	Urine	Genus	0.0441176	0.030303	0.000152649	7.35312e-05	0	0	1.04373	0.0354413	9.08111	0.0234211	101	rank_abundance ~ Case + Age + Sex + BMI	OK	Case-enriched	TRUE	0.126356	0.13245	TRUE
Sphingobium	Urine	Genus	0.117647	0	0.000746065	1.7702e-05	0	0	5.31997	0.0372398	10.3985	0.0162696	101	rank_abundance ~ Case + Age + Sex + BMI	OK	Case-enriched	TRUE	0.129943	0.112693	TRUE
Agathobaculum	Urine	Genus	0.132353	0.393939	0.00144653	0.00134671	0	0	0.103087	0.0382852	-6.70283	0.200016	101	rank_abundance ~ Case + Age + Sex + BMI	OK	Case-enriched	TRUE	0.130073	0.395213	FALSE
Alistipes	Urine	Genus	0.0441176	0.272727	0.000456626	0.000980416	0	0	-1.10069	0.0407882	-6.41071	0.174563	101	rank_abundance ~ Case + Age + Sex + BMI	OK	Control-enriched	TRUE	0.130073	0.364298	TRUE
Collinsella	Urine	Genus	0.25	0.454545	0.00498456	0.0187559	0	0.000179743	-1.91159	0.0410291	-10.1582	0.0884393	101	rank_abundance ~ Case + Age + Sex + BMI	OK	Control-enriched	TRUE	0.130073	0.252729	TRUE
Lautropia	Urine	Genus	0.0588235	0	0.000160579	0	0	0	7.3361	0.042033	6.52185	0.0374911	101	rank_abundance ~ Case + Age + Sex + BMI	OK	Case-enriched	TRUE	0.130073	0.166177	TRUE
Rhodococcus	Urine	Genus	0.0735294	0	0.000140094	0	0	0	7.14051	0.042033	6.50363	0.0366808	101	rank_abundance ~ Case + Age + Sex + BMI	OK	Case-enriched	TRUE	0.130073	0.166177	TRUE
Truepera	Urine	Genus	0.0735294	0	0.000202872	0	0	0	7.67152	0.0420357	8.34546	0.00661799	101	rank_abundance ~ Case + Age + Sex + BMI	OK	Case-enriched	TRUE	0.130073	0.0800367	TRUE
Sphingomonas	Urine	Genus	0.147059	0.0909091	0.000707077	0.000223317	0	0	1.65837	0.0438615	13.3226	0.00463254	101	rank_abundance ~ Case + Age + Sex + BMI	OK	Case-enriched	TRUE	0.13127	0.0800367	TRUE
Bacteroides	Urine	Genus	0.25	0.545455	0.0151301	0.00687925	0	0.00265121	1.13699	0.0440234	-7.05089	0.239541	101	rank_abundance ~ Case + Age + Sex + BMI	OK	Case-enriched	TRUE	0.13127	0.438335	FALSE
Mobiluncus	Urine	Genus	0.117647	0.030303	0.00223423	5.58293e-05	0	0	5.29765	0.0455203	6.1362	0.151636	101	rank_abundance ~ Case + Age + Sex + BMI	OK	Case-enriched	TRUE	0.13331	0.351073	TRUE
Romboutsia	Urine	Genus	0.102941	0.363636	0.00235648	0.00421443	0	0	-0.838432	0.0528704	-6.10318	0.240549	101	rank_abundance ~ Case + Age + Sex + BMI	OK	Control-enriched	TRUE	0.152118	0.438335	TRUE
Phascolarctobacterium	Urine	Genus	0.0441176	0.0606061	0.000198907	0.000149786	0	0	0.406826	0.0560721	-6.20077	0.117989	101	rank_abundance ~ Case + Age + Sex + BMI	OK	Case-enriched	TRUE	0.156219	0.317216	FALSE
Eubacterium	Urine	Genus	0	0.0606061	1.58597e-05	0.00010485	0	0	-2.65037	0.0562008	-4.55281	0.143122	101	rank_abundance ~ Case + Age + Sex + BMI	OK	Control-enriched	TRUE	0.156219	0.340174	TRUE
Rikenellaceae_RC9_gut_group	Urine	Genus	0.0588235	0	0.00033834	0	0	0	8.40659	0.0585974	5.69147	0.0501253	101	rank_abundance ~ Case + Age + Sex + BMI	OK	Case-enriched	TRUE	0.15673	0.178708	TRUE
Ureaplasma	Urine	Genus	0.132353	0.030303	0.00136459	0.000115744	0	0	3.54811	0.0590726	4.64397	0.204315	101	rank_abundance ~ Case + Age + Sex + BMI	OK	Case-enriched	TRUE	0.15673	0.398901	TRUE
UCG-002	Urine	Genus	0.0588235	0.0909091	0.000297369	0.000232849	0	0	0.351521	0.0592515	-7.10096	0.0784019	101	rank_abundance ~ Case + Age + Sex + BMI	OK	Case-enriched	TRUE	0.15673	0.23811	FALSE
Thomasclavelia	Urine	Genus	0.147059	0.30303	0.00318581	0.00405103	0	0	-0.346529	0.0604218	-4.46462	0.391106	101	rank_abundance ~ Case + Age + Sex + BMI	OK	Control-enriched	TRUE	0.157289	0.581403	TRUE
Dermabacter	Urine	Genus	0.0147059	0.0606061	3.76667e-05	0.000355401	0	0	-3.20434	0.0660545	-3.87673	0.151989	101	rank_abundance ~ Case + Age + Sex + BMI	OK	Control-enriched	TRUE	0.169265	0.351073	TRUE
Lachnospiraceae_NK4A136_group	Urine	Genus	0.0294118	0.0909091	0.000272258	0.000456166	0	0	-0.742455	0.0723803	-5.79772	0.161884	101	rank_abundance ~ Case + Age + Sex + BMI	OK	Control-enriched	TRUE	0.182621	0.363684	TRUE
Lachnoclostridium	Urine	Genus	0.0588235	0.0606061	0.000243182	0.000531059	0	0	-1.12363	0.0786546	-4.89675	0.285037	101	rank_abundance ~ Case + Age + Sex + BMI	OK	Control-enriched	TRUE	0.192926	0.502645	TRUE
Actinotignum	Urine	Genus	0.102941	0.030303	0.000279527	8.44247e-05	0	0	1.71541	0.0788175	8.3943	0.0653631	101	rank_abundance ~ Case + Age + Sex + BMI	OK	Case-enriched	TRUE	0.192926	0.214391	TRUE
Paracoccus	Urine	Genus	0.102941	0.0606061	0.000420942	0.000341784	0	0	0.299746	0.08133	11.0831	0.0337147	101	rank_abundance ~ Case + Age + Sex + BMI	OK	Case-enriched	TRUE	0.193872	0.166177	TRUE
Tractidigestivibacter	Urine	Genus	0.0735294	0	0.000286796	0	0	0	8.1689	0.0817154	5.10411	0.0605063	101	rank_abundance ~ Case + Age + Sex + BMI	OK	Case-enriched	TRUE	0.193872	0.202511	TRUE
Stenotrophomonas	Urine	Genus	0.191176	0.151515	0.00100246	0.000377188	0	0	1.40781	0.0827504	17.2496	0.00174912	101	rank_abundance ~ Case + Age + Sex + BMI	OK	Case-enriched	TRUE	0.193872	0.0800367	TRUE
Anaerostipes	Urine	Genus	0.147059	0.393939	0.000899376	0.00400609	0	0	-2.15396	0.0888236	-5.7873	0.316828	101	rank_abundance ~ Case + Age + Sex + BMI	OK	Control-enriched	TRUE	0.20517	0.516578	TRUE
Streptococcus	Urine	Genus	0.588235	0.818182	0.0844158	0.035822	0.00325784	0.0108744	1.23664	0.0937475	-9.46592	0.1547	101	rank_abundance ~ Case + Age + Sex + BMI	OK	Case-enriched	TRUE	0.211627	0.352371	FALSE
Lachnospiraceae_ND3007_group	Urine	Genus	0.0147059	0.0606061	6.14562e-05	0.0002097	0	0	-1.75427	0.0941999	-5.04455	0.194708	101	rank_abundance ~ Case + Age + Sex + BMI	OK	Control-enriched	TRUE	0.211627	0.394223	TRUE
Ezakiella	Urine	Genus	0.0588235	0	0.000759943	1.36169e-06	0	0	8.33182	0.0978127	2.69731	0.421879	101	rank_abundance ~ Case + Age + Sex + BMI	OK	Case-enriched	TRUE	0.216774	0.590526	TRUE
Winkia	Urine	Genus	0.0735294	0.121212	0.000296708	0.000518804	0	0	-0.804068	0.101318	-5.21524	0.270761	101	rank_abundance ~ Case + Age + Sex + BMI	OK	Control-enriched	TRUE	0.221549	0.482661	TRUE
Gemmiger	Urine	Genus	0.235294	0.363636	0.0051914	0.00347912	0	0	0.577266	0.110039	-4.44318	0.439755	101	rank_abundance ~ Case + Age + Sex + BMI	OK	Case-enriched	TRUE	0.237453	0.596704	FALSE
Arenimonas	Urine	Genus	0.0588235	0	0.000141415	0	0	0	7.15396	0.114211	4.8807	0.049025	101	rank_abundance ~ Case + Age + Sex + BMI	OK	Case-enriched	TRUE	0.243254	0.178708	TRUE
Dialister	Urine	Genus	0.161765	0.121212	0.00195867	0.00191862	0	0	0.0297897	0.122667	4.27595	0.459781	101	rank_abundance ~ Case + Age + Sex + BMI	OK	Case-enriched	TRUE	0.257916	0.613041	TRUE
[Clostridium]_innocuum_group	Urine	Genus	0.0735294	0.121212	0.00159125	0.000585526	0	0	1.4408	0.130882	-2.34618	0.640523	101	rank_abundance ~ Case + Age + Sex + BMI	OK	Case-enriched	TRUE	0.271705	0.772395	FALSE
Slackia	Urine	Genus	0.0588235	0.0909091	0.000204193	0.000249189	0	0	-0.286035	0.133723	-5.63755	0.1206	101	rank_abundance ~ Case + Age + Sex + BMI	OK	Control-enriched	TRUE	0.274132	0.319007	TRUE
Enterobacter	Urine	Genus	0.0735294	0.121212	0.000617866	0.000495655	0	0	0.317385	0.136919	-5.24111	0.303748	101	rank_abundance ~ Case + Age + Sex + BMI	OK	Case-enriched	TRUE	0.276884	0.511333	FALSE
Chryseobacterium	Urine	Genus	0.0588235	0.0606061	0.000505527	0.000110297	0	0	2.18623	0.138442	9.07447	0.0386177	101	rank_abundance ~ Case + Age + Sex + BMI	OK	Case-enriched	TRUE	0.276884	0.166666	TRUE
Deinococcus	Urine	Genus	0.0441176	0.0606061	0.000374685	8.17013e-05	0	0	2.18354	0.143071	7.02049	0.0828281	101	rank_abundance ~ Case + Age + Sex + BMI	OK	Case-enriched	TRUE	0.281306	0.242568	TRUE
Haemophilus	Urine	Genus	0.102941	0.242424	0.00989511	0.0010485	0	0	3.23716	0.144083	-7.16212	0.199003	101	rank_abundance ~ Case + Age + Sex + BMI	OK	Case-enriched	TRUE	0.281306	0.395213	FALSE
Ligilactobacillus	Urine	Genus	0.0294118	0.151515	0.000281509	0.000574633	0	0	-1.02685	0.151423	-4.98941	0.305552	101	rank_abundance ~ Case + Age + Sex + BMI	OK	Control-enriched	TRUE	0.292157	0.511333	TRUE
Flavonifractor	Urine	Genus	0.0735294	0	0.000291422	3.67656e-05	0	0	2.9529	0.155815	-2.97459	0.405838	101	rank_abundance ~ Case + Age + Sex + BMI	OK	Case-enriched	TRUE	0.297135	0.583837	FALSE
Acetitomaculum	Urine	Genus	0.0588235	0	0.000235252	0	0	0	7.88418	0.160448	3.46202	0.114683	101	rank_abundance ~ Case + Age + Sex + BMI	OK	Case-enriched	TRUE	0.302453	0.313467	TRUE
Ruminococcus	Urine	Genus	0.176471	0.30303	0.00107119	0.00123505	0	0	-0.205181	0.166858	-4.43014	0.434356	101	rank_abundance ~ Case + Age + Sex + BMI	OK	Control-enriched	TRUE	0.307661	0.596704	TRUE
Lancefieldella	Urine	Genus	0.0588235	0.0606061	0.000130842	0.00155777	0	0	-3.56352	0.167566	-4.73483	0.226716	101	rank_abundance ~ Case + Age + Sex + BMI	OK	Control-enriched	TRUE	0.307661	0.426486	TRUE
Porphyromonas	Urine	Genus	0.161765	0.0606061	0.00333516	0.000665866	0	0	2.32272	0.169774	4.29325	0.388427	101	rank_abundance ~ Case + Age + Sex + BMI	OK	Case-enriched	TRUE	0.307661	0.581403	TRUE
Roseomonas	Urine	Genus	0.0441176	0.030303	0.000106392	0.000147062	0	0	-0.463319	0.170714	4.54023	0.171329	101	rank_abundance ~ Case + Age + Sex + BMI	OK	Control-enriched	TRUE	0.307661	0.364298	FALSE
Agathobacter	Urine	Genus	0.161765	0.272727	0.00139433	0.00197036	0	0	-0.498588	0.187661	-4.17398	0.440251	101	rank_abundance ~ Case + Age + Sex + BMI	OK	Control-enriched	TRUE	0.331541	0.596704	TRUE
Klebsiella	Urine	Genus	0.220588	0.363636	0.015029	0.00250551	0	0	2.5841	0.188008	-5.63332	0.319287	101	rank_abundance ~ Case + Age + Sex + BMI	OK	Case-enriched	TRUE	0.331541	0.516578	FALSE
Sporanaerobacter	Urine	Genus	0.0588235	0	0.000550463	2.85955e-05	0	0	4.21982	0.207628	4.86381	0.122912	101	rank_abundance ~ Case + Age + Sex + BMI	OK	Case-enriched	TRUE	0.359169	0.319962	TRUE
Halomonas	Urine	Genus	0.0735294	0.030303	0.000695182	5.99143e-05	0	0	3.51461	0.213265	5.34116	0.0808869	101	rank_abundance ~ Case + Age + Sex + BMI	OK	Case-enriched	TRUE	0.359169	0.24119	TRUE
Anaerococcus	Urine	Genus	0.338235	0.212121	0.00413144	0.00134263	0.000112339	0	1.62086	0.215966	5.0442	0.416937	101	rank_abundance ~ Case + Age + Sex + BMI	OK	Case-enriched	TRUE	0.359169	0.590526	TRUE
Gordonia	Urine	Genus	0.0882353	0.0606061	0.000527334	0.000341784	0	0	0.624151	0.216433	8.23011	0.0445133	101	rank_abundance ~ Case + Age + Sex + BMI	OK	Case-enriched	TRUE	0.359169	0.178708	TRUE
Butyribacter	Urine	Genus	0.0147059	0.0606061	0.000137451	0.000163403	0	0	-0.247864	0.218325	-1.90677	0.321286	101	rank_abundance ~ Case + Age + Sex + BMI	OK	Control-enriched	TRUE	0.359169	0.516578	TRUE
Bacillus	Urine	Genus	0.0588235	0.030303	0.000464556	0.000100765	0	0	2.19371	0.219006	3.86678	0.208386	101	rank_abundance ~ Case + Age + Sex + BMI	OK	Case-enriched	TRUE	0.359169	0.402063	TRUE
Blastococcus	Urine	Genus	0.0588235	0.030303	0.000148684	6.26377e-05	0	0	1.23397	0.219006	4.166	0.177706	101	rank_abundance ~ Case + Age + Sex + BMI	OK	Case-enriched	TRUE	0.359169	0.364298	TRUE
Mycobacterium	Urine	Genus	0.0441176	0.030303	0.000126217	8.03397e-05	0	0	0.645256	0.224856	3.14589	0.302562	101	rank_abundance ~ Case + Age + Sex + BMI	OK	Case-enriched	TRUE	0.365113	0.511333	TRUE
Campylobacter	Urine	Genus	0.132353	0.0606061	0.000333714	0.0020507	0	0	-2.61582	0.236095	1.47124	0.72416	101	rank_abundance ~ Case + Age + Sex + BMI	OK	Control-enriched	TRUE	0.379604	0.824738	FALSE
Parvimonas	Urine	Genus	0.0588235	0.0606061	0.000955545	0.000770716	0	0	0.309763	0.268659	-3.46503	0.397055	101	rank_abundance ~ Case + Age + Sex + BMI	OK	Case-enriched	TRUE	0.427767	0.581403	FALSE
Peptococcus	Urine	Genus	0.0588235	0.0606061	0.000271597	0.000107573	0	0	1.3281	0.290174	3.39724	0.344414	101	rank_abundance ~ Case + Age + Sex + BMI	OK	Case-enriched	TRUE	0.453232	0.543114	TRUE
Howardella	Urine	Genus	0.0588235	0	0.000140755	5.31059e-05	0	0	1.38954	0.290179	-0.0088998	0.997943	101	rank_abundance ~ Case + Age + Sex + BMI	OK	Case-enriched	TRUE	0.453232	0.997943	FALSE
Extibacter	Urine	Genus	0.132353	0.0909091	0.000501562	0.000262806	0	0	0.929825	0.301721	-1.24482	0.792368	101	rank_abundance ~ Case + Age + Sex + BMI	OK	Case-enriched	TRUE	0.465981	0.87803	FALSE
Branchiibius	Urine	Genus	0.0294118	0.030303	8.26025e-05	6.1276e-05	0	0	0.424869	0.304024	2.44978	0.402651	101	rank_abundance ~ Case + Age + Sex + BMI	OK	Case-enriched	TRUE	0.465981	0.583837	TRUE
Varibaculum	Urine	Genus	0.0588235	0	0.000432176	5.31059e-05	0	0	3.0011	0.328912	1.13632	0.773142	101	rank_abundance ~ Case + Age + Sex + BMI	OK	Case-enriched	TRUE	0.494863	0.862553	TRUE
Lactobacillus	Urine	Genus	0.294118	0.393939	0.0703231	0.0153367	0	0.00031455	2.19694	0.330056	-8.21801	0.175791	101	rank_abundance ~ Case + Age + Sex + BMI	OK	Case-enriched	TRUE	0.494863	0.364298	FALSE
Akkermansia	Urine	Genus	0.132353	0.212121	0.00453917	0.00193088	0	0	1.23274	0.33192	-2.35817	0.631409	101	rank_abundance ~ Case + Age + Sex + BMI	OK	Case-enriched	TRUE	0.494863	0.77028	FALSE
Acinetobacter	Urine	Genus	0.397059	0.30303	0.0524063	0.00162722	0.000404422	8.98715e-05	5.0084	0.335068	12.2834	0.0474608	101	rank_abundance ~ Case + Age + Sex + BMI	OK	Case-enriched	TRUE	0.495055	0.178708	TRUE
Atopobium	Urine	Genus	0.0147059	0.0606061	7.86375e-05	0.00394481	0	0	-5.63073	0.341794	0.659137	0.851628	101	rank_abundance ~ Case + Age + Sex + BMI	OK	Control-enriched	TRUE	0.499824	0.920371	FALSE
Salmonella	Urine	Genus	0.0441176	0.0606061	0.000123573	0.00037855	0	0	-1.60729	0.344393	-0.502285	0.851255	101	rank_abundance ~ Case + Age + Sex + BMI	OK	Control-enriched	TRUE	0.499824	0.920371	TRUE
Cutibacterium	Urine	Genus	0.176471	0.212121	0.00132957	0.000898715	0	0	0.564504	0.347439	8.93832	0.134501	101	rank_abundance ~ Case + Age + Sex + BMI	OK	Case-enriched	TRUE	0.499824	0.334216	TRUE
Granulicatella	Urine	Genus	0.0588235	0	0.000160579	0.000130722	0	0	0.294743	0.356272	-2.99411	0.532886	101	rank_abundance ~ Case + Age + Sex + BMI	OK	Case-enriched	TRUE	0.508074	0.672257	FALSE
Enhydrobacter	Urine	Genus	0.0882353	0.121212	0.00219194	0.000454804	0	0	2.26638	0.368425	7.45142	0.132246	101	rank_abundance ~ Case + Age + Sex + BMI	OK	Case-enriched	TRUE	0.520876	0.333667	TRUE
Novosphingobium	Urine	Genus	0.0441176	0.030303	0.00010507	5.58293e-05	0	0	0.900316	0.378764	4.68205	0.175842	101	rank_abundance ~ Case + Age + Sex + BMI	OK	Case-enriched	TRUE	0.530917	0.364298	TRUE
Solobacterium	Urine	Genus	0.0882353	0.121212	0.000949598	0.000276423	0	0	1.77675	0.384434	-3.25774	0.519125	101	rank_abundance ~ Case + Age + Sex + BMI	OK	Case-enriched	TRUE	0.534298	0.659973	FALSE
Dysgonomonas	Urine	Genus	0	0.0909091	3.50234e-05	0.000565101	0	0	-3.97405	0.395439	-0.978642	0.765597	101	rank_abundance ~ Case + Age + Sex + BMI	OK	Control-enriched	TRUE	0.539869	0.859986	TRUE
Roseburia	Urine	Genus	0.117647	0.272727	0.000526013	0.00208611	0	0	-1.9856	0.395918	-0.622007	0.905572	101	rank_abundance ~ Case + Age + Sex + BMI	OK	Control-enriched	TRUE	0.539869	0.934049	TRUE
Schaalia	Urine	Genus	0.147059	0.333333	0.00277082	0.000860588	0	0	1.68576	0.398318	-4.71106	0.424891	101	rank_abundance ~ Case + Age + Sex + BMI	OK	Case-enriched	TRUE	0.539869	0.590526	FALSE
Fenollaria	Urine	Genus	0.0882353	0.030303	0.0034997	8.17013e-05	0	0	5.40359	0.4222	1.62797	0.674237	101	rank_abundance ~ Case + Age + Sex + BMI	OK	Case-enriched	TRUE	0.567547	0.800521	TRUE
Intestinibacter	Urine	Genus	0.0735294	0.121212	0.000206176	0.000321359	0	0	-0.637811	0.432086	-1.81807	0.694984	101	rank_abundance ~ Case + Age + Sex + BMI	OK	Control-enriched	TRUE	0.574175	0.80835	TRUE
Anaeroglobus	Urine	Genus	0	0.0606061	6.6082e-06	0.000122552	0	0	-4.02142	0.434132	-3.22837	0.14151	101	rank_abundance ~ Case + Age + Sex + BMI	OK	Control-enriched	TRUE	0.574175	0.340174	TRUE
Rothia	Urine	Genus	0.102941	0.0606061	0.0014016	0.000268253	0	0	2.38107	0.447864	6.6413	0.228846	101	rank_abundance ~ Case + Age + Sex + BMI	OK	Case-enriched	TRUE	0.587598	0.426486	TRUE
W5053	Urine	Genus	0.0588235	0.0606061	0.00101964	0.000137531	0	0	2.8812	0.481882	1.97981	0.549564	101	rank_abundance ~ Case + Age + Sex + BMI	OK	Case-enriched	TRUE	0.627212	0.688004	TRUE
[Eubacterium]_siraeum_group	Urine	Genus	0.0294118	0.030303	6.6082e-05	5.58293e-05	0	0	0.239291	0.486162	-0.794421	0.72251	101	rank_abundance ~ Case + Age + Sex + BMI	OK	Case-enriched	TRUE	0.627799	0.824738	FALSE
Segatella	Urine	Genus	0.0735294	0.151515	0.000633726	0.000520165	0	0	0.284393	0.493948	-1.22444	0.806622	101	rank_abundance ~ Case + Age + Sex + BMI	OK	Case-enriched	TRUE	0.632871	0.887825	FALSE
Paenibacillus	Urine	Genus	0.0441176	0.030303	0.000114983	3.26805e-05	0	0	1.78392	0.531289	2.23171	0.371521	101	rank_abundance ~ Case + Age + Sex + BMI	OK	Case-enriched	TRUE	0.675437	0.569435	TRUE
Corynebacterium	Urine	Genus	0.558824	0.454545	0.0117765	0.0200849	0.00204458	0.000674036	-0.770155	0.54575	6.82916	0.305515	101	rank_abundance ~ Case + Age + Sex + BMI	OK	Control-enriched	TRUE	0.688485	0.511333	FALSE
Neisseria	Urine	Genus	0.0147059	0.0606061	7.66551e-05	0.00673491	0	0	-6.43865	0.557827	1.5895	0.631141	101	rank_abundance ~ Case + Age + Sex + BMI	OK	Control-enriched	TRUE	0.697573	0.77028	FALSE
Turicibacter	Urine	Genus	0.0882353	0.121212	0.000598703	0.000765269	0	0	-0.353604	0.561461	-2.04556	0.651645	101	rank_abundance ~ Case + Age + Sex + BMI	OK	Control-enriched	TRUE	0.697573	0.780071	TRUE
Fusobacterium	Urine	Genus	0.0735294	0.0606061	0.00116701	0.000130722	0	0	3.14848	0.574454	0.572884	0.903557	101	rank_abundance ~ Case + Age + Sex + BMI	OK	Case-enriched	TRUE	0.708349	0.934049	TRUE
Staphylococcus	Urine	Genus	0.5	0.515152	0.0599919	0.054695	0.000988586	0.00130314	0.133356	0.586359	4.37117	0.490886	101	rank_abundance ~ Case + Age + Sex + BMI	OK	Case-enriched	TRUE	0.717074	0.638931	TRUE
UCG-005	Urine	Genus	0.0588235	0.0606061	0.000168509	0.000123914	0	0	0.44043	0.590274	-0.699527	0.866292	101	rank_abundance ~ Case + Age + Sex + BMI	OK	Case-enriched	TRUE	0.717074	0.922294	FALSE
Lawsonella	Urine	Genus	0.0588235	0.0606061	0.000640334	0.00263215	0	0	-2.03764	0.602796	-1.80798	0.681863	101	rank_abundance ~ Case + Age + Sex + BMI	OK	Control-enriched	TRUE	0.726901	0.800521	TRUE
Adlercreutzia	Urine	Genus	0.0147059	0.0606061	9.31756e-05	0.000243742	0	0	-1.37784	0.619922	0.634896	0.853027	101	rank_abundance ~ Case + Age + Sex + BMI	OK	Control-enriched	TRUE	0.738501	0.920371	FALSE
Family_XIII_AD3011_group	Urine	Genus	0.0294118	0.0606061	0.00010507	0.000183828	0	0	-0.801162	0.621422	-1.43233	0.756369	101	rank_abundance ~ Case + Age + Sex + BMI	OK	Control-enriched	TRUE	0.738501	0.855479	TRUE
Actinomyces	Urine	Genus	0.0882353	0.0909091	0.000272919	0.000232849	0	0	0.228171	0.676221	5.29318	0.312432	101	rank_abundance ~ Case + Age + Sex + BMI	OK	Case-enriched	TRUE	0.797705	0.516578	TRUE
[Ruminococcus]_gauvreauii_group	Urine	Genus	0.0882353	0.0606061	0.000914575	0.000167488	0	0	2.44203	0.681949	3.00715	0.452224	101	rank_abundance ~ Case + Age + Sex + BMI	OK	Case-enriched	TRUE	0.797705	0.607908	TRUE
Alloscardovia	Urine	Genus	0	0.0606061	1.91638e-05	0.000206977	0	0	-3.36658	0.685832	-2.94266	0.217995	101	rank_abundance ~ Case + Age + Sex + BMI	OK	Control-enriched	TRUE	0.797705	0.415711	TRUE
Comamonas	Urine	Genus	0.0735294	0.151515	0.000370059	0.000423485	0	0	-0.194066	0.699066	5.34055	0.326759	101	rank_abundance ~ Case + Age + Sex + BMI	OK	Control-enriched	TRUE	0.807373	0.520277	FALSE
Olsenella	Urine	Genus	0.0588235	0	0.00116569	2.45104e-05	0	0	5.51519	0.716709	0.224479	0.956469	101	rank_abundance ~ Case + Age + Sex + BMI	OK	Case-enriched	TRUE	0.820993	0.970604	TRUE
Christensenellaceae_R-7_group	Urine	Genus	0.132353	0.0909091	0.000664785	0.00049974	0	0	0.410994	0.720872	4.26828	0.369001	101	rank_abundance ~ Case + Age + Sex + BMI	OK	Case-enriched	TRUE	0.820993	0.569435	TRUE
Catenibacterium	Urine	Genus	0.0294118	0.030303	0.000280188	4.08507e-05	0	0	2.74821	0.739782	1.22352	0.588532	101	rank_abundance ~ Case + Age + Sex + BMI	OK	Case-enriched	TRUE	0.836719	0.731206	TRUE
Methylobacterium	Urine	Genus	0.0147059	0.0606061	0.000100445	0.000190636	0	0	-0.91768	0.748306	5.32679	0.264785	101	rank_abundance ~ Case + Age + Sex + BMI	OK	Control-enriched	TRUE	0.840563	0.477195	FALSE
Peptoclostridium	Urine	Genus	0.0588235	0.0606061	0.00216881	0.00248508	0	0	-0.196305	0.788867	-0.188703	0.958768	101	rank_abundance ~ Case + Age + Sex + BMI	OK	Control-enriched	TRUE	0.880096	0.970604	TRUE
Clostridium	Urine	Genus	0.323529	0.363636	0.00390809	0.00344099	0	0	0.18359	0.813549	6.0218	0.291884	101	rank_abundance ~ Case + Age + Sex + BMI	OK	Case-enriched	TRUE	0.89527	0.509245	TRUE
Terrisporobacter	Urine	Genus	0.0588235	0	0.000118287	5.44676e-05	0	0	1.10472	0.817931	1.56718	0.683372	101	rank_abundance ~ Case + Age + Sex + BMI	OK	Case-enriched	TRUE	0.89527	0.800521	TRUE
Gardnerella	Urine	Genus	0.176471	0.212121	0.0318284	0.0360657	0	0	-0.180308	0.81964	1.89566	0.702681	101	rank_abundance ~ Case + Age + Sex + BMI	OK	Control-enriched	TRUE	0.89527	0.811547	FALSE
Lysobacter	Urine	Genus	0.0294118	0.030303	9.18539e-05	6.94461e-05	0	0	0.398442	0.824303	2.03261	0.482047	101	rank_abundance ~ Case + Age + Sex + BMI	OK	Case-enriched	TRUE	0.89527	0.632446	TRUE
Massilia	Urine	Genus	0.0588235	0.0606061	0.000310585	0.000110297	0	0	1.48521	0.842188	2.51328	0.518714	101	rank_abundance ~ Case + Age + Sex + BMI	OK	Case-enriched	TRUE	0.908676	0.659973	TRUE
Aerococcus	Urine	Genus	0.0147059	0.0606061	0.000147363	9.80416e-05	0	0	0.583023	0.856446	0.481911	0.872141	101	rank_abundance ~ Case + Age + Sex + BMI	OK	Case-enriched	TRUE	0.912476	0.922294	TRUE
Veillonella	Urine	Genus	0.264706	0.212121	0.0114606	0.0108799	0	0	0.0750106	0.856837	3.9783	0.500693	101	rank_abundance ~ Case + Age + Sex + BMI	OK	Case-enriched	TRUE	0.912476	0.646564	TRUE
Unclassified_Genus	Urine	Genus	0.691176	0.666667	0.0695876	0.0794055	0.0102004	0.0114586	-0.190406	0.867694	5.99807	0.363908	101	rank_abundance ~ Case + Age + Sex + BMI	OK	Control-enriched	TRUE	0.918076	0.56839	FALSE
Fannyhessea	Urine	Genus	0.0735294	0.0909091	0.00333251	0.00131131	0	0	1.34494	0.883374	0.532602	0.877304	101	rank_abundance ~ Case + Age + Sex + BMI	OK	Case-enriched	TRUE	0.928676	0.922294	TRUE
Microbacterium	Urine	Genus	0.0441176	0.030303	0.000408387	0.000102127	0	0	1.98905	0.904063	0.509105	0.899108	101	rank_abundance ~ Case + Age + Sex + BMI	OK	Case-enriched	TRUE	0.944371	0.934049	TRUE
Megasphaera	Urine	Genus	0.0147059	0.0606061	9.18539e-05	0.000755737	0	0	-3.02676	0.922565	2.3001	0.385794	101	rank_abundance ~ Case + Age + Sex + BMI	OK	Control-enriched	TRUE	0.956559	0.581403	FALSE
Escherichia-Shigella	Urine	Genus	0.661765	0.636364	0.132434	0.0878535	0.0037072	0.00404422	0.592099	0.927396	1.17115	0.861391	101	rank_abundance ~ Case + Age + Sex + BMI	OK	Case-enriched	TRUE	0.956559	0.922294	TRUE
Dermacoccus	Urine	Genus	0.0147059	0.0606061	8.85498e-05	0.000122552	0	0	-0.464356	0.934699	2.96262	0.470097	101	rank_abundance ~ Case + Age + Sex + BMI	OK	Control-enriched	TRUE	0.958066	0.621741	FALSE
Gemella	Urine	Genus	0.132353	0.0606061	0.00493632	0.0002737	0	0	4.1678	0.960227	2.5469	0.634072	101	rank_abundance ~ Case + Age + Sex + BMI	OK	Case-enriched	TRUE	0.975931	0.77028	TRUE
Lactococcus	Urine	Genus	0.0588235	0	0.00592954	6.80845e-05	0	0	6.42366	0.96403	2.98214	0.424166	101	rank_abundance ~ Case + Age + Sex + BMI	OK	Case-enriched	TRUE	0.975931	0.590526	TRUE
Holdemanella	Urine	Genus	0.0441176	0.0606061	0.000872282	0.00017702	0	0	2.29441	1	-0.101889	0.975164	101	rank_abundance ~ Case + Age + Sex + BMI	OK	Case-enriched	TRUE	1	0.981146	FALSE
Lachnospira	Urine	Genus	0.0588235	0	0.00014538	5.99143e-05	0	0	1.26487	1	-0.316818	0.924665	101	rank_abundance ~ Case + Age + Sex + BMI	OK	Case-enriched	TRUE	1	0.947781	FALSE
Weissella	Urine	Genus	0	0.030303	8.59066e-06	0.000103488	0	0	-3.44557	0.000250222	-10.465	0.00241695	101	rank_abundance ~ Case + Age + Sex + BMI	OK	Control-enriched	FALSE			TRUE
[Eubacterium]_ruminantium_group	Urine	Genus	0.0147059	0.030303	0.00065289	6.53611e-05	0	0	3.30064	0.000770822	-7.7863	0.00791632	101	rank_abundance ~ Case + Age + Sex + BMI	OK	Case-enriched	FALSE			FALSE
Faecalitalea	Urine	Genus	0.0147059	0	7.59943e-05	4.76591e-05	0	0	0.662041	0.00247839	-7.37838	0.00854155	101	rank_abundance ~ Case + Age + Sex + BMI	OK	Case-enriched	FALSE			FALSE
Lachnospiraceae_FCS020_group	Urine	Genus	0.0147059	0	3.89884e-05	0.000141616	0	0	-1.83448	0.00345268	-7.15205	0.0489601	101	rank_abundance ~ Case + Age + Sex + BMI	OK	Control-enriched	FALSE			TRUE
Oscillibacter	Urine	Genus	0.0147059	0.030303	3.10585e-05	8.57864e-05	0	0	-1.43676	0.0036322	-8.0209	0.0121612	101	rank_abundance ~ Case + Age + Sex + BMI	OK	Control-enriched	FALSE			TRUE
Enorma	Urine	Genus	0	0	0	1.90636e-05	0	0	-4.32651	0.0124572	-3.66831	0.0530945	101	rank_abundance ~ Case + Age + Sex + BMI	OK	Control-enriched	FALSE			TRUE
Nocardioides	Urine	Genus	0.0441176	0	0.000425568	0	0	0	8.73663	0.030125	8.41448	0.00991454	101	rank_abundance ~ Case + Age + Sex + BMI	OK	Case-enriched	FALSE			TRUE
Achromobacter	Urine	Genus	0.0147059	0	6.80644e-05	0	0	0	6.10987	0.0420357	7.52428	0.015923	101	rank_abundance ~ Case + Age + Sex + BMI	OK	Case-enriched	FALSE			TRUE
Gaiella	Urine	Genus	0.0441176	0	0.000307281	0	0	0	8.2681	0.0420357	7.0712	0.0222266	101	rank_abundance ~ Case + Age + Sex + BMI	OK	Case-enriched	FALSE			TRUE
Amedibacillus	Urine	Genus	0	0.030303	0	5.99143e-05	0	0	-5.92871	0.0428468	-2.81375	0.0818736	101	rank_abundance ~ Case + Age + Sex + BMI	OK	Control-enriched	FALSE			TRUE
Faecalicoccus	Urine	Genus	0	0	0	1.49786e-05	0	0	-3.99807	0.0428468	-2.15196	0.163034	101	rank_abundance ~ Case + Age + Sex + BMI	OK	Control-enriched	FALSE			TRUE
Paraeggerthella	Urine	Genus	0	0	0	8.17013e-06	0	0	-3.19694	0.0428468	-3.69824	0.0175415	101	rank_abundance ~ Case + Age + Sex + BMI	OK	Control-enriched	FALSE			TRUE
Butyricimonas	Urine	Genus	0.0147059	0.030303	2.31287e-05	9.94033e-05	0	0	-2.05699	0.0582098	-4.24365	0.168316	101	rank_abundance ~ Case + Age + Sex + BMI	OK	Control-enriched	FALSE			TRUE
Desulfobulbus	Urine	Genus	0.0441176	0	0.000189655	0	0	0	7.57482	0.0585937	6.65925	0.019984	101	rank_abundance ~ Case + Age + Sex + BMI	OK	Case-enriched	FALSE			TRUE
Lacticaseibacillus	Urine	Genus	0.0147059	0	7.00469e-05	0	0	0	6.1507	0.0585937	7.75136	0.00624029	101	rank_abundance ~ Case + Age + Sex + BMI	OK	Case-enriched	FALSE			TRUE
Candidatus_Saccharimonas	Urine	Genus	0.0441176	0	0.000742101	0	0	0	9.53741	0.0585974	6.47192	0.0272599	101	rank_abundance ~ Case + Age + Sex + BMI	OK	Case-enriched	FALSE			TRUE
Abiotrophia	Urine	Genus	0	0	7.92984e-06	1.7702e-05	0	0	-1.06648	0.0817048	-4.74702	0.0800512	101	rank_abundance ~ Case + Age + Sex + BMI	OK	Control-enriched	FALSE			TRUE
Propionimicrobium	Urine	Genus	0.0147059	0	5.74913e-05	0	0	0	5.87015	0.0817048	2.43931	0.362046	101	rank_abundance ~ Case + Age + Sex + BMI	OK	Case-enriched	FALSE			TRUE
Brachybacterium	Urine	Genus	0.0147059	0	7.66551e-05	0	0	0	6.27901	0.0817101	3.7515	0.163474	101	rank_abundance ~ Case + Age + Sex + BMI	OK	Case-enriched	FALSE			TRUE
Bradyrhizobium	Urine	Genus	0.0441176	0	0.000128199	0	0	0	7.01345	0.0817101	4.80393	0.072071	101	rank_abundance ~ Case + Age + Sex + BMI	OK	Case-enriched	FALSE			TRUE
Reyranella	Urine	Genus	0.0147059	0	4.22925e-05	0	0	0	5.43604	0.0817101	5.47389	0.0375642	101	rank_abundance ~ Case + Age + Sex + BMI	OK	Case-enriched	FALSE			TRUE
Sneathia	Urine	Genus	0.0294118	0	0.00425832	0	0	0	12.0564	0.0817101	4.33941	0.114033	101	rank_abundance ~ Case + Age + Sex + BMI	OK	Case-enriched	FALSE			TRUE
Candidatus_Solibacter	Urine	Genus	0.0294118	0	7.59943e-05	0	0	0	6.26668	0.0817154	4.55985	0.0832638	101	rank_abundance ~ Case + Age + Sex + BMI	OK	Case-enriched	FALSE			TRUE
Candidatus_Udaeobacter	Urine	Genus	0.0294118	0	0.000106392	0	0	0	6.74674	0.0817154	5.66022	0.0347452	101	rank_abundance ~ Case + Age + Sex + BMI	OK	Case-enriched	FALSE			TRUE
Defluviicoccus	Urine	Genus	0.0441176	0	0.000122252	0	0	0	6.94546	0.0817154	5.64379	0.0354449	101	rank_abundance ~ Case + Age + Sex + BMI	OK	Case-enriched	FALSE			TRUE
Fuscovulum	Urine	Genus	0.0294118	0	8.59066e-05	0	0	0	6.44139	0.0817154	5.80804	0.0310861	101	rank_abundance ~ Case + Age + Sex + BMI	OK	Case-enriched	FALSE			TRUE
Idiomarina	Urine	Genus	0	0	2.77544e-05	0	0	0	4.84571	0.0817154	5.53332	0.038298	101	rank_abundance ~ Case + Age + Sex + BMI	OK	Case-enriched	FALSE			TRUE
Paeniclostridium	Urine	Genus	0.0441176	0	0.00156614	0	0	0	10.6139	0.0817154	5.18891	0.0579877	101	rank_abundance ~ Case + Age + Sex + BMI	OK	Case-enriched	FALSE			TRUE
Pseudaeromonas	Urine	Genus	0.0147059	0	6.27779e-05	0	0	0	5.99498	0.0817154	5.37301	0.0505568	101	rank_abundance ~ Case + Age + Sex + BMI	OK	Case-enriched	FALSE			TRUE
Solirubrobacter	Urine	Genus	0.0441176	0	0.000286796	0	0	0	8.1689	0.0817154	5.99184	0.0247403	101	rank_abundance ~ Case + Age + Sex + BMI	OK	Case-enriched	FALSE			TRUE
Sphaerochaeta	Urine	Genus	0.0441176	0	0.000415656	0	0	0	8.70271	0.0817154	6.39474	0.0185331	101	rank_abundance ~ Case + Age + Sex + BMI	OK	Case-enriched	FALSE			TRUE
Subgroup_10	Urine	Genus	0.0441176	0	0.000155293	0	0	0	7.28811	0.0817154	5.98155	0.0252985	101	rank_abundance ~ Case + Age + Sex + BMI	OK	Case-enriched	FALSE			TRUE
Acutalibacter	Urine	Genus	0.0441176	0	0.000131503	8.85098e-05	0	0	0.565909	0.0850476	-4.78074	0.257818	101	rank_abundance ~ Case + Age + Sex + BMI	OK	Case-enriched	FALSE			FALSE
Cellulomonas	Urine	Genus	0	0	3.17193e-05	0	0	0	5.03207	0.114203	3.8713	0.121132	101	rank_abundance ~ Case + Age + Sex + BMI	OK	Case-enriched	FALSE			TRUE
Fluviicola	Urine	Genus	0.0147059	0	5.15439e-05	0	0	0	5.71545	0.114203	4.64859	0.0602771	101	rank_abundance ~ Case + Age + Sex + BMI	OK	Case-enriched	FALSE			TRUE
Hydrogenophaga	Urine	Genus	0.0294118	0	8.52457e-05	0	0	0	6.43038	0.114203	5.07336	0.0413113	101	rank_abundance ~ Case + Age + Sex + BMI	OK	Case-enriched	FALSE			TRUE
Marmoricola	Urine	Genus	0.0294118	0	8.7889e-05	0	0	0	6.47393	0.114203	4.4181	0.0686034	101	rank_abundance ~ Case + Age + Sex + BMI	OK	Case-enriched	FALSE			TRUE
Mesobacillus	Urine	Genus	0.0294118	0	5.74913e-05	0	0	0	5.87015	0.114203	4.81786	0.0554371	101	rank_abundance ~ Case + Age + Sex + BMI	OK	Case-enriched	FALSE			TRUE
Tissierella	Urine	Genus	0.0294118	0	0.00034693	0	0	0	8.44265	0.114203	5.34726	0.031872	101	rank_abundance ~ Case + Age + Sex + BMI	OK	Case-enriched	FALSE			TRUE
Xanthomonas	Urine	Genus	0	0	2.77544e-05	0	0	0	4.84571	0.114203	5.24119	0.0359889	101	rank_abundance ~ Case + Age + Sex + BMI	OK	Case-enriched	FALSE			TRUE
Acidibacter	Urine	Genus	0.0294118	0	7.13685e-05	0	0	0	6.17729	0.114211	3.83153	0.120637	101	rank_abundance ~ Case + Age + Sex + BMI	OK	Case-enriched	FALSE			TRUE
Acidiferrimicrobium	Urine	Genus	0.0441176	0	0.000156614	0	0	0	7.30025	0.114211	3.83153	0.120637	101	rank_abundance ~ Case + Age + Sex + BMI	OK	Case-enriched	FALSE			TRUE
Acidothermus	Urine	Genus	0.0294118	0	6.34387e-05	0	0	0	6.00986	0.114211	3.4567	0.151715	101	rank_abundance ~ Case + Age + Sex + BMI	OK	Case-enriched	FALSE			TRUE
Aeromicrobium	Urine	Genus	0.0147059	0	4.031e-05	0	0	0	5.36842	0.114211	3.46919	0.158587	101	rank_abundance ~ Case + Age + Sex + BMI	OK	Case-enriched	FALSE			TRUE
Amaricoccus	Urine	Genus	0.0147059	0	4.031e-05	0	0	0	5.36842	0.114211	4.34938	0.0708649	101	rank_abundance ~ Case + Age + Sex + BMI	OK	Case-enriched	FALSE			TRUE
Caldicoprobacter	Urine	Genus	0.0441176	0	0.000248468	0	0	0	7.96271	0.114211	4.33793	0.0862409	101	rank_abundance ~ Case + Age + Sex + BMI	OK	Case-enriched	FALSE			TRUE
Ellin6067	Urine	Genus	0.0441176	0	0.000239878	0	0	0	7.91216	0.114211	3.83153	0.120637	101	rank_abundance ~ Case + Age + Sex + BMI	OK	Case-enriched	FALSE			TRUE
Gordonibacter	Urine	Genus	0	0	1.38772e-05	0	0	0	3.89503	0.114211	2.91912	0.239576	101	rank_abundance ~ Case + Age + Sex + BMI	OK	Case-enriched	FALSE			TRUE
Mammaliicoccus	Urine	Genus	0.0147059	0	0.000952902	0	0	0	9.8977	0.114211	3.08056	0.216238	101	rank_abundance ~ Case + Age + Sex + BMI	OK	Case-enriched	FALSE			TRUE
Microvirga	Urine	Genus	0.0294118	0	0.000123573	0	0	0	6.96085	0.114211	3.77602	0.127055	101	rank_abundance ~ Case + Age + Sex + BMI	OK	Case-enriched	FALSE			TRUE
Pantoea	Urine	Genus	0.0441176	0	0.000111018	0	0	0	6.80758	0.114211	5.19033	0.0377588	101	rank_abundance ~ Case + Age + Sex + BMI	OK	Case-enriched	FALSE			TRUE
Ramlibacter	Urine	Genus	0.0441176	0	7.00469e-05	0	0	0	6.1507	0.114211	4.78984	0.0525894	101	rank_abundance ~ Case + Age + Sex + BMI	OK	Case-enriched	FALSE			TRUE
Rhizobium	Urine	Genus	0.0147059	0	4.82398e-05	0	0	0	5.62175	0.114211	4.37557	0.0697417	101	rank_abundance ~ Case + Age + Sex + BMI	OK	Case-enriched	FALSE			TRUE
Rubrobacter	Urine	Genus	0.0441176	0	0.000259702	0	0	0	8.02626	0.114211	3.76386	0.128283	101	rank_abundance ~ Case + Age + Sex + BMI	OK	Case-enriched	FALSE			TRUE
Sedimentibacter	Urine	Genus	0.0441176	0	0.00030662	0	0	0	8.26501	0.114211	4.88455	0.0490973	101	rank_abundance ~ Case + Age + Sex + BMI	OK	Case-enriched	FALSE			TRUE
Treponema	Urine	Genus	0.0441176	0	0.00014538	0	0	0	7.19358	0.114211	5.52076	0.0265145	101	rank_abundance ~ Case + Age + Sex + BMI	OK	Case-enriched	FALSE			TRUE
F0332	Urine	Genus	0.0147059	0.030303	3.03977e-05	8.57864e-05	0	0	-1.46681	0.133155	-3.3203	0.301617	101	rank_abundance ~ Case + Age + Sex + BMI	OK	Control-enriched	FALSE			TRUE
Cloacibacterium	Urine	Genus	0.0147059	0	0.000165205	3.9489e-05	0	0	2.03736	0.143068	6.64807	0.0933143	101	rank_abundance ~ Case + Age + Sex + BMI	OK	Case-enriched	FALSE			TRUE
Facklamia	Urine	Genus	0.0294118	0	0.000114322	1.49786e-05	0	0	2.85145	0.148868	2.10698	0.575086	101	rank_abundance ~ Case + Age + Sex + BMI	OK	Case-enriched	FALSE			TRUE
Holdemania	Urine	Genus	0	0	2.64328e-05	2.99572e-05	0	0	-0.174372	0.150988	-3.49754	0.292432	101	rank_abundance ~ Case + Age + Sex + BMI	OK	Control-enriched	FALSE			TRUE
Hydrogenophilus	Urine	Genus	0.0147059	0	9.97838e-05	1.22552e-05	0	0	2.92663	0.153118	4.94805	0.135519	101	rank_abundance ~ Case + Age + Sex + BMI	OK	Case-enriched	FALSE			TRUE
Brevitalea	Urine	Genus	0	0	0	1.90636e-05	0	0	-4.32651	0.157253	-1.42227	0.21475	101	rank_abundance ~ Case + Age + Sex + BMI	OK	Control-enriched	FALSE			TRUE
Brucella	Urine	Genus	0	0	0	9.53182e-06	0	0	-3.39668	0.157253	-1.70865	0.134546	101	rank_abundance ~ Case + Age + Sex + BMI	OK	Control-enriched	FALSE			TRUE
Calothrix_PCC-6303	Urine	Genus	0	0	0	1.90636e-05	0	0	-4.32651	0.157253	-1.42227	0.21475	101	rank_abundance ~ Case + Age + Sex + BMI	OK	Control-enriched	FALSE			TRUE
Demequina	Urine	Genus	0	0.030303	0	4.76591e-05	0	0	-5.60464	0.157253	-1.583	0.164009	101	rank_abundance ~ Case + Age + Sex + BMI	OK	Control-enriched	FALSE			TRUE
Erysipelotrichaceae_UCG-002	Urine	Genus	0	0	0	4.08507e-06	0	0	-2.34627	0.157253	-1.70865	0.134546	101	rank_abundance ~ Case + Age + Sex + BMI	OK	Control-enriched	FALSE			TRUE
FukuN18_freshwater_group	Urine	Genus	0	0.030303	0	3.13189e-05	0	0	-5.0143	0.157253	-1.77304	0.114092	101	rank_abundance ~ Case + Age + Sex + BMI	OK	Control-enriched	FALSE			TRUE
Johnsonella	Urine	Genus	0	0	0	2.04253e-05	0	0	-4.42125	0.157253	-1.77304	0.114092	101	rank_abundance ~ Case + Age + Sex + BMI	OK	Control-enriched	FALSE			TRUE
Laceyella	Urine	Genus	0	0	0	1.90636e-05	0	0	-4.32651	0.157253	-1.72286	0.123964	101	rank_abundance ~ Case + Age + Sex + BMI	OK	Control-enriched	FALSE			TRUE
Lactonifactor	Urine	Genus	0	0	0	6.80845e-06	0	0	-2.96504	0.157253	-1.04145	0.355673	101	rank_abundance ~ Case + Age + Sex + BMI	OK	Control-enriched	FALSE			TRUE
Meiothermus	Urine	Genus	0	0	0	1.7702e-05	0	0	-4.22512	0.157253	-1.77304	0.114092	101	rank_abundance ~ Case + Age + Sex + BMI	OK	Control-enriched	FALSE			TRUE
Methylobacillus	Urine	Genus	0	0	0	2.99572e-05	0	0	-4.9522	0.157253	-1.77304	0.114092	101	rank_abundance ~ Case + Age + Sex + BMI	OK	Control-enriched	FALSE			TRUE
Nesterenkonia	Urine	Genus	0	0.030303	0	3.40422e-05	0	0	-5.13102	0.157253	-1.22187	0.284517	101	rank_abundance ~ Case + Age + Sex + BMI	OK	Control-enriched	FALSE			TRUE
Synergistes	Urine	Genus	0	0	0	1.22552e-05	0	0	-3.72849	0.157253	-1.44523	0.212341	101	rank_abundance ~ Case + Age + Sex + BMI	OK	Control-enriched	FALSE			TRUE
Tabrizicola	Urine	Genus	0	0	0	2.45104e-05	0	0	-4.67301	0.157253	-1.27834	0.265764	101	rank_abundance ~ Case + Age + Sex + BMI	OK	Control-enriched	FALSE			TRUE
Tepidiphilus	Urine	Genus	0	0	0	2.58721e-05	0	0	-4.74804	0.157253	-1.77304	0.114092	101	rank_abundance ~ Case + Age + Sex + BMI	OK	Control-enriched	FALSE			TRUE
Thermicanus	Urine	Genus	0	0.030303	0	0.000526974	0	0	-9.04432	0.157253	-1.77304	0.114092	101	rank_abundance ~ Case + Age + Sex + BMI	OK	Control-enriched	FALSE			TRUE
Thermoanaerobacterium	Urine	Genus	0	0	0	5.44676e-06	0	0	-2.68857	0.157253	-1.77304	0.114092	101	rank_abundance ~ Case + Age + Sex + BMI	OK	Control-enriched	FALSE			TRUE
UCG-003	Urine	Genus	0	0	0	2.72338e-06	0	0	-1.89661	0.157253	-1.11793	0.324484	101	rank_abundance ~ Case + Age + Sex + BMI	OK	Control-enriched	FALSE			TRUE
UCG-009	Urine	Genus	0	0	0	2.72338e-06	0	0	-1.89661	0.157253	-1.04145	0.355673	101	rank_abundance ~ Case + Age + Sex + BMI	OK	Control-enriched	FALSE			TRUE
Bosea	Urine	Genus	0	0	1.91638e-05	0	0	0	4.33369	0.160437	3.93245	0.0802946	101	rank_abundance ~ Case + Age + Sex + BMI	OK	Case-enriched	FALSE			TRUE
Brevibacillus	Urine	Genus	0	0	1.91638e-05	0	0	0	4.33369	0.160437	3.46216	0.114648	101	rank_abundance ~ Case + Age + Sex + BMI	OK	Case-enriched	FALSE			TRUE
Gemmobacter	Urine	Genus	0.0147059	0	3.23802e-05	0	0	0	5.06092	0.160437	2.57103	0.248674	101	rank_abundance ~ Case + Age + Sex + BMI	OK	Case-enriched	FALSE			TRUE
Jatrophihabitans	Urine	Genus	0.0147059	0	4.09708e-05	0	0	0	5.39131	0.160437	2.75423	0.214707	101	rank_abundance ~ Case + Age + Sex + BMI	OK	Case-enriched	FALSE			TRUE
Acholeplasma	Urine	Genus	0.0294118	0	0.00117758	0	0	0	10.2028	0.160448	3.2458	0.154905	101	rank_abundance ~ Case + Age + Sex + BMI	OK	Case-enriched	FALSE			TRUE
Advenella	Urine	Genus	0.0294118	0	0.000342305	0	0	0	8.42335	0.160448	3.97829	0.0778371	101	rank_abundance ~ Case + Age + Sex + BMI	OK	Case-enriched	FALSE			TRUE
Agromyces	Urine	Genus	0.0294118	0	7.00469e-05	0	0	0	6.1507	0.160448	3.28324	0.13304	101	rank_abundance ~ Case + Age + Sex + BMI	OK	Case-enriched	FALSE			TRUE
Alkalibaculum	Urine	Genus	0	0	2.70936e-05	0	0	0	4.81217	0.160448	3.79509	0.0893431	101	rank_abundance ~ Case + Age + Sex + BMI	OK	Case-enriched	FALSE			TRUE
Anaerosalibacter	Urine	Genus	0.0441176	0	0.000108374	0	0	0	6.77313	0.160448	3.2458	0.154905	101	rank_abundance ~ Case + Age + Sex + BMI	OK	Case-enriched	FALSE			TRUE
Arthrobacter	Urine	Genus	0.0294118	0	6.47603e-05	0	0	0	6.03915	0.160448	2.72488	0.219906	101	rank_abundance ~ Case + Age + Sex + BMI	OK	Case-enriched	FALSE			TRUE
Azospirillum	Urine	Genus	0.0294118	0	4.89007e-05	0	0	0	5.64099	0.160448	4.1128	0.068539	101	rank_abundance ~ Case + Age + Sex + BMI	OK	Case-enriched	FALSE			TRUE
Bauldia	Urine	Genus	0.0294118	0	4.69182e-05	0	0	0	5.5825	0.160448	2.68217	0.228201	101	rank_abundance ~ Case + Age + Sex + BMI	OK	Case-enriched	FALSE			TRUE
Bergeyella	Urine	Genus	0	0	2.31287e-05	0	0	0	4.59268	0.160448	2.67829	0.238491	101	rank_abundance ~ Case + Age + Sex + BMI	OK	Case-enriched	FALSE			TRUE
Berryella	Urine	Genus	0.0441176	0	0.00124631	0	0	0	10.2846	0.160448	3.2205	0.158333	101	rank_abundance ~ Case + Age + Sex + BMI	OK	Case-enriched	FALSE			TRUE
CL500-29_marine_group	Urine	Genus	0.0441176	0	8.59066e-05	0	0	0	6.44139	0.160448	3.5755	0.107695	101	rank_abundance ~ Case + Age + Sex + BMI	OK	Case-enriched	FALSE			TRUE
Caldovatus	Urine	Genus	0.0147059	0	4.7579e-05	0	0	0	5.60226	0.160448	3.95872	0.0773759	101	rank_abundance ~ Case + Age + Sex + BMI	OK	Case-enriched	FALSE			TRUE
Candidatus_Koribacter	Urine	Genus	0.0147059	0	6.47603e-05	0	0	0	6.03915	0.160448	3.62632	0.0997895	101	rank_abundance ~ Case + Age + Sex + BMI	OK	Case-enriched	FALSE			TRUE
Caproiciproducens	Urine	Genus	0.0294118	0	0.000202211	0	0	0	7.66683	0.160448	3.63694	0.103003	101	rank_abundance ~ Case + Age + Sex + BMI	OK	Case-enriched	FALSE			TRUE
Curvibacter	Urine	Genus	0	0	4.09708e-05	0	0	0	5.39131	0.160448	2.96004	0.184364	101	rank_abundance ~ Case + Age + Sex + BMI	OK	Case-enriched	FALSE			TRUE
Desertimonas	Urine	Genus	0.0294118	0	5.41872e-05	0	0	0	5.78626	0.160448	3.61471	0.100848	101	rank_abundance ~ Case + Age + Sex + BMI	OK	Case-enriched	FALSE			TRUE
Desulfobacca	Urine	Genus	0.0294118	0	5.4848e-05	0	0	0	5.80343	0.160448	3.61788	0.100468	101	rank_abundance ~ Case + Age + Sex + BMI	OK	Case-enriched	FALSE			TRUE
Dethiobacter	Urine	Genus	0.0294118	0	6.34387e-05	0	0	0	6.00986	0.160448	3.88836	0.0827734	101	rank_abundance ~ Case + Age + Sex + BMI	OK	Case-enriched	FALSE			TRUE
Dickeya	Urine	Genus	0.0294118	0	0.000137451	0	0	0	7.11323	0.160448	4.1399	0.0644755	101	rank_abundance ~ Case + Age + Sex + BMI	OK	Case-enriched	FALSE			TRUE
Dongia	Urine	Genus	0.0294118	0	5.61697e-05	0	0	0	5.83718	0.160448	3.61788	0.100468	101	rank_abundance ~ Case + Age + Sex + BMI	OK	Case-enriched	FALSE			TRUE
Erysipelothrix	Urine	Genus	0.0147059	0	7.00469e-05	0	0	0	6.1507	0.160448	4.21225	0.0624303	101	rank_abundance ~ Case + Age + Sex + BMI	OK	Case-enriched	FALSE			TRUE
Georgenia	Urine	Genus	0.0294118	0	5.8813e-05	0	0	0	5.90239	0.160448	3.74158	0.0916308	101	rank_abundance ~ Case + Age + Sex + BMI	OK	Case-enriched	FALSE			TRUE
Geothrix	Urine	Genus	0	0	1.91638e-05	0	0	0	4.33369	0.160448	3.70088	0.0969439	101	rank_abundance ~ Case + Age + Sex + BMI	OK	Case-enriched	FALSE			TRUE
HN-HF0106	Urine	Genus	0.0294118	0	0.000603328	0	0	0	9.23919	0.160448	3.94155	0.0801536	101	rank_abundance ~ Case + Age + Sex + BMI	OK	Case-enriched	FALSE			TRUE
IMCC26207	Urine	Genus	0	0	2.70936e-05	0	0	0	4.81217	0.160448	2.835	0.207078	101	rank_abundance ~ Case + Age + Sex + BMI	OK	Case-enriched	FALSE			TRUE
Iamia	Urine	Genus	0	0	2.31287e-05	0	0	0	4.59268	0.160448	3.6679	0.0980409	101	rank_abundance ~ Case + Age + Sex + BMI	OK	Case-enriched	FALSE			TRUE
Ilumatobacter	Urine	Genus	0.0294118	0	4.62574e-05	0	0	0	5.56247	0.160448	3.61194	0.101024	101	rank_abundance ~ Case + Age + Sex + BMI	OK	Case-enriched	FALSE			TRUE
Keratinibaculum	Urine	Genus	0.0147059	0	4.95615e-05	0	0	0	5.65997	0.160448	3.97731	0.0779052	101	rank_abundance ~ Case + Age + Sex + BMI	OK	Case-enriched	FALSE			TRUE
Microlunatus	Urine	Genus	0.0441176	0	9.64797e-05	0	0	0	6.60703	0.160448	3.60573	0.101632	101	rank_abundance ~ Case + Age + Sex + BMI	OK	Case-enriched	FALSE			TRUE
Micromonospora	Urine	Genus	0	0	4.09708e-05	0	0	0	5.39131	0.160448	3.41395	0.118174	101	rank_abundance ~ Case + Age + Sex + BMI	OK	Case-enriched	FALSE			TRUE
Murdochiella	Urine	Genus	0.0147059	0	4.22925e-05	0	0	0	5.43604	0.160448	1.47293	0.509175	101	rank_abundance ~ Case + Age + Sex + BMI	OK	Case-enriched	FALSE			TRUE
Nitrospira	Urine	Genus	0.0294118	0	9.58189e-05	0	0	0	6.59722	0.160448	3.28324	0.13304	101	rank_abundance ~ Case + Age + Sex + BMI	OK	Case-enriched	FALSE			TRUE
Oceanobacillus	Urine	Genus	0.0294118	0	8.062e-05	0	0	0	6.35085	0.160448	2.22982	0.324237	101	rank_abundance ~ Case + Age + Sex + BMI	OK	Case-enriched	FALSE			TRUE
Oligella	Urine	Genus	0.0441176	0	0.00164941	0	0	0	10.6886	0.160448	3.89812	0.0820601	101	rank_abundance ~ Case + Age + Sex + BMI	OK	Case-enriched	FALSE			TRUE
Pedomicrobium	Urine	Genus	0.0294118	0	9.31756e-05	0	0	0	6.55728	0.160448	3.58761	0.106859	101	rank_abundance ~ Case + Age + Sex + BMI	OK	Case-enriched	FALSE			TRUE
Pelotomaculum	Urine	Genus	0.0441176	0	0.000136129	0	0	0	7.09939	0.160448	3.23604	0.156115	101	rank_abundance ~ Case + Age + Sex + BMI	OK	Case-enriched	FALSE			TRUE
Peredibacter	Urine	Genus	0.0441176	0	0.000139433	0	0	0	7.13374	0.160448	4.14605	0.0644963	101	rank_abundance ~ Case + Age + Sex + BMI	OK	Case-enriched	FALSE			TRUE
Petrimonas	Urine	Genus	0.0294118	0	0.000214766	0	0	0	7.75333	0.160448	3.97731	0.0779052	101	rank_abundance ~ Case + Age + Sex + BMI	OK	Case-enriched	FALSE			TRUE
Prevotellaceae_UCG-003	Urine	Genus	0.0147059	0	3.10585e-05	0	0	0	5.00264	0.160448	3.67843	0.0999688	101	rank_abundance ~ Case + Age + Sex + BMI	OK	Case-enriched	FALSE			TRUE
Proteiniborus	Urine	Genus	0.0147059	0	4.82398e-05	0	0	0	5.62175	0.160448	3.2458	0.154905	101	rank_abundance ~ Case + Age + Sex + BMI	OK	Case-enriched	FALSE			TRUE
Pseudoclavibacter	Urine	Genus	0.0441176	0	0.000179082	0	0	0	7.49251	0.160448	3.89668	0.0822027	101	rank_abundance ~ Case + Age + Sex + BMI	OK	Case-enriched	FALSE			TRUE
Pseudonocardia	Urine	Genus	0.0441176	0	0.000144059	0	0	0	7.18049	0.160448	3.27757	0.13359	101	rank_abundance ~ Case + Age + Sex + BMI	OK	Case-enriched	FALSE			TRUE
Pseudoramibacter	Urine	Genus	0.0147059	0	7.92984e-05	0	0	0	6.3273	0.160448	3.1632	0.163731	101	rank_abundance ~ Case + Age + Sex + BMI	OK	Case-enriched	FALSE			TRUE
Rhodoplanes	Urine	Genus	0.0147059	0	5.08831e-05	0	0	0	5.69719	0.160448	3.57952	0.107499	101	rank_abundance ~ Case + Age + Sex + BMI	OK	Case-enriched	FALSE			TRUE
Sporosarcina	Urine	Genus	0.0294118	0	0.000137451	0	0	0	7.11323	0.160448	3.83399	0.0874537	101	rank_abundance ~ Case + Age + Sex + BMI	OK	Case-enriched	FALSE			TRUE
Succiniclasticum	Urine	Genus	0.0294118	0	0.000159258	0	0	0	7.32425	0.160448	3.46202	0.114683	101	rank_abundance ~ Case + Age + Sex + BMI	OK	Case-enriched	FALSE			TRUE
Sumerlaea	Urine	Genus	0.0147059	0	3.76667e-05	0	0	0	5.27302	0.160448	3.61761	0.100519	101	rank_abundance ~ Case + Age + Sex + BMI	OK	Case-enriched	FALSE			TRUE
Syntrophomonas	Urine	Genus	0.0441176	0	0.000368737	0	0	0	8.53036	0.160448	3.94155	0.0801536	101	rank_abundance ~ Case + Age + Sex + BMI	OK	Case-enriched	FALSE			TRUE
Syntrophorhabdus	Urine	Genus	0.0147059	0	4.09708e-05	0	0	0	5.39131	0.160448	3.715	0.0955828	101	rank_abundance ~ Case + Age + Sex + BMI	OK	Case-enriched	FALSE			TRUE
TM7a	Urine	Genus	0.0147059	0	3.3041e-05	0	0	0	5.0892	0.160448	3.26652	0.147165	101	rank_abundance ~ Case + Age + Sex + BMI	OK	Case-enriched	FALSE			TRUE
Tumebacillus	Urine	Genus	0.0147059	0	4.82398e-05	0	0	0	5.62175	0.160448	3.61449	0.102644	101	rank_abundance ~ Case + Age + Sex + BMI	OK	Case-enriched	FALSE			TRUE
UCG-012	Urine	Genus	0.0294118	0	5.02223e-05	0	0	0	5.6787	0.160448	3.24436	0.1551	101	rank_abundance ~ Case + Age + Sex + BMI	OK	Case-enriched	FALSE			TRUE
Bryobacter	Urine	Genus	0.0294118	0	0.000138772	2.1787e-05	0	0	2.61679	0.161748	5.24462	0.109259	101	rank_abundance ~ Case + Age + Sex + BMI	OK	Case-enriched	FALSE			TRUE
Agrobacterium	Urine	Genus	0.0147059	0.030303	0.000387901	5.71909e-05	0	0	2.74054	0.166181	4.66875	0.15847	101	rank_abundance ~ Case + Age + Sex + BMI	OK	Case-enriched	FALSE			TRUE
Gleimia	Urine	Genus	0.0441176	0	9.84621e-05	1.36169e-06	0	0	5.39626	0.191382	2.13698	0.493854	101	rank_abundance ~ Case + Age + Sex + BMI	OK	Case-enriched	FALSE			TRUE
Anaerotruncus	Urine	Genus	0	0	4.42749e-05	5.44676e-06	0	0	2.81207	0.199384	5.55557	0.0725874	101	rank_abundance ~ Case + Age + Sex + BMI	OK	Case-enriched	FALSE			TRUE
Coprobacillus	Urine	Genus	0	0	7.92984e-06	6.80845e-06	0	0	0.193598	0.207034	-0.960614	0.690181	101	rank_abundance ~ Case + Age + Sex + BMI	OK	Case-enriched	FALSE			FALSE
Arachnia	Urine	Genus	0	0	6.6082e-06	1.7702e-05	0	0	-1.29756	0.209255	-2.33502	0.231699	101	rank_abundance ~ Case + Age + Sex + BMI	OK	Control-enriched	FALSE			TRUE
Barnesiella	Urine	Genus	0	0	8.59066e-06	3.54039e-05	0	0	-1.92439	0.209255	-1.93489	0.313933	101	rank_abundance ~ Case + Age + Sex + BMI	OK	Control-enriched	FALSE			TRUE
Cardiobacterium	Urine	Genus	0	0	4.62574e-06	2.72338e-06	0	0	0.59543	0.218309	-2.3839	0.2257	101	rank_abundance ~ Case + Age + Sex + BMI	OK	Case-enriched	FALSE			FALSE
Catenibacillus	Urine	Genus	0	0	1.05731e-05	1.08935e-05	0	0	-0.0393976	0.218325	-1.43514	0.465531	101	rank_abundance ~ Case + Age + Sex + BMI	OK	Control-enriched	FALSE			TRUE
Intestinimonas	Urine	Genus	0.0147059	0.030303	4.82398e-05	5.31059e-05	0	0	-0.135959	0.218325	-1.90677	0.321286	101	rank_abundance ~ Case + Age + Sex + BMI	OK	Control-enriched	FALSE			TRUE
Allorhizocola	Urine	Genus	0	0	1.4538e-05	0	0	0	3.95773	0.227657	2.53163	0.186529	101	rank_abundance ~ Case + Age + Sex + BMI	OK	Case-enriched	FALSE			TRUE
Croceibacterium	Urine	Genus	0	0	1.91638e-05	0	0	0	4.33369	0.227657	2.53163	0.186529	101	rank_abundance ~ Case + Age + Sex + BMI	OK	Case-enriched	FALSE			TRUE
Dankookia	Urine	Genus	0	0	1.51989e-05	0	0	0	4.01782	0.227657	2.54095	0.184909	101	rank_abundance ~ Case + Age + Sex + BMI	OK	Case-enriched	FALSE			TRUE
Desulfitibacter	Urine	Genus	0	0	2.44503e-05	0	0	0	4.66961	0.227657	2.9797	0.13055	101	rank_abundance ~ Case + Age + Sex + BMI	OK	Case-enriched	FALSE			TRUE
Flavihumibacter	Urine	Genus	0.0147059	0	2.97369e-05	0	0	0	4.9419	0.227657	3.1205	0.110301	101	rank_abundance ~ Case + Age + Sex + BMI	OK	Case-enriched	FALSE			TRUE
Planococcus	Urine	Genus	0	0	3.43626e-05	0	0	0	5.14415	0.227657	2.062	0.299285	101	rank_abundance ~ Case + Age + Sex + BMI	OK	Case-enriched	FALSE			TRUE
Aeromonas	Urine	Genus	0	0	5.94738e-06	0	0	0	2.79647	0.227673	1.72009	0.379452	101	rank_abundance ~ Case + Age + Sex + BMI	OK	Case-enriched	FALSE			TRUE
Aggregatilinea	Urine	Genus	0.0147059	0	2.37895e-05	0	0	0	4.63166	0.227673	2.63716	0.174437	101	rank_abundance ~ Case + Age + Sex + BMI	OK	Case-enriched	FALSE			TRUE
Ahniella	Urine	Genus	0.0147059	0	2.77544e-05	0	0	0	4.84571	0.227673	2.97717	0.12392	101	rank_abundance ~ Case + Age + Sex + BMI	OK	Case-enriched	FALSE			TRUE
Aminobacterium	Urine	Genus	0.0441176	0	0.000892107	0	0	0	9.80269	0.227673	2.9853	0.12986	101	rank_abundance ~ Case + Age + Sex + BMI	OK	Case-enriched	FALSE			TRUE
Anaerolinea	Urine	Genus	0.0294118	0	6.87253e-05	0	0	0	6.12361	0.227673	2.97467	0.124105	101	rank_abundance ~ Case + Age + Sex + BMI	OK	Case-enriched	FALSE			TRUE
Anaeromyxobacter	Urine	Genus	0.0294118	0	0.000200228	0	0	0	7.65269	0.227673	2.13983	0.267757	101	rank_abundance ~ Case + Age + Sex + BMI	OK	Case-enriched	FALSE			TRUE
Aquamicrobium	Urine	Genus	0.0441176	0	9.97838e-05	0	0	0	6.65512	0.227673	2.98386	0.130063	101	rank_abundance ~ Case + Age + Sex + BMI	OK	Case-enriched	FALSE			TRUE
Aquicella	Urine	Genus	0	0	2.24679e-05	0	0	0	4.55262	0.227673	2.66945	0.170444	101	rank_abundance ~ Case + Age + Sex + BMI	OK	Case-enriched	FALSE			TRUE
Brevibacterium	Urine	Genus	0.0147059	0	5.81521e-05	0	0	0	5.88636	0.227673	1.63127	0.402829	101	rank_abundance ~ Case + Age + Sex + BMI	OK	Case-enriched	FALSE			TRUE
Candidatus_Alysiosphaera	Urine	Genus	0.0441176	0	8.52457e-05	0	0	0	6.43038	0.227673	2.53149	0.186586	101	rank_abundance ~ Case + Age + Sex + BMI	OK	Case-enriched	FALSE			TRUE
Candidatus_Competibacter	Urine	Genus	0.0147059	0	4.09708e-05	0	0	0	5.39131	0.227673	1.785	0.360867	101	rank_abundance ~ Case + Age + Sex + BMI	OK	Case-enriched	FALSE			TRUE
Candidatus_Riegeria	Urine	Genus	0.0147059	0	4.89007e-05	0	0	0	5.64099	0.227673	3.22545	0.102628	101	rank_abundance ~ Case + Age + Sex + BMI	OK	Case-enriched	FALSE			TRUE
Candidatus_Xiphinematobacter	Urine	Genus	0	0	1.65205e-05	0	0	0	4.13097	0.227673	2.59945	0.169601	101	rank_abundance ~ Case + Age + Sex + BMI	OK	Case-enriched	FALSE			TRUE
Capnocytophaga	Urine	Genus	0	0	1.58597e-05	0	0	0	4.0755	0.227673	2.19581	0.264476	101	rank_abundance ~ Case + Age + Sex + BMI	OK	Case-enriched	FALSE			TRUE
Catonella	Urine	Genus	0.0147059	0	4.82398e-05	0	0	0	5.62175	0.227673	3.26908	0.0899362	101	rank_abundance ~ Case + Age + Sex + BMI	OK	Case-enriched	FALSE			TRUE
Chroococcidiopsis_SAG_2023	Urine	Genus	0.0147059	0	2.37895e-05	0	0	0	4.63166	0.227673	2.25178	0.257188	101	rank_abundance ~ Case + Age + Sex + BMI	OK	Case-enriched	FALSE			TRUE
Citrobacter	Urine	Genus	0	0	2.18071e-05	0	0	0	4.51141	0.227673	2.22314	0.259476	101	rank_abundance ~ Case + Age + Sex + BMI	OK	Case-enriched	FALSE			TRUE
Cohnella	Urine	Genus	0	0	2.77544e-05	0	0	0	4.84571	0.227673	3.00941	0.122081	101	rank_abundance ~ Case + Age + Sex + BMI	OK	Case-enriched	FALSE			TRUE
Conexibacter	Urine	Genus	0	0	3.03977e-05	0	0	0	4.97259	0.227673	1.785	0.360867	101	rank_abundance ~ Case + Age + Sex + BMI	OK	Case-enriched	FALSE			TRUE
DMER64	Urine	Genus	0.0147059	0	3.17193e-05	0	0	0	5.03207	0.227673	2.9853	0.12986	101	rank_abundance ~ Case + Age + Sex + BMI	OK	Case-enriched	FALSE			TRUE
Daejeonella	Urine	Genus	0.0294118	0	6.40995e-05	0	0	0	6.02457	0.227673	2.97467	0.124105	101	rank_abundance ~ Case + Age + Sex + BMI	OK	Case-enriched	FALSE			TRUE
Dietzia	Urine	Genus	0	0	2.51111e-05	0	0	0	4.70659	0.227673	2.88496	0.142885	101	rank_abundance ~ Case + Age + Sex + BMI	OK	Case-enriched	FALSE			TRUE
Dyadobacter	Urine	Genus	0	0	1.91638e-05	0	0	0	4.33369	0.227673	2.57178	0.185065	101	rank_abundance ~ Case + Age + Sex + BMI	OK	Case-enriched	FALSE			TRUE
F0058	Urine	Genus	0	0	1.78421e-05	0	0	0	4.23589	0.227673	2.20961	0.267203	101	rank_abundance ~ Case + Age + Sex + BMI	OK	Case-enriched	FALSE			TRUE
Faecalibaculum	Urine	Genus	0	0	2.24679e-05	0	0	0	4.55262	0.227673	3.06247	0.117961	101	rank_abundance ~ Case + Age + Sex + BMI	OK	Case-enriched	FALSE			TRUE
Fermentimonas	Urine	Genus	0.0294118	0	0.00115049	0	0	0	10.1693	0.227673	2.9853	0.12986	101	rank_abundance ~ Case + Age + Sex + BMI	OK	Case-enriched	FALSE			TRUE
Ferruginibacter	Urine	Genus	0.0294118	0	3.96492e-05	0	0	0	5.34515	0.227673	2.94656	0.133425	101	rank_abundance ~ Case + Age + Sex + BMI	OK	Case-enriched	FALSE			TRUE
Filifactor	Urine	Genus	0.0147059	0	0.000155953	0	0	0	7.29419	0.227673	2.38236	0.229471	101	rank_abundance ~ Case + Age + Sex + BMI	OK	Case-enriched	FALSE			TRUE
Flavisolibacter	Urine	Genus	0.0294118	0	5.74913e-05	0	0	0	5.87015	0.227673	2.54393	0.184427	101	rank_abundance ~ Case + Age + Sex + BMI	OK	Case-enriched	FALSE			TRUE
Flavitalea	Urine	Genus	0.0147059	0	3.17193e-05	0	0	0	5.03207	0.227673	2.54365	0.18451	101	rank_abundance ~ Case + Age + Sex + BMI	OK	Case-enriched	FALSE			TRUE
GOUTA6	Urine	Genus	0.0147059	0	2.51111e-05	0	0	0	4.70659	0.227673	2.54393	0.184427	101	rank_abundance ~ Case + Age + Sex + BMI	OK	Case-enriched	FALSE			TRUE
Gemmatimonas	Urine	Genus	0.0294118	0	0.000175117	0	0	0	7.46039	0.227673	2.54393	0.184427	101	rank_abundance ~ Case + Age + Sex + BMI	OK	Case-enriched	FALSE			TRUE
Geoanaerobacter	Urine	Genus	0.0147059	0	3.83275e-05	0	0	0	5.29747	0.227673	2.97467	0.124105	101	rank_abundance ~ Case + Age + Sex + BMI	OK	Case-enriched	FALSE			TRUE
Geodermatophilus	Urine	Genus	0	0	1.05731e-05	0	0	0	3.53271	0.227673	2.79572	0.154289	101	rank_abundance ~ Case + Age + Sex + BMI	OK	Case-enriched	FALSE			TRUE
Glutamicibacter	Urine	Genus	0.0147059	0	5.41872e-05	0	0	0	5.78626	0.227673	1.78015	0.36338	101	rank_abundance ~ Case + Age + Sex + BMI	OK	Case-enriched	FALSE			TRUE
Herpetosiphon	Urine	Genus	0	0	9.9123e-06	0	0	0	3.44788	0.227673	2.74685	0.161173	101	rank_abundance ~ Case + Age + Sex + BMI	OK	Case-enriched	FALSE			TRUE
Kosakonia	Urine	Genus	0	0	1.18948e-05	0	0	0	3.68871	0.227673	2.08541	0.283237	101	rank_abundance ~ Case + Age + Sex + BMI	OK	Case-enriched	FALSE			TRUE
Lentzea	Urine	Genus	0	0	2.51111e-05	0	0	0	4.70659	0.227673	2.53798	0.185423	101	rank_abundance ~ Case + Age + Sex + BMI	OK	Case-enriched	FALSE			TRUE
Limnobacter	Urine	Genus	0.0294118	0	5.35264e-05	0	0	0	5.76888	0.227673	3.06247	0.117961	101	rank_abundance ~ Case + Age + Sex + BMI	OK	Case-enriched	FALSE			TRUE
Luteitalea	Urine	Genus	0.0294118	0	4.29533e-05	0	0	0	5.4579	0.227673	2.54393	0.184427	101	rank_abundance ~ Case + Age + Sex + BMI	OK	Case-enriched	FALSE			TRUE
Luteococcus	Urine	Genus	0	0	2.37895e-05	0	0	0	4.63166	0.227673	2.87651	0.143376	101	rank_abundance ~ Case + Age + Sex + BMI	OK	Case-enriched	FALSE			TRUE
Luteolibacter	Urine	Genus	0.0147059	0	3.56843e-05	0	0	0	5.19709	0.227673	2.76467	0.151829	101	rank_abundance ~ Case + Age + Sex + BMI	OK	Case-enriched	FALSE			TRUE
Lysinibacillus	Urine	Genus	0.0147059	0	2.90761e-05	0	0	0	4.91054	0.227673	2.53177	0.186504	101	rank_abundance ~ Case + Age + Sex + BMI	OK	Case-enriched	FALSE			TRUE
MND1	Urine	Genus	0.0441176	0	0.000129521	0	0	0	7.02813	0.227673	2.53744	0.185589	101	rank_abundance ~ Case + Age + Sex + BMI	OK	Case-enriched	FALSE			TRUE
Mariniphaga	Urine	Genus	0	0	1.8503e-05	0	0	0	4.28562	0.227673	2.98386	0.130063	101	rank_abundance ~ Case + Age + Sex + BMI	OK	Case-enriched	FALSE			TRUE
Mesotoga	Urine	Genus	0.0294118	0	8.26025e-05	0	0	0	6.38547	0.227673	2.97467	0.124105	101	rank_abundance ~ Case + Age + Sex + BMI	OK	Case-enriched	FALSE			TRUE
Metabacillus	Urine	Genus	0.0147059	0	6.67428e-05	0	0	0	6.082	0.227673	2.76467	0.151829	101	rank_abundance ~ Case + Age + Sex + BMI	OK	Case-enriched	FALSE			TRUE
Neobacillus	Urine	Genus	0.0294118	0	5.15439e-05	0	0	0	5.71545	0.227673	2.54365	0.18451	101	rank_abundance ~ Case + Age + Sex + BMI	OK	Case-enriched	FALSE			TRUE
Nordella	Urine	Genus	0	0	1.65205e-05	0	0	0	4.13097	0.227673	3.06645	0.117661	101	rank_abundance ~ Case + Age + Sex + BMI	OK	Case-enriched	FALSE			TRUE
OM27_clade	Urine	Genus	0	0	3.63451e-05	0	0	0	5.22285	0.227673	2.53177	0.186504	101	rank_abundance ~ Case + Age + Sex + BMI	OK	Case-enriched	FALSE			TRUE
P3OB-42	Urine	Genus	0.0147059	0	3.70059e-05	0	0	0	5.24815	0.227673	2.54393	0.184427	101	rank_abundance ~ Case + Age + Sex + BMI	OK	Case-enriched	FALSE			TRUE
Paenalcaligenes	Urine	Genus	0.0441176	0	0.000237234	0	0	0	7.89624	0.227673	2.98386	0.130063	101	rank_abundance ~ Case + Age + Sex + BMI	OK	Case-enriched	FALSE			TRUE
Pajaroellobacter	Urine	Genus	0	0	2.24679e-05	0	0	0	4.55262	0.227673	3.11487	0.110867	101	rank_abundance ~ Case + Age + Sex + BMI	OK	Case-enriched	FALSE			TRUE
Parasutterella	Urine	Genus	0.0147059	0	6.80644e-05	0	0	0	6.10987	0.227673	2.47453	0.213683	101	rank_abundance ~ Case + Age + Sex + BMI	OK	Case-enriched	FALSE			TRUE
Pelagibacterium	Urine	Genus	0	0	2.37895e-05	0	0	0	4.63166	0.227673	2.97842	0.130654	101	rank_abundance ~ Case + Age + Sex + BMI	OK	Case-enriched	FALSE			TRUE
Peribacillus	Urine	Genus	0.0441176	0	6.07954e-05	0	0	0	5.94943	0.227673	2.53798	0.185423	101	rank_abundance ~ Case + Age + Sex + BMI	OK	Case-enriched	FALSE			TRUE
Phaselicystis	Urine	Genus	0	0	1.38772e-05	0	0	0	3.89503	0.227673	2.63716	0.174437	101	rank_abundance ~ Case + Age + Sex + BMI	OK	Case-enriched	FALSE			TRUE
Phenylobacterium	Urine	Genus	0.0294118	0	4.7579e-05	0	0	0	5.60226	0.227673	2.54393	0.184427	101	rank_abundance ~ Case + Age + Sex + BMI	OK	Case-enriched	FALSE			TRUE
Piscinibacter	Urine	Genus	0	0	2.51111e-05	0	0	0	4.70659	0.227673	2.54365	0.18451	101	rank_abundance ~ Case + Age + Sex + BMI	OK	Case-enriched	FALSE			TRUE
Pontibacter	Urine	Genus	0	0	1.32164e-05	0	0	0	3.82948	0.227673	2.53798	0.185423	101	rank_abundance ~ Case + Age + Sex + BMI	OK	Case-enriched	FALSE			TRUE
Priestia	Urine	Genus	0.0294118	0	9.25148e-05	0	0	0	6.54712	0.227673	2.54393	0.184427	101	rank_abundance ~ Case + Age + Sex + BMI	OK	Case-enriched	FALSE			TRUE
Pseudarthrobacter	Urine	Genus	0	0	2.5772e-05	0	0	0	4.74265	0.227673	2.67532	0.168558	101	rank_abundance ~ Case + Age + Sex + BMI	OK	Case-enriched	FALSE			TRUE
Pseudolabrys	Urine	Genus	0	0	1.38772e-05	0	0	0	3.89503	0.227673	2.54365	0.18451	101	rank_abundance ~ Case + Age + Sex + BMI	OK	Case-enriched	FALSE			TRUE
Pusillibacter	Urine	Genus	0.0294118	0	7.73159e-05	0	0	0	6.29123	0.227673	2.98386	0.130063	101	rank_abundance ~ Case + Age + Sex + BMI	OK	Case-enriched	FALSE			TRUE
RB41	Urine	Genus	0	0	2.31287e-05	0	0	0	4.59268	0.227673	2.53149	0.186586	101	rank_abundance ~ Case + Age + Sex + BMI	OK	Case-enriched	FALSE			TRUE
Rectinema	Urine	Genus	0.0147059	0	3.3041e-05	0	0	0	5.0892	0.227673	3.067	0.117542	101	rank_abundance ~ Case + Age + Sex + BMI	OK	Case-enriched	FALSE			TRUE
Rhizobacter	Urine	Genus	0.0147059	0	3.03977e-05	0	0	0	4.97259	0.227673	2.53744	0.185589	101	rank_abundance ~ Case + Age + Sex + BMI	OK	Case-enriched	FALSE			TRUE
Roseicella	Urine	Genus	0	0	1.58597e-05	0	0	0	4.0755	0.227673	2.53177	0.186504	101	rank_abundance ~ Case + Age + Sex + BMI	OK	Case-enriched	FALSE			TRUE
S5-A14a	Urine	Genus	0.0147059	0	0.000107053	0	0	0	6.75559	0.227673	1.29899	0.508601	101	rank_abundance ~ Case + Age + Sex + BMI	OK	Case-enriched	FALSE			TRUE
SM1A02	Urine	Genus	0	0	2.31287e-05	0	0	0	4.59268	0.227673	2.54365	0.18451	101	rank_abundance ~ Case + Age + Sex + BMI	OK	Case-enriched	FALSE			TRUE
Schnuerera	Urine	Genus	0.0294118	0	6.01346e-05	0	0	0	5.93392	0.227673	2.9853	0.12986	101	rank_abundance ~ Case + Age + Sex + BMI	OK	Case-enriched	FALSE			TRUE
Sediminibacterium	Urine	Genus	0.0147059	0	2.70936e-05	0	0	0	4.81217	0.227673	3.16995	0.108191	101	rank_abundance ~ Case + Age + Sex + BMI	OK	Case-enriched	FALSE			TRUE
Sideroxydans	Urine	Genus	0.0147059	0	3.70059e-05	0	0	0	5.24815	0.227673	3.06219	0.118021	101	rank_abundance ~ Case + Age + Sex + BMI	OK	Case-enriched	FALSE			TRUE
Sphingobacterium	Urine	Genus	0.0294118	0	6.6082e-05	0	0	0	6.06785	0.227673	3.16325	0.108557	101	rank_abundance ~ Case + Age + Sex + BMI	OK	Case-enriched	FALSE			TRUE
Steroidobacter	Urine	Genus	0	0	2.37895e-05	0	0	0	4.63166	0.227673	2.53149	0.186586	101	rank_abundance ~ Case + Age + Sex + BMI	OK	Case-enriched	FALSE			TRUE
Subgroup_23	Urine	Genus	0	0	2.04854e-05	0	0	0	4.42529	0.227673	2.53798	0.185423	101	rank_abundance ~ Case + Age + Sex + BMI	OK	Case-enriched	FALSE			TRUE
Synechococcus_PCC-7942	Urine	Genus	0	0	9.9123e-06	0	0	0	3.44788	0.227673	2.97467	0.124105	101	rank_abundance ~ Case + Age + Sex + BMI	OK	Case-enriched	FALSE			TRUE
Syntrophobacter	Urine	Genus	0	0	1.4538e-05	0	0	0	3.95773	0.227673	2.53177	0.186504	101	rank_abundance ~ Case + Age + Sex + BMI	OK	Case-enriched	FALSE			TRUE
Syntrophospora	Urine	Genus	0	0	3.37018e-05	0	0	0	5.11694	0.227673	2.97554	0.131065	101	rank_abundance ~ Case + Age + Sex + BMI	OK	Case-enriched	FALSE			TRUE
Syntrophothermus	Urine	Genus	0.0441176	0	8.39241e-05	0	0	0	6.4081	0.227673	2.97554	0.131065	101	rank_abundance ~ Case + Age + Sex + BMI	OK	Case-enriched	FALSE			TRUE
TG-45	Urine	Genus	0	0	1.12339e-05	0	0	0	3.61282	0.227673	2.97467	0.124105	101	rank_abundance ~ Case + Age + Sex + BMI	OK	Case-enriched	FALSE			TRUE
Tepidanaerobacter	Urine	Genus	0.0294118	0	8.72282e-05	0	0	0	6.46317	0.227673	2.98386	0.130063	101	rank_abundance ~ Case + Age + Sex + BMI	OK	Case-enriched	FALSE			TRUE
Tepidimicrobium	Urine	Genus	0.0294118	0	4.09708e-05	0	0	0	5.39131	0.227673	2.98386	0.130063	101	rank_abundance ~ Case + Age + Sex + BMI	OK	Case-enriched	FALSE			TRUE
Terrabacter	Urine	Genus	0.0294118	0	6.54212e-05	0	0	0	6.05357	0.227673	2.97495	0.124027	101	rank_abundance ~ Case + Age + Sex + BMI	OK	Case-enriched	FALSE			TRUE
Terrimonas	Urine	Genus	0.0441176	0	0.000109696	0	0	0	6.79046	0.227673	2.54365	0.18451	101	rank_abundance ~ Case + Age + Sex + BMI	OK	Case-enriched	FALSE			TRUE
Thiobacillus	Urine	Genus	0.0294118	0	0.000159258	0	0	0	7.32425	0.227673	2.54393	0.184427	101	rank_abundance ~ Case + Age + Sex + BMI	OK	Case-enriched	FALSE			TRUE
Thiopseudomonas	Urine	Genus	0.0441176	0	0.00054848	0	0	0	9.10192	0.227673	2.9853	0.12986	101	rank_abundance ~ Case + Age + Sex + BMI	OK	Case-enriched	FALSE			TRUE
Tolumonas	Urine	Genus	0	0	1.4538e-05	0	0	0	3.95773	0.227673	3.17584	0.10563	101	rank_abundance ~ Case + Age + Sex + BMI	OK	Case-enriched	FALSE			TRUE
UCG-004	Urine	Genus	0.0441176	0	0.000894089	0	0	0	9.80589	0.227673	3.16169	0.109531	101	rank_abundance ~ Case + Age + Sex + BMI	OK	Case-enriched	FALSE			TRUE
Uliginosibacterium	Urine	Genus	0.0147059	0	4.69182e-05	0	0	0	5.5825	0.227673	3.06247	0.117961	101	rank_abundance ~ Case + Age + Sex + BMI	OK	Case-enriched	FALSE			TRUE
Variovorax	Urine	Genus	0.0147059	0	0.000112339	0	0	0	6.82451	0.227673	3.02055	0.120632	101	rank_abundance ~ Case + Age + Sex + BMI	OK	Case-enriched	FALSE			TRUE
Verticiella	Urine	Genus	0.0294118	0	4.49357e-05	0	0	0	5.52155	0.227673	2.98386	0.130063	101	rank_abundance ~ Case + Age + Sex + BMI	OK	Case-enriched	FALSE			TRUE
Vicinamibacter	Urine	Genus	0.0147059	0	4.55966e-05	0	0	0	5.54215	0.227673	2.54365	0.18451	101	rank_abundance ~ Case + Age + Sex + BMI	OK	Case-enriched	FALSE			TRUE
Virgisporangium	Urine	Genus	0.0147059	0	2.97369e-05	0	0	0	4.9419	0.227673	2.66859	0.169405	101	rank_abundance ~ Case + Age + Sex + BMI	OK	Case-enriched	FALSE			TRUE
YC-ZSS-LKJ147	Urine	Genus	0.0147059	0	5.28656e-05	0	0	0	5.75129	0.227673	2.54365	0.18451	101	rank_abundance ~ Case + Age + Sex + BMI	OK	Case-enriched	FALSE			TRUE
mle1-7	Urine	Genus	0.0294118	0	5.8813e-05	0	0	0	5.90239	0.227673	2.53798	0.185423	101	rank_abundance ~ Case + Age + Sex + BMI	OK	Case-enriched	FALSE			TRUE
possible_genus_04	Urine	Genus	0.0294118	0	7.73159e-05	0	0	0	6.29123	0.227673	2.53744	0.185589	101	rank_abundance ~ Case + Age + Sex + BMI	OK	Case-enriched	FALSE			TRUE
[Eubacterium]_ventriosum_group	Urine	Genus	0.0147059	0.030303	3.50234e-05	8.3063e-05	0	0	-1.22254	0.229548	-4.17058	0.22998	101	rank_abundance ~ Case + Age + Sex + BMI	OK	Control-enriched	FALSE			TRUE
Oribacterium	Urine	Genus	0.0441176	0	0.000388562	1.36169e-06	0	0	7.36589	0.270528	3.66729	0.20726	101	rank_abundance ~ Case + Age + Sex + BMI	OK	Case-enriched	FALSE			TRUE
Sutterella	Urine	Genus	0.0147059	0	3.89884e-05	1.36169e-06	0	0	4.08169	0.270528	2.63287	0.375209	101	rank_abundance ~ Case + Age + Sex + BMI	OK	Case-enriched	FALSE			TRUE
Streptomyces	Urine	Genus	0.0441176	0	0.000190316	1.36169e-05	0	0	3.71025	0.288818	1.86089	0.502643	101	rank_abundance ~ Case + Age + Sex + BMI	OK	Case-enriched	FALSE			TRUE
Odoribacter	Urine	Genus	0.0147059	0	4.22925e-05	7.21695e-05	0	0	-0.757127	0.289553	-1.2459	0.6838	101	rank_abundance ~ Case + Age + Sex + BMI	OK	Control-enriched	FALSE			TRUE
Hyphomicrobium	Urine	Genus	0.0294118	0	9.71405e-05	2.45104e-05	0	0	1.94376	0.296359	2.9565	0.295527	101	rank_abundance ~ Case + Age + Sex + BMI	OK	Case-enriched	FALSE			TRUE
Micrococcus	Urine	Genus	0.0294118	0	0.000196263	5.17442e-05	0	0	1.90304	0.302554	3.67211	0.3088	101	rank_abundance ~ Case + Age + Sex + BMI	OK	Case-enriched	FALSE			TRUE
Raoultibacter	Urine	Genus	0	0	1.98246e-05	1.7702e-05	0	0	0.155099	0.303737	-2.27662	0.465907	101	rank_abundance ~ Case + Age + Sex + BMI	OK	Case-enriched	FALSE			FALSE
Flavobacterium	Urine	Genus	0.0147059	0.030303	0.000374685	5.17442e-05	0	0	2.83244	0.304031	4.49972	0.124552	101	rank_abundance ~ Case + Age + Sex + BMI	OK	Case-enriched	FALSE			TRUE
Candidatus_Berkiella	Urine	Genus	0	0	6.6082e-06	0	0	0	2.92755	0.329488	1.63921	0.300446	101	rank_abundance ~ Case + Age + Sex + BMI	OK	Case-enriched	FALSE			TRUE
Ignavibacterium	Urine	Genus	0	0	2.90761e-05	0	0	0	4.91054	0.329488	1.8965	0.232484	101	rank_abundance ~ Case + Age + Sex + BMI	OK	Case-enriched	FALSE			TRUE
Marinobacter	Urine	Genus	0	0	5.28656e-06	0	0	0	2.65227	0.329488	2.11158	0.194518	101	rank_abundance ~ Case + Age + Sex + BMI	OK	Case-enriched	FALSE			TRUE
Nitrosomonas	Urine	Genus	0	0	5.28656e-06	0	0	0	2.65227	0.329488	0.844736	0.600962	101	rank_abundance ~ Case + Age + Sex + BMI	OK	Case-enriched	FALSE			TRUE
Roseisolibacter	Urine	Genus	0	0	1.05731e-05	0	0	0	3.53271	0.329488	1.8965	0.232484	101	rank_abundance ~ Case + Age + Sex + BMI	OK	Case-enriched	FALSE			TRUE
ADurb.Bin063-1	Urine	Genus	0.0147059	0	2.24679e-05	0	0	0	4.55262	0.329512	1.15218	0.47615	101	rank_abundance ~ Case + Age + Sex + BMI	OK	Case-enriched	FALSE			TRUE
Abditibacterium	Urine	Genus	0	0	8.59066e-06	0	0	0	3.26163	0.329512	1.93705	0.232396	101	rank_abundance ~ Case + Age + Sex + BMI	OK	Case-enriched	FALSE			TRUE
Actinocorallia	Urine	Genus	0	0	1.38772e-05	0	0	0	3.89503	0.329512	1.89636	0.232577	101	rank_abundance ~ Case + Age + Sex + BMI	OK	Case-enriched	FALSE			TRUE
Actinomadura	Urine	Genus	0	0	9.9123e-06	0	0	0	3.44788	0.329512	1.59946	0.314811	101	rank_abundance ~ Case + Age + Sex + BMI	OK	Case-enriched	FALSE			TRUE
Actinophytocola	Urine	Genus	0.0147059	0	3.03977e-05	0	0	0	4.97259	0.329512	1.57959	0.321844	101	rank_abundance ~ Case + Age + Sex + BMI	OK	Case-enriched	FALSE			TRUE
Adhaeribacter	Urine	Genus	0	0	1.38772e-05	0	0	0	3.89503	0.329512	1.89636	0.232577	101	rank_abundance ~ Case + Age + Sex + BMI	OK	Case-enriched	FALSE			TRUE
Alkaliphilus	Urine	Genus	0	0	7.26902e-06	0	0	0	3.04772	0.329512	2.10014	0.196539	101	rank_abundance ~ Case + Age + Sex + BMI	OK	Case-enriched	FALSE			TRUE
Allorhizobium	Urine	Genus	0.0294118	0	0.000155293	0	0	0	7.28811	0.329512	2.46247	0.127435	101	rank_abundance ~ Case + Age + Sex + BMI	OK	Case-enriched	FALSE			TRUE
Aminicenans	Urine	Genus	0	0	1.05731e-05	0	0	0	3.53271	0.329512	1.89636	0.232577	101	rank_abundance ~ Case + Age + Sex + BMI	OK	Case-enriched	FALSE			TRUE
Aminipila	Urine	Genus	0	0	1.71813e-05	0	0	0	4.18438	0.329512	1.89715	0.239062	101	rank_abundance ~ Case + Age + Sex + BMI	OK	Case-enriched	FALSE			TRUE
Amycolatopsis	Urine	Genus	0	0	5.94738e-06	0	0	0	2.79647	0.329512	1.58554	0.320164	101	rank_abundance ~ Case + Age + Sex + BMI	OK	Case-enriched	FALSE			TRUE
Anaerofilum	Urine	Genus	0	0	8.59066e-06	0	0	0	3.26163	0.329512	2.14211	0.185526	101	rank_abundance ~ Case + Age + Sex + BMI	OK	Case-enriched	FALSE			TRUE
Aquihabitans	Urine	Genus	0	0	1.65205e-05	0	0	0	4.13097	0.329512	1.59325	0.316628	101	rank_abundance ~ Case + Age + Sex + BMI	OK	Case-enriched	FALSE			TRUE
Arcobacter	Urine	Genus	0	0	1.25556e-05	0	0	0	3.76081	0.329512	1.78923	0.259997	101	rank_abundance ~ Case + Age + Sex + BMI	OK	Case-enriched	FALSE			TRUE
Arenimicrobium	Urine	Genus	0	0	1.32164e-05	0	0	0	3.82948	0.329512	1.57959	0.321844	101	rank_abundance ~ Case + Age + Sex + BMI	OK	Case-enriched	FALSE			TRUE
Aurantisolimonas	Urine	Genus	0	0	1.65205e-05	0	0	0	4.13097	0.329512	1.89663	0.232441	101	rank_abundance ~ Case + Age + Sex + BMI	OK	Case-enriched	FALSE			TRUE
Aureimonas	Urine	Genus	0	0	6.6082e-06	0	0	0	2.92755	0.329512	1.79431	0.266572	101	rank_abundance ~ Case + Age + Sex + BMI	OK	Case-enriched	FALSE			TRUE
BSV13	Urine	Genus	0	0	1.65205e-05	0	0	0	4.13097	0.329512	1.89663	0.232441	101	rank_abundance ~ Case + Age + Sex + BMI	OK	Case-enriched	FALSE			TRUE
Baekduia	Urine	Genus	0	0	1.38772e-05	0	0	0	3.89503	0.329512	1.89636	0.232577	101	rank_abundance ~ Case + Age + Sex + BMI	OK	Case-enriched	FALSE			TRUE
Bradymonas	Urine	Genus	0.0147059	0	3.50234e-05	0	0	0	5.17086	0.329512	1.82376	0.259938	101	rank_abundance ~ Case + Age + Sex + BMI	OK	Case-enriched	FALSE			TRUE
Brooklawnia	Urine	Genus	0.0147059	0	3.17193e-05	0	0	0	5.03207	0.329512	1.89663	0.232441	101	rank_abundance ~ Case + Age + Sex + BMI	OK	Case-enriched	FALSE			TRUE
Bulleidia	Urine	Genus	0.0147059	0	3.10585e-05	0	0	0	5.00264	0.329512	2.19893	0.173256	101	rank_abundance ~ Case + Age + Sex + BMI	OK	Case-enriched	FALSE			TRUE
CENA518	Urine	Genus	0	0	1.38772e-05	0	0	0	3.89503	0.329512	1.89636	0.232577	101	rank_abundance ~ Case + Age + Sex + BMI	OK	Case-enriched	FALSE			TRUE
Candidatus_Accumulibacter	Urine	Genus	0	0	1.12339e-05	0	0	0	3.61282	0.329512	0.84907	0.599081	101	rank_abundance ~ Case + Age + Sex + BMI	OK	Case-enriched	FALSE			TRUE
Candidatus_Caldatribacterium	Urine	Genus	0.0147059	0	2.44503e-05	0	0	0	4.66961	0.329512	1.89663	0.232441	101	rank_abundance ~ Case + Age + Sex + BMI	OK	Case-enriched	FALSE			TRUE
Candidatus_Chloroploca	Urine	Genus	0	0	1.25556e-05	0	0	0	3.76081	0.329512	1.89663	0.232441	101	rank_abundance ~ Case + Age + Sex + BMI	OK	Case-enriched	FALSE			TRUE
Candidatus_Methylomirabilis	Urine	Genus	0	0	9.25148e-06	0	0	0	3.35776	0.329512	1.59946	0.314811	101	rank_abundance ~ Case + Age + Sex + BMI	OK	Case-enriched	FALSE			TRUE
Candidatus_Omnitrophus	Urine	Genus	0	0	1.05731e-05	0	0	0	3.53271	0.329512	1.89663	0.232441	101	rank_abundance ~ Case + Age + Sex + BMI	OK	Case-enriched	FALSE			TRUE
Catellatospora	Urine	Genus	0	0	1.71813e-05	0	0	0	4.18438	0.329512	1.89636	0.232577	101	rank_abundance ~ Case + Age + Sex + BMI	OK	Case-enriched	FALSE			TRUE
Cellulosimicrobium	Urine	Genus	0.0147059	0	6.27779e-05	0	0	0	5.99498	0.329512	1.79301	0.267264	101	rank_abundance ~ Case + Age + Sex + BMI	OK	Case-enriched	FALSE			TRUE
Cellvibrio	Urine	Genus	0.0147059	0	2.70936e-05	0	0	0	4.81217	0.329512	1.57959	0.321844	101	rank_abundance ~ Case + Age + Sex + BMI	OK	Case-enriched	FALSE			TRUE
Chroococcidiopsis_PCC_7203	Urine	Genus	0	0	4.62574e-06	0	0	0	2.49204	0.329512	1.59325	0.316628	101	rank_abundance ~ Case + Age + Sex + BMI	OK	Case-enriched	FALSE			TRUE
Chryseotalea	Urine	Genus	0	0	1.18948e-05	0	0	0	3.68871	0.329512	1.89663	0.232441	101	rank_abundance ~ Case + Age + Sex + BMI	OK	Case-enriched	FALSE			TRUE
Confluentibacter	Urine	Genus	0.0147059	0	4.62574e-05	0	0	0	5.56247	0.329512	1.89636	0.232577	101	rank_abundance ~ Case + Age + Sex + BMI	OK	Case-enriched	FALSE			TRUE
Cryptosporangium	Urine	Genus	0	0	1.12339e-05	0	0	0	3.61282	0.329512	1.59946	0.314811	101	rank_abundance ~ Case + Age + Sex + BMI	OK	Case-enriched	FALSE			TRUE
Cyanobium_PCC-6307	Urine	Genus	0.0147059	0	6.07954e-05	0	0	0	5.94943	0.329512	1.51306	0.34129	101	rank_abundance ~ Case + Age + Sex + BMI	OK	Case-enriched	FALSE			TRUE
Dactylosporangium	Urine	Genus	0	0	2.04854e-05	0	0	0	4.42529	0.329512	1.59946	0.314811	101	rank_abundance ~ Case + Age + Sex + BMI	OK	Case-enriched	FALSE			TRUE
Deferrisoma	Urine	Genus	0.0147059	0	2.64328e-05	0	0	0	4.77783	0.329512	1.89636	0.232577	101	rank_abundance ~ Case + Age + Sex + BMI	OK	Case-enriched	FALSE			TRUE
Defluviitalea	Urine	Genus	0.0294118	0	0.000213445	0	0	0	7.74446	0.329512	2.24137	0.168082	101	rank_abundance ~ Case + Age + Sex + BMI	OK	Case-enriched	FALSE			TRUE
Delftia	Urine	Genus	0	0	1.18948e-05	0	0	0	3.68871	0.329512	1.59072	0.326948	101	rank_abundance ~ Case + Age + Sex + BMI	OK	Case-enriched	FALSE			TRUE
Desulforhabdus	Urine	Genus	0	0	9.25148e-06	0	0	0	3.35776	0.329512	1.89663	0.232441	101	rank_abundance ~ Case + Age + Sex + BMI	OK	Case-enriched	FALSE			TRUE
Diaphorobacter	Urine	Genus	0	0	1.98246e-05	0	0	0	4.38022	0.329512	2.20539	0.172028	101	rank_abundance ~ Case + Age + Sex + BMI	OK	Case-enriched	FALSE			TRUE
Dinghuibacter	Urine	Genus	0	0	1.51989e-05	0	0	0	4.01782	0.329512	1.89636	0.232577	101	rank_abundance ~ Case + Age + Sex + BMI	OK	Case-enriched	FALSE			TRUE
Domibacillus	Urine	Genus	0	0	1.71813e-05	0	0	0	4.18438	0.329512	1.63152	0.30866	101	rank_abundance ~ Case + Age + Sex + BMI	OK	Case-enriched	FALSE			TRUE
Dubosiella	Urine	Genus	0	0	1.05731e-05	0	0	0	3.53271	0.329512	1.89663	0.232441	101	rank_abundance ~ Case + Age + Sex + BMI	OK	Case-enriched	FALSE			TRUE
EBM-39	Urine	Genus	0.0147059	0	1.98246e-05	0	0	0	4.38022	0.329512	2.23993	0.16834	101	rank_abundance ~ Case + Age + Sex + BMI	OK	Case-enriched	FALSE			TRUE
EcFYyy-200	Urine	Genus	0	0	2.64328e-06	0	0	0	1.86524	0.329512	1.89636	0.232577	101	rank_abundance ~ Case + Age + Sex + BMI	OK	Case-enriched	FALSE			TRUE
Ellin6055	Urine	Genus	0	0	1.05731e-05	0	0	0	3.53271	0.329512	1.89636	0.232577	101	rank_abundance ~ Case + Age + Sex + BMI	OK	Case-enriched	FALSE			TRUE
Erythrobacter	Urine	Genus	0.0147059	0	2.51111e-05	0	0	0	4.70659	0.329512	1.89663	0.232441	101	rank_abundance ~ Case + Age + Sex + BMI	OK	Case-enriched	FALSE			TRUE
FFCH7168	Urine	Genus	0	0	7.26902e-06	0	0	0	3.04772	0.329512	1.89636	0.232577	101	rank_abundance ~ Case + Age + Sex + BMI	OK	Case-enriched	FALSE			TRUE
Fictibacillus	Urine	Genus	0	0	1.05731e-05	0	0	0	3.53271	0.329512	1.58554	0.320164	101	rank_abundance ~ Case + Age + Sex + BMI	OK	Case-enriched	FALSE			TRUE
Formivibrio	Urine	Genus	0	0	9.25148e-06	0	0	0	3.35776	0.329512	1.89636	0.232577	101	rank_abundance ~ Case + Age + Sex + BMI	OK	Case-enriched	FALSE			TRUE
Geminicoccus	Urine	Genus	0	0	1.05731e-05	0	0	0	3.53271	0.329512	1.89663	0.232441	101	rank_abundance ~ Case + Age + Sex + BMI	OK	Case-enriched	FALSE			TRUE
Geomonas	Urine	Genus	0.0147059	0	4.16316e-05	0	0	0	5.41385	0.329512	1.89636	0.232577	101	rank_abundance ~ Case + Age + Sex + BMI	OK	Case-enriched	FALSE			TRUE
Geothermobacter	Urine	Genus	0.0147059	0	4.22925e-05	0	0	0	5.43604	0.329512	1.89663	0.232441	101	rank_abundance ~ Case + Age + Sex + BMI	OK	Case-enriched	FALSE			TRUE
Gloeocapsa	Urine	Genus	0	0	5.94738e-06	0	0	0	2.79647	0.329512	1.89663	0.232441	101	rank_abundance ~ Case + Age + Sex + BMI	OK	Case-enriched	FALSE			TRUE
Haematobacter	Urine	Genus	0	0	3.3041e-06	0	0	0	2.10571	0.329512	2.13911	0.167922	101	rank_abundance ~ Case + Age + Sex + BMI	OK	Case-enriched	FALSE			TRUE
Helcococcus	Urine	Genus	0.0147059	0	2.44503e-05	0	0	0	4.66961	0.329512	0.493348	0.756294	101	rank_abundance ~ Case + Age + Sex + BMI	OK	Case-enriched	FALSE			TRUE
Herbinix	Urine	Genus	0.0294118	0	0.000366755	0	0	0	8.5226	0.329512	2.24137	0.168082	101	rank_abundance ~ Case + Age + Sex + BMI	OK	Case-enriched	FALSE			TRUE
Herminiimonas	Urine	Genus	0	0	1.51989e-05	0	0	0	4.01782	0.329512	2.03484	0.205893	101	rank_abundance ~ Case + Age + Sex + BMI	OK	Case-enriched	FALSE			TRUE
Hirschia	Urine	Genus	0.0147059	0	3.43626e-05	0	0	0	5.14415	0.329512	2.16274	0.183304	101	rank_abundance ~ Case + Age + Sex + BMI	OK	Case-enriched	FALSE			TRUE
Hyphomonas	Urine	Genus	0	0	1.58597e-05	0	0	0	4.0755	0.329512	2.15725	0.184375	101	rank_abundance ~ Case + Age + Sex + BMI	OK	Case-enriched	FALSE			TRUE
Ileibacterium	Urine	Genus	0	0	2.64328e-06	0	0	0	1.86524	0.329512	1.59325	0.316628	101	rank_abundance ~ Case + Age + Sex + BMI	OK	Case-enriched	FALSE			TRUE
Irregularibacter	Urine	Genus	0	0	1.51989e-05	0	0	0	4.01782	0.329512	1.89715	0.239062	101	rank_abundance ~ Case + Age + Sex + BMI	OK	Case-enriched	FALSE			TRUE
JGI-0000079-D21	Urine	Genus	0	0	1.25556e-05	0	0	0	3.76081	0.329512	1.89663	0.232441	101	rank_abundance ~ Case + Age + Sex + BMI	OK	Case-enriched	FALSE			TRUE
JGI_0001001-H03	Urine	Genus	0.0147059	0	2.37895e-05	0	0	0	4.63166	0.329512	1.89636	0.232577	101	rank_abundance ~ Case + Age + Sex + BMI	OK	Case-enriched	FALSE			TRUE
JSC-12	Urine	Genus	0	0	3.96492e-06	0	0	0	2.31177	0.329512	1.89636	0.232577	101	rank_abundance ~ Case + Age + Sex + BMI	OK	Case-enriched	FALSE			TRUE
Jonquetella	Urine	Genus	0.0147059	0	7.13685e-05	0	0	0	6.17729	0.329512	0.503303	0.751043	101	rank_abundance ~ Case + Age + Sex + BMI	OK	Case-enriched	FALSE			TRUE
Kineosporia	Urine	Genus	0	0	2.51111e-05	0	0	0	4.70659	0.329512	1.58554	0.320164	101	rank_abundance ~ Case + Age + Sex + BMI	OK	Case-enriched	FALSE			TRUE
Kitasatospora	Urine	Genus	0	0	1.8503e-05	0	0	0	4.28562	0.329512	1.89636	0.232577	101	rank_abundance ~ Case + Age + Sex + BMI	OK	Case-enriched	FALSE			TRUE
Kribbella	Urine	Genus	0	0	1.32164e-05	0	0	0	3.82948	0.329512	1.89663	0.232441	101	rank_abundance ~ Case + Age + Sex + BMI	OK	Case-enriched	FALSE			TRUE
Lachnoanaerobaculum	Urine	Genus	0	0	9.25148e-06	0	0	0	3.35776	0.329512	0.93145	0.560625	101	rank_abundance ~ Case + Age + Sex + BMI	OK	Case-enriched	FALSE			TRUE
Lachnospiraceae_NK3A20_group	Urine	Genus	0.0294118	0	0.00223886	0	0	0	11.1292	0.329512	1.56021	0.328152	101	rank_abundance ~ Case + Age + Sex + BMI	OK	Case-enriched	FALSE			TRUE
Lacrimispora	Urine	Genus	0	0	2.64328e-06	0	0	0	1.86524	0.329512	1.55477	0.329643	101	rank_abundance ~ Case + Age + Sex + BMI	OK	Case-enriched	FALSE			TRUE
Leptolinea	Urine	Genus	0	0	4.62574e-06	0	0	0	2.49204	0.329512	1.7178	0.286501	101	rank_abundance ~ Case + Age + Sex + BMI	OK	Case-enriched	FALSE			TRUE
Leptolyngbya_ANT.L52.2	Urine	Genus	0	0	2.24679e-05	0	0	0	4.55262	0.329512	1.89663	0.232441	101	rank_abundance ~ Case + Age + Sex + BMI	OK	Case-enriched	FALSE			TRUE
Longilinea	Urine	Genus	0	0	6.6082e-06	0	0	0	2.92755	0.329512	1.89663	0.232441	101	rank_abundance ~ Case + Age + Sex + BMI	OK	Case-enriched	FALSE			TRUE
Luedemannella	Urine	Genus	0.0147059	0	1.78421e-05	0	0	0	4.23589	0.329512	1.57959	0.321844	101	rank_abundance ~ Case + Age + Sex + BMI	OK	Case-enriched	FALSE			TRUE
Magnetospirillum	Urine	Genus	0	0	7.26902e-06	0	0	0	3.04772	0.329512	1.59325	0.316628	101	rank_abundance ~ Case + Age + Sex + BMI	OK	Case-enriched	FALSE			TRUE
Methylobacter	Urine	Genus	0	0	3.3041e-06	0	0	0	2.10571	0.329512	2.03733	0.205476	101	rank_abundance ~ Case + Age + Sex + BMI	OK	Case-enriched	FALSE			TRUE
Methylomicrobium	Urine	Genus	0	0	1.38772e-05	0	0	0	3.89503	0.329512	1.89663	0.232441	101	rank_abundance ~ Case + Age + Sex + BMI	OK	Case-enriched	FALSE			TRUE
Modestobacter	Urine	Genus	0	0	7.26902e-06	0	0	0	3.04772	0.329512	2.12324	0.191237	101	rank_abundance ~ Case + Age + Sex + BMI	OK	Case-enriched	FALSE			TRUE
Moheibacter	Urine	Genus	0	0	1.32164e-05	0	0	0	3.82948	0.329512	2.24137	0.168082	101	rank_abundance ~ Case + Age + Sex + BMI	OK	Case-enriched	FALSE			TRUE
Muribaculum	Urine	Genus	0	0	5.94738e-06	0	0	0	2.79647	0.329512	2.12324	0.191237	101	rank_abundance ~ Case + Age + Sex + BMI	OK	Case-enriched	FALSE			TRUE
Niastella	Urine	Genus	0	0	9.9123e-06	0	0	0	3.44788	0.329512	1.58554	0.320164	101	rank_abundance ~ Case + Age + Sex + BMI	OK	Case-enriched	FALSE			TRUE
Nitrosospira	Urine	Genus	0.0147059	0	2.84152e-05	0	0	0	4.87849	0.329512	1.59946	0.314811	101	rank_abundance ~ Case + Age + Sex + BMI	OK	Case-enriched	FALSE			TRUE
Nodosilinea_PCC-7104	Urine	Genus	0	0	5.94738e-06	0	0	0	2.79647	0.329512	1.89636	0.232577	101	rank_abundance ~ Case + Age + Sex + BMI	OK	Case-enriched	FALSE			TRUE
Nosocomiicoccus	Urine	Genus	0.0294118	0	0.000110357	0	0	0	6.79905	0.329512	-0.0245922	0.987441	101	rank_abundance ~ Case + Age + Sex + BMI	OK	Case-enriched	FALSE			FALSE
Noviherbaspirillum	Urine	Genus	0	0	1.12339e-05	0	0	0	3.61282	0.329512	1.59325	0.316628	101	rank_abundance ~ Case + Age + Sex + BMI	OK	Case-enriched	FALSE			TRUE
OLB12	Urine	Genus	0	0	1.91638e-05	0	0	0	4.33369	0.329512	1.89663	0.232441	101	rank_abundance ~ Case + Age + Sex + BMI	OK	Case-enriched	FALSE			TRUE
Occallatibacter	Urine	Genus	0	0	1.05731e-05	0	0	0	3.53271	0.329512	1.59946	0.314811	101	rank_abundance ~ Case + Age + Sex + BMI	OK	Case-enriched	FALSE			TRUE
Oryzihumus	Urine	Genus	0	0	7.26902e-06	0	0	0	3.04772	0.329512	2.04498	0.206325	101	rank_abundance ~ Case + Age + Sex + BMI	OK	Case-enriched	FALSE			TRUE
Paenarthrobacter	Urine	Genus	0	0	1.05731e-05	0	0	0	3.53271	0.329512	1.3766	0.377585	101	rank_abundance ~ Case + Age + Sex + BMI	OK	Case-enriched	FALSE			TRUE
Paenisporosarcina	Urine	Genus	0	0	2.44503e-05	0	0	0	4.66961	0.329512	1.89636	0.232577	101	rank_abundance ~ Case + Age + Sex + BMI	OK	Case-enriched	FALSE			TRUE
Paludicola	Urine	Genus	0	0	9.25148e-06	0	0	0	3.35776	0.329512	1.46065	0.368803	101	rank_abundance ~ Case + Age + Sex + BMI	OK	Case-enriched	FALSE			TRUE
Papillibacter	Urine	Genus	0.0294118	0	5.94738e-05	0	0	0	5.91824	0.329512	2.24137	0.168082	101	rank_abundance ~ Case + Age + Sex + BMI	OK	Case-enriched	FALSE			TRUE
Paraclostridium	Urine	Genus	0.0147059	0	2.04854e-05	0	0	0	4.42529	0.329512	2.06948	0.201124	101	rank_abundance ~ Case + Age + Sex + BMI	OK	Case-enriched	FALSE			TRUE
Parafilimonas	Urine	Genus	0	0	1.18948e-05	0	0	0	3.68871	0.329512	1.59325	0.316628	101	rank_abundance ~ Case + Age + Sex + BMI	OK	Case-enriched	FALSE			TRUE
Pedobacter	Urine	Genus	0.0147059	0	5.55089e-05	0	0	0	5.82041	0.329512	2.37558	0.135731	101	rank_abundance ~ Case + Age + Sex + BMI	OK	Case-enriched	FALSE			TRUE
Pelagibius	Urine	Genus	0	0	5.28656e-06	0	0	0	2.65227	0.329512	1.58554	0.320164	101	rank_abundance ~ Case + Age + Sex + BMI	OK	Case-enriched	FALSE			TRUE
Pelotalea	Urine	Genus	0	0	1.4538e-05	0	0	0	3.95773	0.329512	1.89636	0.232577	101	rank_abundance ~ Case + Age + Sex + BMI	OK	Case-enriched	FALSE			TRUE
Phormidium_IAM_M-71	Urine	Genus	0	0	1.32164e-05	0	0	0	3.82948	0.329512	1.89636	0.232577	101	rank_abundance ~ Case + Age + Sex + BMI	OK	Case-enriched	FALSE			TRUE
Phreatobacter	Urine	Genus	0.0147059	0	3.83275e-05	0	0	0	5.29747	0.329512	2.28638	0.159145	101	rank_abundance ~ Case + Age + Sex + BMI	OK	Case-enriched	FALSE			TRUE
Phyllobacterium	Urine	Genus	0	0	1.38772e-05	0	0	0	3.89503	0.329512	1.93705	0.232396	101	rank_abundance ~ Case + Age + Sex + BMI	OK	Case-enriched	FALSE			TRUE
Pleomorphomonas	Urine	Genus	0	0	1.65205e-05	0	0	0	4.13097	0.329512	2.13345	0.189916	101	rank_abundance ~ Case + Age + Sex + BMI	OK	Case-enriched	FALSE			TRUE
Propionicicella	Urine	Genus	0	0	6.6082e-06	0	0	0	2.92755	0.329512	1.59946	0.314811	101	rank_abundance ~ Case + Age + Sex + BMI	OK	Case-enriched	FALSE			TRUE
Pseudofulvimonas	Urine	Genus	0.0147059	0	4.62574e-05	0	0	0	5.56247	0.329512	1.89715	0.239062	101	rank_abundance ~ Case + Age + Sex + BMI	OK	Case-enriched	FALSE			TRUE
Pseudoleptotrichia	Urine	Genus	0.0147059	0	6.67428e-05	0	0	0	6.082	0.329512	2.21709	0.166716	101	rank_abundance ~ Case + Age + Sex + BMI	OK	Case-enriched	FALSE			TRUE
Psychrobacter	Urine	Genus	0	0	1.65205e-05	0	0	0	4.13097	0.329512	1.3766	0.377585	101	rank_abundance ~ Case + Age + Sex + BMI	OK	Case-enriched	FALSE			TRUE
Pusillimonas	Urine	Genus	0.0147059	0	3.96492e-05	0	0	0	5.34515	0.329512	2.23993	0.16834	101	rank_abundance ~ Case + Age + Sex + BMI	OK	Case-enriched	FALSE			TRUE
Quinella	Urine	Genus	0.0147059	0	5.35264e-05	0	0	0	5.76888	0.329512	1.57959	0.321844	101	rank_abundance ~ Case + Age + Sex + BMI	OK	Case-enriched	FALSE			TRUE
RBG-16-58-14	Urine	Genus	0	0	1.65205e-05	0	0	0	4.13097	0.329512	1.89636	0.232577	101	rank_abundance ~ Case + Age + Sex + BMI	OK	Case-enriched	FALSE			TRUE
Rheinheimera	Urine	Genus	0	0	9.9123e-06	0	0	0	3.44788	0.329512	1.58554	0.320164	101	rank_abundance ~ Case + Age + Sex + BMI	OK	Case-enriched	FALSE			TRUE
Rhizorhabdus	Urine	Genus	0.0294118	0	0.000107053	0	0	0	6.75559	0.329512	2.02407	0.212908	101	rank_abundance ~ Case + Age + Sex + BMI	OK	Case-enriched	FALSE			TRUE
Rhodanobacter	Urine	Genus	0	0	1.71813e-05	0	0	0	4.18438	0.329512	1.89636	0.232577	101	rank_abundance ~ Case + Age + Sex + BMI	OK	Case-enriched	FALSE			TRUE
Runella	Urine	Genus	0	0	1.8503e-05	0	0	0	4.28562	0.329512	2.1764	0.179287	101	rank_abundance ~ Case + Age + Sex + BMI	OK	Case-enriched	FALSE			TRUE
SWB02	Urine	Genus	0	0	8.59066e-06	0	0	0	3.26163	0.329512	1.57959	0.321844	101	rank_abundance ~ Case + Age + Sex + BMI	OK	Case-enriched	FALSE			TRUE
Sandaracinobacter	Urine	Genus	0	0	1.05731e-05	0	0	0	3.53271	0.329512	1.13757	0.481719	101	rank_abundance ~ Case + Age + Sex + BMI	OK	Case-enriched	FALSE			TRUE
Shimazuella	Urine	Genus	0	0	1.25556e-05	0	0	0	3.76081	0.329512	1.65555	0.29283	101	rank_abundance ~ Case + Age + Sex + BMI	OK	Case-enriched	FALSE			TRUE
Shinella	Urine	Genus	0.0147059	0	2.97369e-05	0	0	0	4.9419	0.329512	2.02407	0.212908	101	rank_abundance ~ Case + Age + Sex + BMI	OK	Case-enriched	FALSE			TRUE
Shuttleworthia	Urine	Genus	0.0147059	0	0.000379971	0	0	0	8.57354	0.329512	1.90853	0.238985	101	rank_abundance ~ Case + Age + Sex + BMI	OK	Case-enriched	FALSE			TRUE
Skermanella	Urine	Genus	0	0	1.98246e-05	0	0	0	4.38022	0.329512	1.57959	0.321844	101	rank_abundance ~ Case + Age + Sex + BMI	OK	Case-enriched	FALSE			TRUE
Solidesulfovibrio	Urine	Genus	0	0	2.04854e-05	0	0	0	4.42529	0.329512	1.89636	0.232577	101	rank_abundance ~ Case + Age + Sex + BMI	OK	Case-enriched	FALSE			TRUE
Spirochaeta	Urine	Genus	0.0147059	0	2.44503e-05	0	0	0	4.66961	0.329512	1.89663	0.232441	101	rank_abundance ~ Case + Age + Sex + BMI	OK	Case-enriched	FALSE			TRUE
Sporobacter	Urine	Genus	0	0	1.05731e-05	0	0	0	3.53271	0.329512	1.79276	0.267176	101	rank_abundance ~ Case + Age + Sex + BMI	OK	Case-enriched	FALSE			TRUE
Stomatobaculum	Urine	Genus	0	0	4.62574e-06	0	0	0	2.49204	0.329512	1.87651	0.240593	101	rank_abundance ~ Case + Age + Sex + BMI	OK	Case-enriched	FALSE			TRUE
Streptosporangium	Urine	Genus	0	0	1.12339e-05	0	0	0	3.61282	0.329512	1.58554	0.320164	101	rank_abundance ~ Case + Age + Sex + BMI	OK	Case-enriched	FALSE			TRUE
Sva0081_sediment_group	Urine	Genus	0	0	1.58597e-05	0	0	0	4.0755	0.329512	1.89663	0.232441	101	rank_abundance ~ Case + Age + Sex + BMI	OK	Case-enriched	FALSE			TRUE
Syner-01	Urine	Genus	0	0	7.92984e-06	0	0	0	3.15863	0.329512	1.89636	0.232577	101	rank_abundance ~ Case + Age + Sex + BMI	OK	Case-enriched	FALSE			TRUE
Syntrophaceticus	Urine	Genus	0.0147059	0	2.11462e-05	0	0	0	4.46899	0.329512	2.24137	0.168082	101	rank_abundance ~ Case + Age + Sex + BMI	OK	Case-enriched	FALSE			TRUE
Tautonia	Urine	Genus	0	0	1.71813e-05	0	0	0	4.18438	0.329512	2.02407	0.212908	101	rank_abundance ~ Case + Age + Sex + BMI	OK	Case-enriched	FALSE			TRUE
Thalassiella	Urine	Genus	0	0	3.3041e-06	0	0	0	2.10571	0.329512	1.89663	0.232441	101	rank_abundance ~ Case + Age + Sex + BMI	OK	Case-enriched	FALSE			TRUE
Thermospira	Urine	Genus	0	0	1.32164e-05	0	0	0	3.82948	0.329512	1.59325	0.316628	101	rank_abundance ~ Case + Age + Sex + BMI	OK	Case-enriched	FALSE			TRUE
Thiomonas	Urine	Genus	0.0294118	0	4.7579e-05	0	0	0	5.60226	0.329512	1.89636	0.232577	101	rank_abundance ~ Case + Age + Sex + BMI	OK	Case-enriched	FALSE			TRUE
Vallicoccus	Urine	Genus	0	0	1.51989e-05	0	0	0	4.01782	0.329512	1.59325	0.316628	101	rank_abundance ~ Case + Age + Sex + BMI	OK	Case-enriched	FALSE			TRUE
Veillonellaceae_UCG-001	Urine	Genus	0.0294118	0	5.8813e-05	0	0	0	5.90239	0.329512	1.56021	0.328152	101	rank_abundance ~ Case + Age + Sex + BMI	OK	Case-enriched	FALSE			TRUE
Xanthobacter	Urine	Genus	0	0	5.94738e-06	0	0	0	2.79647	0.329512	0.768345	0.633104	101	rank_abundance ~ Case + Age + Sex + BMI	OK	Case-enriched	FALSE			TRUE
Xylanibacter	Urine	Genus	0.0147059	0	0.00194942	0	0	0	10.9296	0.329512	1.56021	0.328152	101	rank_abundance ~ Case + Age + Sex + BMI	OK	Case-enriched	FALSE			TRUE
Yimella	Urine	Genus	0.0147059	0	2.31287e-05	0	0	0	4.59268	0.329512	1.27829	0.433812	101	rank_abundance ~ Case + Age + Sex + BMI	OK	Case-enriched	FALSE			TRUE
Zag_111	Urine	Genus	0.0147059	0	4.49357e-05	0	0	0	5.52155	0.329512	1.87104	0.245371	101	rank_abundance ~ Case + Age + Sex + BMI	OK	Case-enriched	FALSE			TRUE
Zeaxanthinibacter	Urine	Genus	0	0	1.05731e-05	0	0	0	3.53271	0.329512	2.02091	0.211227	101	rank_abundance ~ Case + Age + Sex + BMI	OK	Case-enriched	FALSE			TRUE
alphaI_cluster	Urine	Genus	0	0	1.58597e-05	0	0	0	4.0755	0.329512	1.89663	0.232441	101	rank_abundance ~ Case + Age + Sex + BMI	OK	Case-enriched	FALSE			TRUE
Pseudoxanthomonas	Urine	Genus	0.0294118	0	6.6082e-05	2.72338e-06	0	0	4.17124	0.372116	2.78682	0.304273	101	rank_abundance ~ Case + Age + Sex + BMI	OK	Case-enriched	FALSE			TRUE
Thermomonas	Urine	Genus	0.0147059	0	3.89884e-05	8.17013e-06	0	0	2.12457	0.39136	2.45898	0.364303	101	rank_abundance ~ Case + Age + Sex + BMI	OK	Case-enriched	FALSE			TRUE
Kytococcus	Urine	Genus	0	0	2.84152e-05	9.53182e-06	0	0	1.48181	0.396253	2.07506	0.447592	101	rank_abundance ~ Case + Age + Sex + BMI	OK	Case-enriched	FALSE			TRUE
Rubellimicrobium	Urine	Genus	0.0147059	0.030303	4.42749e-05	5.99143e-05	0	0	-0.428069	0.421311	2.11986	0.445266	101	rank_abundance ~ Case + Age + Sex + BMI	OK	Control-enriched	FALSE			FALSE
Luteimonas	Urine	Genus	0	0.030303	4.55966e-05	3.13189e-05	0	0	0.527848	0.421319	3.83035	0.154716	101	rank_abundance ~ Case + Age + Sex + BMI	OK	Case-enriched	FALSE			TRUE
Eisenbergiella	Urine	Genus	0.0147059	0	3.89884e-05	2.45104e-05	0	0	0.648494	0.459735	-0.598883	0.792265	101	rank_abundance ~ Case + Age + Sex + BMI	OK	Case-enriched	FALSE			FALSE
Arcanobacterium	Urine	Genus	0.0147059	0	1.8503e-05	8.17013e-06	0	0	1.08868	0.472802	-3.11245	0.156856	101	rank_abundance ~ Case + Age + Sex + BMI	OK	Case-enriched	FALSE			FALSE
Desulfovibrio	Urine	Genus	0	0	4.09708e-05	2.85955e-05	0	0	0.50401	0.488238	-0.938478	0.816104	101	rank_abundance ~ Case + Age + Sex + BMI	OK	Case-enriched	FALSE			FALSE
A2	Urine	Genus	0	0	3.96492e-06	0	0	0	2.31177	0.499345	0.941353	0.413732	101	rank_abundance ~ Case + Age + Sex + BMI	OK	Case-enriched	FALSE			TRUE
Acaryochloris_MBIC11017	Urine	Genus	0	0	1.12339e-05	0	0	0	3.61282	0.499345	0.641212	0.572393	101	rank_abundance ~ Case + Age + Sex + BMI	OK	Case-enriched	FALSE			TRUE
Acetivibrio	Urine	Genus	0	0	1.98246e-06	0	0	0	1.5765	0.499345	0.955144	0.403593	101	rank_abundance ~ Case + Age + Sex + BMI	OK	Case-enriched	FALSE			TRUE
Acidithiobacillus	Urine	Genus	0	0	4.62574e-06	0	0	0	2.49204	0.499345	0.641212	0.572393	101	rank_abundance ~ Case + Age + Sex + BMI	OK	Case-enriched	FALSE			TRUE
Actinobacillus	Urine	Genus	0	0	1.32164e-06	0	0	0	1.21514	0.499345	1.2196	0.292278	101	rank_abundance ~ Case + Age + Sex + BMI	OK	Case-enriched	FALSE			TRUE
Actinomycetospora	Urine	Genus	0	0	5.94738e-06	0	0	0	2.79647	0.499345	0.941353	0.413732	101	rank_abundance ~ Case + Age + Sex + BMI	OK	Case-enriched	FALSE			TRUE
Actinoplanes	Urine	Genus	0	0	3.96492e-06	0	0	0	2.31177	0.499345	0.955144	0.403593	101	rank_abundance ~ Case + Age + Sex + BMI	OK	Case-enriched	FALSE			TRUE
Actinotalea	Urine	Genus	0	0	1.25556e-05	0	0	0	3.76081	0.499345	0.955144	0.403593	101	rank_abundance ~ Case + Age + Sex + BMI	OK	Case-enriched	FALSE			TRUE
Acuticoccus	Urine	Genus	0	0	3.3041e-06	0	0	0	2.10571	0.499345	0.641212	0.572393	101	rank_abundance ~ Case + Age + Sex + BMI	OK	Case-enriched	FALSE			TRUE
Aequorivita	Urine	Genus	0.0147059	0	5.94738e-05	0	0	0	5.91824	0.499345	1.15665	0.318508	101	rank_abundance ~ Case + Age + Sex + BMI	OK	Case-enriched	FALSE			TRUE
Aestuariimicrobium	Urine	Genus	0	0	4.62574e-06	0	0	0	2.49204	0.499345	0.0766387	0.946335	101	rank_abundance ~ Case + Age + Sex + BMI	OK	Case-enriched	FALSE			TRUE
Algoriphagus	Urine	Genus	0	0	6.6082e-07	0	0	0	0.731895	0.499345	0.941353	0.413732	101	rank_abundance ~ Case + Age + Sex + BMI	OK	Case-enriched	FALSE			TRUE
Alicyclobacillus	Urine	Genus	0	0	5.28656e-06	0	0	0	2.65227	0.499345	0.697857	0.539064	101	rank_abundance ~ Case + Age + Sex + BMI	OK	Case-enriched	FALSE			TRUE
Aliterella	Urine	Genus	0.0147059	0	2.5772e-05	0	0	0	4.74265	0.499345	1.17023	0.311751	101	rank_abundance ~ Case + Age + Sex + BMI	OK	Case-enriched	FALSE			TRUE
Alkalinema_CENA528	Urine	Genus	0.0147059	0	1.58597e-05	0	0	0	4.0755	0.499345	0.941353	0.413732	101	rank_abundance ~ Case + Age + Sex + BMI	OK	Case-enriched	FALSE			TRUE
Allisonella	Urine	Genus	0	0	2.64328e-06	0	0	0	1.86524	0.499345	-0.336159	0.756882	101	rank_abundance ~ Case + Age + Sex + BMI	OK	Case-enriched	FALSE			FALSE
Allocatelliglobosispora	Urine	Genus	0	0	4.62574e-06	0	0	0	2.49204	0.499345	0.941353	0.413732	101	rank_abundance ~ Case + Age + Sex + BMI	OK	Case-enriched	FALSE			TRUE
Alloprevotella	Urine	Genus	0	0	1.05731e-05	0	0	0	3.53271	0.499345	0.996242	0.38038	101	rank_abundance ~ Case + Age + Sex + BMI	OK	Case-enriched	FALSE			TRUE
Aminobacter	Urine	Genus	0	0	7.26902e-06	0	0	0	3.04772	0.499345	0.203525	0.859067	101	rank_abundance ~ Case + Age + Sex + BMI	OK	Case-enriched	FALSE			TRUE
Ammoniibacillus	Urine	Genus	0	0	1.98246e-06	0	0	0	1.5765	0.499345	1.32331	0.250503	101	rank_abundance ~ Case + Age + Sex + BMI	OK	Case-enriched	FALSE			TRUE
Ammoniphilus	Urine	Genus	0	0	2.64328e-06	0	0	0	1.86524	0.499345	0.941353	0.413732	101	rank_abundance ~ Case + Age + Sex + BMI	OK	Case-enriched	FALSE			TRUE
Anabaena	Urine	Genus	0	0	3.3041e-06	0	0	0	2.10571	0.499345	0.955144	0.403593	101	rank_abundance ~ Case + Age + Sex + BMI	OK	Case-enriched	FALSE			TRUE
Anaerorhabdus	Urine	Genus	0	0	3.3041e-06	0	0	0	2.10571	0.499345	1.15665	0.318508	101	rank_abundance ~ Case + Age + Sex + BMI	OK	Case-enriched	FALSE			TRUE
Anaerospora	Urine	Genus	0	0	3.96492e-06	0	0	0	2.31177	0.499345	0.941353	0.413732	101	rank_abundance ~ Case + Age + Sex + BMI	OK	Case-enriched	FALSE			TRUE
Anaerovorax	Urine	Genus	0	0	4.62574e-06	0	0	0	2.49204	0.499345	1.15665	0.318508	101	rank_abundance ~ Case + Age + Sex + BMI	OK	Case-enriched	FALSE			TRUE
Aneurinibacillus	Urine	Genus	0	0	3.96492e-06	0	0	0	2.31177	0.499345	0.641212	0.572393	101	rank_abundance ~ Case + Age + Sex + BMI	OK	Case-enriched	FALSE			TRUE
Angelakisella	Urine	Genus	0	0	1.32164e-06	0	0	0	1.21514	0.499345	0.941353	0.413732	101	rank_abundance ~ Case + Age + Sex + BMI	OK	Case-enriched	FALSE			TRUE
Aquabacterium	Urine	Genus	0	0	7.92984e-06	0	0	0	3.15863	0.499345	0.641212	0.572393	101	rank_abundance ~ Case + Age + Sex + BMI	OK	Case-enriched	FALSE			TRUE
Aquimonas	Urine	Genus	0	0	1.32164e-06	0	0	0	1.21514	0.499345	1.32331	0.250503	101	rank_abundance ~ Case + Age + Sex + BMI	OK	Case-enriched	FALSE			TRUE
Aquisphaera	Urine	Genus	0	0	3.3041e-06	0	0	0	2.10571	0.499345	0.941353	0.413732	101	rank_abundance ~ Case + Age + Sex + BMI	OK	Case-enriched	FALSE			TRUE
Archangium	Urine	Genus	0	0	1.38772e-05	0	0	0	3.89503	0.499345	0.641212	0.572393	101	rank_abundance ~ Case + Age + Sex + BMI	OK	Case-enriched	FALSE			TRUE
Aridibacter	Urine	Genus	0	0	4.62574e-06	0	0	0	2.49204	0.499345	0.941353	0.413732	101	rank_abundance ~ Case + Age + Sex + BMI	OK	Case-enriched	FALSE			TRUE
Arthronema_SAG_12.89	Urine	Genus	0	0	3.96492e-06	0	0	0	2.31177	0.499345	0.955144	0.403593	101	rank_abundance ~ Case + Age + Sex + BMI	OK	Case-enriched	FALSE			TRUE
Asteroleplasma	Urine	Genus	0.0147059	0	1.78421e-05	0	0	0	4.23589	0.499345	0.916279	0.429207	101	rank_abundance ~ Case + Age + Sex + BMI	OK	Case-enriched	FALSE			TRUE
Atopostipes	Urine	Genus	0	0	1.32164e-06	0	0	0	1.21514	0.499345	0.73633	0.517182	101	rank_abundance ~ Case + Age + Sex + BMI	OK	Case-enriched	FALSE			TRUE
BD1-7_clade	Urine	Genus	0	0	9.9123e-06	0	0	0	3.44788	0.499345	0.955144	0.403593	101	rank_abundance ~ Case + Age + Sex + BMI	OK	Case-enriched	FALSE			TRUE
BIyi10	Urine	Genus	0	0	7.26902e-06	0	0	0	3.04772	0.499345	0.941353	0.413732	101	rank_abundance ~ Case + Age + Sex + BMI	OK	Case-enriched	FALSE			TRUE
Bacteriovorax	Urine	Genus	0	0	1.98246e-06	0	0	0	1.5765	0.499345	0.941353	0.413732	101	rank_abundance ~ Case + Age + Sex + BMI	OK	Case-enriched	FALSE			TRUE
Beggiatoa	Urine	Genus	0	0	3.3041e-06	0	0	0	2.10571	0.499345	0.955144	0.403593	101	rank_abundance ~ Case + Age + Sex + BMI	OK	Case-enriched	FALSE			TRUE
Blastocatella	Urine	Genus	0	0	1.18948e-05	0	0	0	3.68871	0.499345	0.641212	0.572393	101	rank_abundance ~ Case + Age + Sex + BMI	OK	Case-enriched	FALSE			TRUE
Blastomonas	Urine	Genus	0	0	1.32164e-06	0	0	0	1.21514	0.499345	0.941353	0.413732	101	rank_abundance ~ Case + Age + Sex + BMI	OK	Case-enriched	FALSE			TRUE
Bordetella	Urine	Genus	0	0	3.96492e-06	0	0	0	2.31177	0.499345	0.73633	0.517182	101	rank_abundance ~ Case + Age + Sex + BMI	OK	Case-enriched	FALSE			TRUE
Brachymonas	Urine	Genus	0	0	4.62574e-06	0	0	0	2.49204	0.499345	0.986887	0.394042	101	rank_abundance ~ Case + Age + Sex + BMI	OK	Case-enriched	FALSE			TRUE
Butyricicoccus	Urine	Genus	0	0	1.12339e-05	0	0	0	3.61282	0.499345	1.07805	0.35285	101	rank_abundance ~ Case + Age + Sex + BMI	OK	Case-enriched	FALSE			TRUE
Butyrivibrio	Urine	Genus	0.0147059	0	3.17193e-05	0	0	0	5.03207	0.499345	0.916279	0.429207	101	rank_abundance ~ Case + Age + Sex + BMI	OK	Case-enriched	FALSE			TRUE
CAG-196	Urine	Genus	0	0	1.98246e-06	0	0	0	1.5765	0.499345	0.203525	0.859067	101	rank_abundance ~ Case + Age + Sex + BMI	OK	Case-enriched	FALSE			TRUE
CENA359	Urine	Genus	0	0	7.26902e-06	0	0	0	3.04772	0.499345	0.941353	0.413732	101	rank_abundance ~ Case + Age + Sex + BMI	OK	Case-enriched	FALSE			TRUE
CL500-3	Urine	Genus	0	0	3.3041e-06	0	0	0	2.10571	0.499345	0.955144	0.403593	101	rank_abundance ~ Case + Age + Sex + BMI	OK	Case-enriched	FALSE			TRUE
Caenimonas	Urine	Genus	0	0	3.3041e-06	0	0	0	2.10571	0.499345	0.203525	0.859067	101	rank_abundance ~ Case + Age + Sex + BMI	OK	Case-enriched	FALSE			TRUE
Caldimonas	Urine	Genus	0.0147059	0	1.58597e-05	0	0	0	4.0755	0.499345	0.641212	0.572393	101	rank_abundance ~ Case + Age + Sex + BMI	OK	Case-enriched	FALSE			TRUE
Camelimonas	Urine	Genus	0	0	3.96492e-06	0	0	0	2.31177	0.499345	0.73633	0.517182	101	rank_abundance ~ Case + Age + Sex + BMI	OK	Case-enriched	FALSE			TRUE
Candidatus_Aquiluna	Urine	Genus	0	0	5.28656e-06	0	0	0	2.65227	0.499345	0.641212	0.572393	101	rank_abundance ~ Case + Age + Sex + BMI	OK	Case-enriched	FALSE			TRUE
Candidatus_Brocadia	Urine	Genus	0	0	3.3041e-06	0	0	0	2.10571	0.499345	0.641212	0.572393	101	rank_abundance ~ Case + Age + Sex + BMI	OK	Case-enriched	FALSE			TRUE
Candidatus_Cloacimonas	Urine	Genus	0.0147059	0	1.51989e-05	0	0	0	4.01782	0.499345	0.955144	0.403593	101	rank_abundance ~ Case + Age + Sex + BMI	OK	Case-enriched	FALSE			TRUE
Candidatus_Nitrotoga	Urine	Genus	0.0147059	0	1.58597e-05	0	0	0	4.0755	0.499345	0.955144	0.403593	101	rank_abundance ~ Case + Age + Sex + BMI	OK	Case-enriched	FALSE			TRUE
Candidatus_Ovatusbacter	Urine	Genus	0	0	5.28656e-06	0	0	0	2.65227	0.499345	0.955144	0.403593	101	rank_abundance ~ Case + Age + Sex + BMI	OK	Case-enriched	FALSE			TRUE
Candidatus_Protochlamydia	Urine	Genus	0	0	5.94738e-06	0	0	0	2.79647	0.499345	0.641212	0.572393	101	rank_abundance ~ Case + Age + Sex + BMI	OK	Case-enriched	FALSE			TRUE
Catenisphaera	Urine	Genus	0.0147059	0	1.71813e-05	0	0	0	4.18438	0.499345	0.916279	0.429207	101	rank_abundance ~ Case + Age + Sex + BMI	OK	Case-enriched	FALSE			TRUE
Catenulispora	Urine	Genus	0	0	9.9123e-06	0	0	0	3.44788	0.499345	0.641212	0.572393	101	rank_abundance ~ Case + Age + Sex + BMI	OK	Case-enriched	FALSE			TRUE
Centipeda	Urine	Genus	0	0	5.94738e-06	0	0	0	2.79647	0.499345	0.996242	0.38038	101	rank_abundance ~ Case + Age + Sex + BMI	OK	Case-enriched	FALSE			TRUE
Cephalothrix_SAG_75.79	Urine	Genus	0	0	7.26902e-06	0	0	0	3.04772	0.499345	0.941353	0.413732	101	rank_abundance ~ Case + Age + Sex + BMI	OK	Case-enriched	FALSE			TRUE
Chloronema	Urine	Genus	0	0	9.9123e-06	0	0	0	3.44788	0.499345	0.941353	0.413732	101	rank_abundance ~ Case + Age + Sex + BMI	OK	Case-enriched	FALSE			TRUE
Chryseolinea	Urine	Genus	0	0	4.62574e-06	0	0	0	2.49204	0.499345	0.941353	0.413732	101	rank_abundance ~ Case + Age + Sex + BMI	OK	Case-enriched	FALSE			TRUE
Chthonobacter	Urine	Genus	0.0147059	0	7.46726e-05	0	0	0	6.2417	0.499345	1.21864	0.292444	101	rank_abundance ~ Case + Age + Sex + BMI	OK	Case-enriched	FALSE			TRUE
Cloacibacillus	Urine	Genus	0	0	1.98246e-06	0	0	0	1.5765	0.499345	1.13861	0.326709	101	rank_abundance ~ Case + Age + Sex + BMI	OK	Case-enriched	FALSE			TRUE
Constrictibacter	Urine	Genus	0	0	1.98246e-06	0	0	0	1.5765	0.499345	1.15665	0.318508	101	rank_abundance ~ Case + Age + Sex + BMI	OK	Case-enriched	FALSE			TRUE
Coxiella	Urine	Genus	0	0	3.3041e-06	0	0	0	2.10571	0.499345	0.641212	0.572393	101	rank_abundance ~ Case + Age + Sex + BMI	OK	Case-enriched	FALSE			TRUE
Cryptobacterium	Urine	Genus	0	0	7.26902e-06	0	0	0	3.04772	0.499345	1.07805	0.35285	101	rank_abundance ~ Case + Age + Sex + BMI	OK	Case-enriched	FALSE			TRUE
Cyanothece_PCC-7424	Urine	Genus	0	0	1.32164e-06	0	0	0	1.21514	0.499345	0.941353	0.413732	101	rank_abundance ~ Case + Age + Sex + BMI	OK	Case-enriched	FALSE			TRUE
Dechloromonas	Urine	Genus	0.0147059	0	1.8503e-05	0	0	0	4.28562	0.499345	0.641212	0.572393	101	rank_abundance ~ Case + Age + Sex + BMI	OK	Case-enriched	FALSE			TRUE
Defluviitaleaceae_UCG-011	Urine	Genus	0.0147059	0	3.50234e-05	0	0	0	5.17086	0.499345	0.916279	0.429207	101	rank_abundance ~ Case + Age + Sex + BMI	OK	Case-enriched	FALSE			TRUE
Denitrobacterium	Urine	Genus	0.0147059	0	1.58597e-05	0	0	0	4.0755	0.499345	0.916279	0.429207	101	rank_abundance ~ Case + Age + Sex + BMI	OK	Case-enriched	FALSE			TRUE
Desulfitobacterium	Urine	Genus	0	0	2.64328e-06	0	0	0	1.86524	0.499345	1.15665	0.318508	101	rank_abundance ~ Case + Age + Sex + BMI	OK	Case-enriched	FALSE			TRUE
Desulfohalotomaculum	Urine	Genus	0	0	1.98246e-06	0	0	0	1.5765	0.499345	1.15665	0.318508	101	rank_abundance ~ Case + Age + Sex + BMI	OK	Case-enriched	FALSE			TRUE
Desulfomicrobium	Urine	Genus	0	0	3.96492e-06	0	0	0	2.31177	0.499345	0.941353	0.413732	101	rank_abundance ~ Case + Age + Sex + BMI	OK	Case-enriched	FALSE			TRUE
Desulfosporosinus	Urine	Genus	0	0	5.28656e-06	0	0	0	2.65227	0.499345	0.641212	0.572393	101	rank_abundance ~ Case + Age + Sex + BMI	OK	Case-enriched	FALSE			TRUE
Desulfovirga	Urine	Genus	0	0	2.64328e-06	0	0	0	1.86524	0.499345	0.941353	0.413732	101	rank_abundance ~ Case + Age + Sex + BMI	OK	Case-enriched	FALSE			TRUE
Desulfuribacillus	Urine	Genus	0	0	4.62574e-06	0	0	0	2.49204	0.499345	0.73633	0.517182	101	rank_abundance ~ Case + Age + Sex + BMI	OK	Case-enriched	FALSE			TRUE
Desulfuromonas	Urine	Genus	0	0	1.38772e-05	0	0	0	3.89503	0.499345	0.941353	0.413732	101	rank_abundance ~ Case + Age + Sex + BMI	OK	Case-enriched	FALSE			TRUE
Dolosigranulum	Urine	Genus	0	0	3.96492e-06	0	0	0	2.31177	0.499345	0.916279	0.429207	101	rank_abundance ~ Case + Age + Sex + BMI	OK	Case-enriched	FALSE			TRUE
Dyella	Urine	Genus	0	0	4.62574e-06	0	0	0	2.49204	0.499345	0.641212	0.572393	101	rank_abundance ~ Case + Age + Sex + BMI	OK	Case-enriched	FALSE			TRUE
Ectobacillus	Urine	Genus	0.0147059	0	2.24679e-05	0	0	0	4.55262	0.499345	0.641212	0.572393	101	rank_abundance ~ Case + Age + Sex + BMI	OK	Case-enriched	FALSE			TRUE
Eggerthia	Urine	Genus	0	0	7.26902e-06	0	0	0	3.04772	0.499345	0.186961	0.87061	101	rank_abundance ~ Case + Age + Sex + BMI	OK	Case-enriched	FALSE			TRUE
Eikenella	Urine	Genus	0	0	6.6082e-07	0	0	0	0.731895	0.499345	0.0766387	0.946335	101	rank_abundance ~ Case + Age + Sex + BMI	OK	Case-enriched	FALSE			TRUE
Ellin517	Urine	Genus	0	0	3.3041e-06	0	0	0	2.10571	0.499345	0.941353	0.413732	101	rank_abundance ~ Case + Age + Sex + BMI	OK	Case-enriched	FALSE			TRUE
Empedobacter	Urine	Genus	0.0147059	0	1.98246e-05	0	0	0	4.38022	0.499345	1.37559	0.229704	101	rank_abundance ~ Case + Age + Sex + BMI	OK	Case-enriched	FALSE			TRUE
Enteractinococcus	Urine	Genus	0	0	4.62574e-06	0	0	0	2.49204	0.499345	1.15665	0.318508	101	rank_abundance ~ Case + Age + Sex + BMI	OK	Case-enriched	FALSE			TRUE
Erysipelotrichaceae_UCG-006	Urine	Genus	0	0	9.25148e-06	0	0	0	3.35776	0.499345	0.916279	0.429207	101	rank_abundance ~ Case + Age + Sex + BMI	OK	Case-enriched	FALSE			TRUE
Erysipelotrichaceae_UCG-007	Urine	Genus	0.0147059	0	9.58189e-05	0	0	0	6.59722	0.499345	0.916279	0.429207	101	rank_abundance ~ Case + Age + Sex + BMI	OK	Case-enriched	FALSE			TRUE
Erysipelotrichaceae_UCG-009	Urine	Genus	0.0147059	0	0.000108374	0	0	0	6.77313	0.499345	0.916279	0.429207	101	rank_abundance ~ Case + Age + Sex + BMI	OK	Case-enriched	FALSE			TRUE
FCPS473	Urine	Genus	0	0	1.32164e-06	0	0	0	1.21514	0.499345	1.17023	0.311751	101	rank_abundance ~ Case + Age + Sex + BMI	OK	Case-enriched	FALSE			TRUE
Family_XIII_UCG-001	Urine	Genus	0	0	1.32164e-06	0	0	0	1.21514	0.499345	0.879105	0.447328	101	rank_abundance ~ Case + Age + Sex + BMI	OK	Case-enriched	FALSE			TRUE
Ferribacterium	Urine	Genus	0.0147059	0	1.98246e-05	0	0	0	4.38022	0.499345	0.203525	0.859067	101	rank_abundance ~ Case + Age + Sex + BMI	OK	Case-enriched	FALSE			TRUE
Ferritrophicum	Urine	Genus	0	0	4.62574e-06	0	0	0	2.49204	0.499345	0.941353	0.413732	101	rank_abundance ~ Case + Age + Sex + BMI	OK	Case-enriched	FALSE			TRUE
Fervidicella	Urine	Genus	0	0	1.4538e-05	0	0	0	3.95773	0.499345	0.955144	0.403593	101	rank_abundance ~ Case + Age + Sex + BMI	OK	Case-enriched	FALSE			TRUE
Filimonas	Urine	Genus	0	0	1.98246e-06	0	0	0	1.5765	0.499345	0.941353	0.413732	101	rank_abundance ~ Case + Age + Sex + BMI	OK	Case-enriched	FALSE			TRUE
Flaviflexus	Urine	Genus	0	0	6.6082e-07	0	0	0	0.731895	0.499345	1.15665	0.318508	101	rank_abundance ~ Case + Age + Sex + BMI	OK	Case-enriched	FALSE			TRUE
Flectobacillus	Urine	Genus	0	0	1.98246e-06	0	0	0	1.5765	0.499345	0.941353	0.413732	101	rank_abundance ~ Case + Age + Sex + BMI	OK	Case-enriched	FALSE			TRUE
Flexibacter	Urine	Genus	0.0147059	0	3.3041e-05	0	0	0	5.0892	0.499345	1.21864	0.292444	101	rank_abundance ~ Case + Age + Sex + BMI	OK	Case-enriched	FALSE			TRUE
Flexilinea	Urine	Genus	0	0	8.59066e-06	0	0	0	3.26163	0.499345	0.869591	0.452114	101	rank_abundance ~ Case + Age + Sex + BMI	OK	Case-enriched	FALSE			TRUE
Fournierella	Urine	Genus	0.0147059	0	0.000117626	0	0	0	6.89028	0.499345	1.1569	0.317166	101	rank_abundance ~ Case + Age + Sex + BMI	OK	Case-enriched	FALSE			TRUE
Franconibacter	Urine	Genus	0	0	3.96492e-06	0	0	0	2.31177	0.499345	0.36856	0.747569	101	rank_abundance ~ Case + Age + Sex + BMI	OK	Case-enriched	FALSE			TRUE
Fretibacterium	Urine	Genus	0	0	1.98246e-06	0	0	0	1.5765	0.499345	1.2196	0.292278	101	rank_abundance ~ Case + Age + Sex + BMI	OK	Case-enriched	FALSE			TRUE
Frisingicoccus	Urine	Genus	0.0147059	0	2.24679e-05	0	0	0	4.55262	0.499345	0.203525	0.859067	101	rank_abundance ~ Case + Age + Sex + BMI	OK	Case-enriched	FALSE			TRUE
GCA-900066575	Urine	Genus	0	0	1.98246e-06	0	0	0	1.5765	0.499345	1.13861	0.326709	101	rank_abundance ~ Case + Age + Sex + BMI	OK	Case-enriched	FALSE			TRUE
GCA-900066755	Urine	Genus	0	0	1.18948e-05	0	0	0	3.68871	0.499345	0.203525	0.859067	101	rank_abundance ~ Case + Age + Sex + BMI	OK	Case-enriched	FALSE			TRUE
Geitlerinema_PCC-8501	Urine	Genus	0	0	6.6082e-06	0	0	0	2.92755	0.499345	0.955144	0.403593	101	rank_abundance ~ Case + Age + Sex + BMI	OK	Case-enriched	FALSE			TRUE
Georgfuchsia	Urine	Genus	0	0	2.64328e-06	0	0	0	1.86524	0.499345	0.955144	0.403593	101	rank_abundance ~ Case + Age + Sex + BMI	OK	Case-enriched	FALSE			TRUE
Glycomyces	Urine	Genus	0	0	1.98246e-06	0	0	0	1.5765	0.499345	0.641212	0.572393	101	rank_abundance ~ Case + Age + Sex + BMI	OK	Case-enriched	FALSE			TRUE
Gottfriedia	Urine	Genus	0	0	6.6082e-07	0	0	0	0.731895	0.499345	0.955144	0.403593	101	rank_abundance ~ Case + Age + Sex + BMI	OK	Case-enriched	FALSE			TRUE
Gracilibacillus	Urine	Genus	0	0	3.96492e-06	0	0	0	2.31177	0.499345	0.641212	0.572393	101	rank_abundance ~ Case + Age + Sex + BMI	OK	Case-enriched	FALSE			TRUE
Gramella	Urine	Genus	0	0	1.98246e-06	0	0	0	1.5765	0.499345	0.941353	0.413732	101	rank_abundance ~ Case + Age + Sex + BMI	OK	Case-enriched	FALSE			TRUE
HSB_OF53-F07	Urine	Genus	0	0	5.94738e-06	0	0	0	2.79647	0.499345	0.203525	0.859067	101	rank_abundance ~ Case + Age + Sex + BMI	OK	Case-enriched	FALSE			TRUE
Haliscomenobacter	Urine	Genus	0.0147059	0	0.000101766	0	0	0	6.68322	0.499345	1.21864	0.292444	101	rank_abundance ~ Case + Age + Sex + BMI	OK	Case-enriched	FALSE			TRUE
Halobacillus	Urine	Genus	0	0	7.26902e-06	0	0	0	3.04772	0.499345	0.941353	0.413732	101	rank_abundance ~ Case + Age + Sex + BMI	OK	Case-enriched	FALSE			TRUE
Haloimpatiens	Urine	Genus	0.0147059	0	2.44503e-05	0	0	0	4.66961	0.499345	1.08399	0.349003	101	rank_abundance ~ Case + Age + Sex + BMI	OK	Case-enriched	FALSE			TRUE
Herbaspirillum	Urine	Genus	0	0	4.62574e-06	0	0	0	2.49204	0.499345	0.941353	0.413732	101	rank_abundance ~ Case + Age + Sex + BMI	OK	Case-enriched	FALSE			TRUE
Hornefia	Urine	Genus	0.0147059	0	1.58597e-05	0	0	0	4.0755	0.499345	0.916279	0.429207	101	rank_abundance ~ Case + Age + Sex + BMI	OK	Case-enriched	FALSE			TRUE
IS-44	Urine	Genus	0	0	4.62574e-06	0	0	0	2.49204	0.499345	0.941353	0.413732	101	rank_abundance ~ Case + Age + Sex + BMI	OK	Case-enriched	FALSE			TRUE
IheB3-7	Urine	Genus	0	0	5.28656e-06	0	0	0	2.65227	0.499345	1.17023	0.311751	101	rank_abundance ~ Case + Age + Sex + BMI	OK	Case-enriched	FALSE			TRUE
Ilyomonas	Urine	Genus	0	0	3.96492e-06	0	0	0	2.31177	0.499345	0.941353	0.413732	101	rank_abundance ~ Case + Age + Sex + BMI	OK	Case-enriched	FALSE			TRUE
Isosphaera	Urine	Genus	0	0	4.62574e-06	0	0	0	2.49204	0.499345	1.08399	0.349003	101	rank_abundance ~ Case + Age + Sex + BMI	OK	Case-enriched	FALSE			TRUE
JCM_18997	Urine	Genus	0	0	9.9123e-06	0	0	0	3.44788	0.499345	0.955144	0.403593	101	rank_abundance ~ Case + Age + Sex + BMI	OK	Case-enriched	FALSE			TRUE
JTB255_marine_benthic_group	Urine	Genus	0	0	6.6082e-06	0	0	0	2.92755	0.499345	0.941353	0.413732	101	rank_abundance ~ Case + Age + Sex + BMI	OK	Case-enriched	FALSE			TRUE
Jeotgalicoccus	Urine	Genus	0	0	2.64328e-06	0	0	0	1.86524	0.499345	-0.336159	0.756882	101	rank_abundance ~ Case + Age + Sex + BMI	OK	Case-enriched	FALSE			FALSE
KD3-10	Urine	Genus	0	0	1.98246e-06	0	0	0	1.5765	0.499345	0.941353	0.413732	101	rank_abundance ~ Case + Age + Sex + BMI	OK	Case-enriched	FALSE			TRUE
Kaistia	Urine	Genus	0	0	1.98246e-06	0	0	0	1.5765	0.499345	0.941353	0.413732	101	rank_abundance ~ Case + Age + Sex + BMI	OK	Case-enriched	FALSE			TRUE
Kallipyga	Urine	Genus	0.0147059	0	0.000157936	0	0	0	7.3123	0.499345	0.186961	0.87061	101	rank_abundance ~ Case + Age + Sex + BMI	OK	Case-enriched	FALSE			TRUE
Kingella	Urine	Genus	0	0	1.32164e-06	0	0	0	1.21514	0.499345	0.869591	0.452114	101	rank_abundance ~ Case + Age + Sex + BMI	OK	Case-enriched	FALSE			TRUE
Kroppenstedtia	Urine	Genus	0	0	8.59066e-06	0	0	0	3.26163	0.499345	0.203525	0.859067	101	rank_abundance ~ Case + Age + Sex + BMI	OK	Case-enriched	FALSE			TRUE
Kushneria	Urine	Genus	0	0	3.96492e-06	0	0	0	2.31177	0.499345	0.941353	0.413732	101	rank_abundance ~ Case + Age + Sex + BMI	OK	Case-enriched	FALSE			TRUE
Lachnospiraceae_AC2044_group	Urine	Genus	0	0	4.62574e-06	0	0	0	2.49204	0.499345	0.641212	0.572393	101	rank_abundance ~ Case + Age + Sex + BMI	OK	Case-enriched	FALSE			TRUE
Lachnospiraceae_NC2004_group	Urine	Genus	0	0	1.98246e-06	0	0	0	1.5765	0.499345	0.910388	0.429302	101	rank_abundance ~ Case + Age + Sex + BMI	OK	Case-enriched	FALSE			TRUE
Lachnospiraceae_UCG-003	Urine	Genus	0	0	1.32164e-06	0	0	0	1.21514	0.499345	0.226008	0.844059	101	rank_abundance ~ Case + Age + Sex + BMI	OK	Case-enriched	FALSE			TRUE
Lachnospiraceae_UCG-004	Urine	Genus	0	0	1.4538e-05	0	0	0	3.95773	0.499345	0.203525	0.859067	101	rank_abundance ~ Case + Age + Sex + BMI	OK	Case-enriched	FALSE			TRUE
Larkinella	Urine	Genus	0	0	1.98246e-06	0	0	0	1.5765	0.499345	0.941353	0.413732	101	rank_abundance ~ Case + Age + Sex + BMI	OK	Case-enriched	FALSE			TRUE
Leeia	Urine	Genus	0	0	1.18948e-05	0	0	0	3.68871	0.499345	0.955144	0.403593	101	rank_abundance ~ Case + Age + Sex + BMI	OK	Case-enriched	FALSE			TRUE
Leifsonia	Urine	Genus	0.0147059	0	1.51989e-05	0	0	0	4.01782	0.499345	0.641212	0.572393	101	rank_abundance ~ Case + Age + Sex + BMI	OK	Case-enriched	FALSE			TRUE
Lentilactobacillus	Urine	Genus	0	0	8.59066e-06	0	0	0	3.26163	0.499345	0.955144	0.403593	101	rank_abundance ~ Case + Age + Sex + BMI	OK	Case-enriched	FALSE			TRUE
Lentimicrobium	Urine	Genus	0	0	2.64328e-06	0	0	0	1.86524	0.499345	0.877646	0.446785	101	rank_abundance ~ Case + Age + Sex + BMI	OK	Case-enriched	FALSE			TRUE
Leptolyngbya	Urine	Genus	0	0	1.32164e-05	0	0	0	3.82948	0.499345	0.941353	0.413732	101	rank_abundance ~ Case + Age + Sex + BMI	OK	Case-enriched	FALSE			TRUE
Leptolyngbya_FYG	Urine	Genus	0	0	3.3041e-06	0	0	0	2.10571	0.499345	0.941353	0.413732	101	rank_abundance ~ Case + Age + Sex + BMI	OK	Case-enriched	FALSE			TRUE
Leptolyngbya_PCC-6306	Urine	Genus	0	0	5.28656e-06	0	0	0	2.65227	0.499345	1.08094	0.351751	101	rank_abundance ~ Case + Age + Sex + BMI	OK	Case-enriched	FALSE			TRUE
Leptolyngbya_VRUC_135	Urine	Genus	0	0	2.64328e-06	0	0	0	1.86524	0.499345	0.941353	0.413732	101	rank_abundance ~ Case + Age + Sex + BMI	OK	Case-enriched	FALSE			TRUE
Lichenibacterium	Urine	Genus	0	0	7.26902e-06	0	0	0	3.04772	0.499345	0.203525	0.859067	101	rank_abundance ~ Case + Age + Sex + BMI	OK	Case-enriched	FALSE			TRUE
Limibaculum	Urine	Genus	0	0	6.6082e-06	0	0	0	2.92755	0.499345	0.941353	0.413732	101	rank_abundance ~ Case + Age + Sex + BMI	OK	Case-enriched	FALSE			TRUE
Limimaricola	Urine	Genus	0	0	7.92984e-06	0	0	0	3.15863	0.499345	0.641212	0.572393	101	rank_abundance ~ Case + Age + Sex + BMI	OK	Case-enriched	FALSE			TRUE
Litchfieldia	Urine	Genus	0	0	1.98246e-06	0	0	0	1.5765	0.499345	0.641212	0.572393	101	rank_abundance ~ Case + Age + Sex + BMI	OK	Case-enriched	FALSE			TRUE
Longibaculum	Urine	Genus	0.0147059	0	0.00024979	0	0	0	7.97034	0.499345	1.1569	0.317166	101	rank_abundance ~ Case + Age + Sex + BMI	OK	Case-enriched	FALSE			TRUE
Longivirga	Urine	Genus	0	0	1.98246e-06	0	0	0	1.5765	0.499345	0.955144	0.403593	101	rank_abundance ~ Case + Age + Sex + BMI	OK	Case-enriched	FALSE			TRUE
Methylocaldum	Urine	Genus	0.0147059	0	2.11462e-05	0	0	0	4.46899	0.499345	0.955144	0.403593	101	rank_abundance ~ Case + Age + Sex + BMI	OK	Case-enriched	FALSE			TRUE
Methylocystis	Urine	Genus	0	0	3.3041e-06	0	0	0	2.10571	0.499345	0.941353	0.413732	101	rank_abundance ~ Case + Age + Sex + BMI	OK	Case-enriched	FALSE			TRUE
Methylomonas	Urine	Genus	0.0147059	0	1.58597e-05	0	0	0	4.0755	0.499345	0.941353	0.413732	101	rank_abundance ~ Case + Age + Sex + BMI	OK	Case-enriched	FALSE			TRUE
Methylophilus	Urine	Genus	0	0	1.12339e-05	0	0	0	3.61282	0.499345	0.941353	0.413732	101	rank_abundance ~ Case + Age + Sex + BMI	OK	Case-enriched	FALSE			TRUE
Methylopila	Urine	Genus	0	0	6.6082e-07	0	0	0	0.731895	0.499345	0.641212	0.572393	101	rank_abundance ~ Case + Age + Sex + BMI	OK	Case-enriched	FALSE			TRUE
Methylosarcina	Urine	Genus	0	0	4.62574e-06	0	0	0	2.49204	0.499345	0.941353	0.413732	101	rank_abundance ~ Case + Age + Sex + BMI	OK	Case-enriched	FALSE			TRUE
Methyloversatilis	Urine	Genus	0.0147059	0	8.19416e-05	0	0	0	6.37402	0.499345	1.21864	0.292444	101	rank_abundance ~ Case + Age + Sex + BMI	OK	Case-enriched	FALSE			TRUE
Micropruina	Urine	Genus	0.0147059	0	2.11462e-05	0	0	0	4.46899	0.499345	0.641212	0.572393	101	rank_abundance ~ Case + Age + Sex + BMI	OK	Case-enriched	FALSE			TRUE
Mitsuokella	Urine	Genus	0.0147059	0	0.000150006	0	0	0	7.23846	0.499345	1.08399	0.349003	101	rank_abundance ~ Case + Age + Sex + BMI	OK	Case-enriched	FALSE			TRUE
Moraxella	Urine	Genus	0	0	8.59066e-06	0	0	0	3.26163	0.499345	1.13861	0.326709	101	rank_abundance ~ Case + Age + Sex + BMI	OK	Case-enriched	FALSE			TRUE
Mucilaginibacter	Urine	Genus	0	0	2.64328e-06	0	0	0	1.86524	0.499345	0.955144	0.403593	101	rank_abundance ~ Case + Age + Sex + BMI	OK	Case-enriched	FALSE			TRUE
Mucispirillum	Urine	Genus	0	0	1.32164e-06	0	0	0	1.21514	0.499345	0.955144	0.403593	101	rank_abundance ~ Case + Age + Sex + BMI	OK	Case-enriched	FALSE			TRUE
Mycoplasma	Urine	Genus	0.0147059	0	5.28656e-05	0	0	0	5.75129	0.499345	0.877646	0.446785	101	rank_abundance ~ Case + Age + Sex + BMI	OK	Case-enriched	FALSE			TRUE
Nannocystis	Urine	Genus	0	0	5.28656e-06	0	0	0	2.65227	0.499345	0.941353	0.413732	101	rank_abundance ~ Case + Age + Sex + BMI	OK	Case-enriched	FALSE			TRUE
Natronincola	Urine	Genus	0	0	1.98246e-06	0	0	0	1.5765	0.499345	1.15665	0.318508	101	rank_abundance ~ Case + Age + Sex + BMI	OK	Case-enriched	FALSE			TRUE
Ndongobacter	Urine	Genus	0.0147059	0	1.65205e-05	0	0	0	4.13097	0.499345	0.186961	0.87061	101	rank_abundance ~ Case + Age + Sex + BMI	OK	Case-enriched	FALSE			TRUE
Neochlamydia	Urine	Genus	0	0	6.6082e-06	0	0	0	2.92755	0.499345	0.941353	0.413732	101	rank_abundance ~ Case + Age + Sex + BMI	OK	Case-enriched	FALSE			TRUE
Niallia	Urine	Genus	0	0	7.26902e-06	0	0	0	3.04772	0.499345	0.955144	0.403593	101	rank_abundance ~ Case + Age + Sex + BMI	OK	Case-enriched	FALSE			TRUE
Nitrogeniibacter	Urine	Genus	0	0	5.28656e-06	0	0	0	2.65227	0.499345	0.641212	0.572393	101	rank_abundance ~ Case + Age + Sex + BMI	OK	Case-enriched	FALSE			TRUE
Nitrolancea	Urine	Genus	0	0	6.6082e-06	0	0	0	2.92755	0.499345	0.955144	0.403593	101	rank_abundance ~ Case + Age + Sex + BMI	OK	Case-enriched	FALSE			TRUE
Niveibacterium	Urine	Genus	0	0	4.62574e-06	0	0	0	2.49204	0.499345	1.21864	0.292444	101	rank_abundance ~ Case + Age + Sex + BMI	OK	Case-enriched	FALSE			TRUE
Nocardia	Urine	Genus	0	0	9.9123e-06	0	0	0	3.44788	0.499345	0.641212	0.572393	101	rank_abundance ~ Case + Age + Sex + BMI	OK	Case-enriched	FALSE			TRUE
Nonomuraea	Urine	Genus	0	0	1.05731e-05	0	0	0	3.53271	0.499345	0.941353	0.413732	101	rank_abundance ~ Case + Age + Sex + BMI	OK	Case-enriched	FALSE			TRUE
Nostoc_PCC-7524	Urine	Genus	0	0	7.26902e-06	0	0	0	3.04772	0.499345	0.941353	0.413732	101	rank_abundance ~ Case + Age + Sex + BMI	OK	Case-enriched	FALSE			TRUE
Nostoc_PCC-8976	Urine	Genus	0	0	7.26902e-06	0	0	0	3.04772	0.499345	0.955144	0.403593	101	rank_abundance ~ Case + Age + Sex + BMI	OK	Case-enriched	FALSE			TRUE
Nubsella	Urine	Genus	0	0	5.28656e-06	0	0	0	2.65227	0.499345	0.641212	0.572393	101	rank_abundance ~ Case + Age + Sex + BMI	OK	Case-enriched	FALSE			TRUE
Oerskovia	Urine	Genus	0	0	4.62574e-06	0	0	0	2.49204	0.499345	0.641212	0.572393	101	rank_abundance ~ Case + Age + Sex + BMI	OK	Case-enriched	FALSE			TRUE
Ohtaekwangia	Urine	Genus	0	0	3.3041e-06	0	0	0	2.10571	0.499345	0.641212	0.572393	101	rank_abundance ~ Case + Age + Sex + BMI	OK	Case-enriched	FALSE			TRUE
Oligoflexus	Urine	Genus	0	0	1.98246e-06	0	0	0	1.5765	0.499345	0.941353	0.413732	101	rank_abundance ~ Case + Age + Sex + BMI	OK	Case-enriched	FALSE			TRUE
Opitutus	Urine	Genus	0	0	1.98246e-06	0	0	0	1.5765	0.499345	0.941353	0.413732	101	rank_abundance ~ Case + Age + Sex + BMI	OK	Case-enriched	FALSE			TRUE
Oscillochloris	Urine	Genus	0	0	1.38772e-05	0	0	0	3.89503	0.499345	0.941353	0.413732	101	rank_abundance ~ Case + Age + Sex + BMI	OK	Case-enriched	FALSE			TRUE
Oscillospira	Urine	Genus	0	0	3.96492e-06	0	0	0	2.31177	0.499345	0.203525	0.859067	101	rank_abundance ~ Case + Age + Sex + BMI	OK	Case-enriched	FALSE			TRUE
Ottowia	Urine	Genus	0.0147059	0	3.70059e-05	0	0	0	5.24815	0.499345	1.15665	0.318508	101	rank_abundance ~ Case + Age + Sex + BMI	OK	Case-enriched	FALSE			TRUE
Paludibaculum	Urine	Genus	0	0	4.62574e-06	0	0	0	2.49204	0.499345	0.955144	0.403593	101	rank_abundance ~ Case + Age + Sex + BMI	OK	Case-enriched	FALSE			TRUE
Pantalinema	Urine	Genus	0	0	3.3041e-06	0	0	0	2.10571	0.499345	0.955144	0.403593	101	rank_abundance ~ Case + Age + Sex + BMI	OK	Case-enriched	FALSE			TRUE
Paraconexibacter	Urine	Genus	0	0	1.18948e-05	0	0	0	3.68871	0.499345	0.641212	0.572393	101	rank_abundance ~ Case + Age + Sex + BMI	OK	Case-enriched	FALSE			TRUE
Pararhodobacter	Urine	Genus	0	0	1.05731e-05	0	0	0	3.53271	0.499345	0.641212	0.572393	101	rank_abundance ~ Case + Age + Sex + BMI	OK	Case-enriched	FALSE			TRUE
Parazoarcus	Urine	Genus	0	0	7.26902e-06	0	0	0	3.04772	0.499345	0.641212	0.572393	101	rank_abundance ~ Case + Age + Sex + BMI	OK	Case-enriched	FALSE			TRUE
Parolsenella	Urine	Genus	0	0	3.96492e-06	0	0	0	2.31177	0.499345	0.73633	0.517182	101	rank_abundance ~ Case + Age + Sex + BMI	OK	Case-enriched	FALSE			TRUE
Parvibaculum	Urine	Genus	0	0	5.28656e-06	0	0	0	2.65227	0.499345	1.15665	0.318508	101	rank_abundance ~ Case + Age + Sex + BMI	OK	Case-enriched	FALSE			TRUE
Patulibacter	Urine	Genus	0	0	5.28656e-06	0	0	0	2.65227	0.499345	0.941353	0.413732	101	rank_abundance ~ Case + Age + Sex + BMI	OK	Case-enriched	FALSE			TRUE
Pediococcus	Urine	Genus	0	0	8.59066e-06	0	0	0	3.26163	0.499345	0.73633	0.517182	101	rank_abundance ~ Case + Age + Sex + BMI	OK	Case-enriched	FALSE			TRUE
Pelospora	Urine	Genus	0	0	2.64328e-06	0	0	0	1.86524	0.499345	0.73633	0.517182	101	rank_abundance ~ Case + Age + Sex + BMI	OK	Case-enriched	FALSE			TRUE
Phaeodactylibacter	Urine	Genus	0	0	5.28656e-06	0	0	0	2.65227	0.499345	0.955144	0.403593	101	rank_abundance ~ Case + Age + Sex + BMI	OK	Case-enriched	FALSE			TRUE
Phocea	Urine	Genus	0	0	1.12339e-05	0	0	0	3.61282	0.499345	1.1569	0.317166	101	rank_abundance ~ Case + Age + Sex + BMI	OK	Case-enriched	FALSE			TRUE
Phormidium_MBIC10003	Urine	Genus	0	0	7.26902e-06	0	0	0	3.04772	0.499345	0.955144	0.403593	101	rank_abundance ~ Case + Age + Sex + BMI	OK	Case-enriched	FALSE			TRUE
Photobacterium	Urine	Genus	0	0	6.6082e-06	0	0	0	2.92755	0.499345	0.641212	0.572393	101	rank_abundance ~ Case + Age + Sex + BMI	OK	Case-enriched	FALSE			TRUE
Pigmentiphaga	Urine	Genus	0	0	3.3041e-06	0	0	0	2.10571	0.499345	1.17023	0.311751	101	rank_abundance ~ Case + Age + Sex + BMI	OK	Case-enriched	FALSE			TRUE
Pinisolibacter	Urine	Genus	0.0147059	0	1.8503e-05	0	0	0	4.28562	0.499345	1.04979	0.362028	101	rank_abundance ~ Case + Age + Sex + BMI	OK	Case-enriched	FALSE			TRUE
Planktosalinus	Urine	Genus	0	0	7.26902e-06	0	0	0	3.04772	0.499345	0.641212	0.572393	101	rank_abundance ~ Case + Age + Sex + BMI	OK	Case-enriched	FALSE			TRUE
Planktothrix_NIVA-CYA_15	Urine	Genus	0	0	2.64328e-06	0	0	0	1.86524	0.499345	0.941353	0.413732	101	rank_abundance ~ Case + Age + Sex + BMI	OK	Case-enriched	FALSE			TRUE
Polaromonas	Urine	Genus	0	0	7.92984e-06	0	0	0	3.15863	0.499345	0.955144	0.403593	101	rank_abundance ~ Case + Age + Sex + BMI	OK	Case-enriched	FALSE			TRUE
Polycladomyces	Urine	Genus	0	0	1.25556e-05	0	0	0	3.76081	0.499345	1.21864	0.292444	101	rank_abundance ~ Case + Age + Sex + BMI	OK	Case-enriched	FALSE			TRUE
Polycyclovorans	Urine	Genus	0.0147059	0	1.65205e-05	0	0	0	4.13097	0.499345	0.941353	0.413732	101	rank_abundance ~ Case + Age + Sex + BMI	OK	Case-enriched	FALSE			TRUE
Prevotellaceae_UCG-004	Urine	Genus	0	0	7.92984e-06	0	0	0	3.15863	0.499345	0.641212	0.572393	101	rank_abundance ~ Case + Age + Sex + BMI	OK	Case-enriched	FALSE			TRUE
Propioniferax	Urine	Genus	0	0	6.6082e-06	0	0	0	2.92755	0.499345	0.697857	0.539064	101	rank_abundance ~ Case + Age + Sex + BMI	OK	Case-enriched	FALSE			TRUE
Prosthecomicrobium	Urine	Genus	0	0	5.94738e-06	0	0	0	2.79647	0.499345	0.941353	0.413732	101	rank_abundance ~ Case + Age + Sex + BMI	OK	Case-enriched	FALSE			TRUE
Providencia	Urine	Genus	0	0	7.26902e-06	0	0	0	3.04772	0.499345	0.73633	0.517182	101	rank_abundance ~ Case + Age + Sex + BMI	OK	Case-enriched	FALSE			TRUE
Pseudacidovorax	Urine	Genus	0.0147059	0	6.14562e-05	0	0	0	5.96477	0.499345	1.37559	0.229704	101	rank_abundance ~ Case + Age + Sex + BMI	OK	Case-enriched	FALSE			TRUE
Pseudazoarcus	Urine	Genus	0	0	5.94738e-06	0	0	0	2.79647	0.499345	0.641212	0.572393	101	rank_abundance ~ Case + Age + Sex + BMI	OK	Case-enriched	FALSE			TRUE
Pseudobacteroides	Urine	Genus	0	0	5.94738e-06	0	0	0	2.79647	0.499345	0.955144	0.403593	101	rank_abundance ~ Case + Age + Sex + BMI	OK	Case-enriched	FALSE			TRUE
Pseudochrobactrum	Urine	Genus	0.0147059	0	4.22925e-05	0	0	0	5.43604	0.499345	0.641212	0.572393	101	rank_abundance ~ Case + Age + Sex + BMI	OK	Case-enriched	FALSE			TRUE
Pseudoglutamicibacter	Urine	Genus	0.0147059	0	1.51989e-05	0	0	0	4.01782	0.499345	0.305216	0.790276	101	rank_abundance ~ Case + Age + Sex + BMI	OK	Case-enriched	FALSE			TRUE
Pseudogracilibacillus	Urine	Genus	0	0	3.3041e-06	0	0	0	2.10571	0.499345	0.73633	0.517182	101	rank_abundance ~ Case + Age + Sex + BMI	OK	Case-enriched	FALSE			TRUE
Pseudohongiella	Urine	Genus	0	0	6.6082e-06	0	0	0	2.92755	0.499345	1.15665	0.318508	101	rank_abundance ~ Case + Age + Sex + BMI	OK	Case-enriched	FALSE			TRUE
Pseudolysobacter	Urine	Genus	0	0	1.18948e-05	0	0	0	3.68871	0.499345	0.955144	0.403593	101	rank_abundance ~ Case + Age + Sex + BMI	OK	Case-enriched	FALSE			TRUE
Pseudooceanicola	Urine	Genus	0	0	4.62574e-06	0	0	0	2.49204	0.499345	0.641212	0.572393	101	rank_abundance ~ Case + Age + Sex + BMI	OK	Case-enriched	FALSE			TRUE
Pseudorhizobium	Urine	Genus	0.0147059	0	1.51989e-05	0	0	0	4.01782	0.499345	0.641212	0.572393	101	rank_abundance ~ Case + Age + Sex + BMI	OK	Case-enriched	FALSE			TRUE
Pseudorhodoplanes	Urine	Genus	0	0	1.32164e-05	0	0	0	3.82948	0.499345	0.941353	0.413732	101	rank_abundance ~ Case + Age + Sex + BMI	OK	Case-enriched	FALSE			TRUE
Pseudoscardovia	Urine	Genus	0	0	1.98246e-06	0	0	0	1.5765	0.499345	0.916279	0.429207	101	rank_abundance ~ Case + Age + Sex + BMI	OK	Case-enriched	FALSE			TRUE
Psychroglaciecola	Urine	Genus	0.0147059	0	1.51989e-05	0	0	0	4.01782	0.499345	0.641212	0.572393	101	rank_abundance ~ Case + Age + Sex + BMI	OK	Case-enriched	FALSE			TRUE
Pueribacillus	Urine	Genus	0	0	1.4538e-05	0	0	0	3.95773	0.499345	1.04979	0.362028	101	rank_abundance ~ Case + Age + Sex + BMI	OK	Case-enriched	FALSE			TRUE
Puia	Urine	Genus	0	0	1.25556e-05	0	0	0	3.76081	0.499345	0.941353	0.413732	101	rank_abundance ~ Case + Age + Sex + BMI	OK	Case-enriched	FALSE			TRUE
RBG-16-49-21	Urine	Genus	0	0	2.64328e-06	0	0	0	1.86524	0.499345	0.941353	0.413732	101	rank_abundance ~ Case + Age + Sex + BMI	OK	Case-enriched	FALSE			TRUE
Rhizocola	Urine	Genus	0	0	3.96492e-06	0	0	0	2.31177	0.499345	0.641212	0.572393	101	rank_abundance ~ Case + Age + Sex + BMI	OK	Case-enriched	FALSE			TRUE
Rhizomicrobium	Urine	Genus	0.0147059	0	2.24679e-05	0	0	0	4.55262	0.499345	0.955144	0.403593	101	rank_abundance ~ Case + Age + Sex + BMI	OK	Case-enriched	FALSE			TRUE
Rhodoblastus	Urine	Genus	0	0	1.05731e-05	0	0	0	3.53271	0.499345	0.941353	0.413732	101	rank_abundance ~ Case + Age + Sex + BMI	OK	Case-enriched	FALSE			TRUE
Rhodocytophaga	Urine	Genus	0	0	2.64328e-06	0	0	0	1.86524	0.499345	0.993012	0.390592	101	rank_abundance ~ Case + Age + Sex + BMI	OK	Case-enriched	FALSE			TRUE
Rhodoferax	Urine	Genus	0	0	2.64328e-06	0	0	0	1.86524	0.499345	0.641212	0.572393	101	rank_abundance ~ Case + Age + Sex + BMI	OK	Case-enriched	FALSE			TRUE
Rhodovarius	Urine	Genus	0.0147059	0	2.11462e-05	0	0	0	4.46899	0.499345	1.04979	0.362028	101	rank_abundance ~ Case + Age + Sex + BMI	OK	Case-enriched	FALSE			TRUE
Rikenella	Urine	Genus	0	0	1.32164e-06	0	0	0	1.21514	0.499345	0.941353	0.413732	101	rank_abundance ~ Case + Age + Sex + BMI	OK	Case-enriched	FALSE			TRUE
Risungbinella	Urine	Genus	0	0	1.05731e-05	0	0	0	3.53271	0.499345	0.641212	0.572393	101	rank_abundance ~ Case + Age + Sex + BMI	OK	Case-enriched	FALSE			TRUE
Rodentibacter	Urine	Genus	0	0	4.62574e-06	0	0	0	2.49204	0.499345	0.941353	0.413732	101	rank_abundance ~ Case + Age + Sex + BMI	OK	Case-enriched	FALSE			TRUE
Roseateles	Urine	Genus	0.0147059	0	2.84152e-05	0	0	0	4.87849	0.499345	0.941353	0.413732	101	rank_abundance ~ Case + Age + Sex + BMI	OK	Case-enriched	FALSE			TRUE
Roseiarcus	Urine	Genus	0	0	2.64328e-06	0	0	0	1.86524	0.499345	0.697857	0.539064	101	rank_abundance ~ Case + Age + Sex + BMI	OK	Case-enriched	FALSE			TRUE
Rossellomorea	Urine	Genus	0	0	1.25556e-05	0	0	0	3.76081	0.499345	0.641212	0.572393	101	rank_abundance ~ Case + Age + Sex + BMI	OK	Case-enriched	FALSE			TRUE
Rouxiella	Urine	Genus	0	0	1.98246e-06	0	0	0	1.5765	0.499345	0.305216	0.790276	101	rank_abundance ~ Case + Age + Sex + BMI	OK	Case-enriched	FALSE			TRUE
Rubrivivax	Urine	Genus	0	0	1.05731e-05	0	0	0	3.53271	0.499345	0.955144	0.403593	101	rank_abundance ~ Case + Age + Sex + BMI	OK	Case-enriched	FALSE			TRUE
Ruegeria	Urine	Genus	0	0	1.05731e-05	0	0	0	3.53271	0.499345	0.641212	0.572393	101	rank_abundance ~ Case + Age + Sex + BMI	OK	Case-enriched	FALSE			TRUE
Ruminofilibacter	Urine	Genus	0.0147059	0	2.5772e-05	0	0	0	4.74265	0.499345	1.15665	0.318508	101	rank_abundance ~ Case + Age + Sex + BMI	OK	Case-enriched	FALSE			TRUE
Saccharedens	Urine	Genus	0	0	1.98246e-06	0	0	0	1.5765	0.499345	1.15665	0.318508	101	rank_abundance ~ Case + Age + Sex + BMI	OK	Case-enriched	FALSE			TRUE
Saccharomonospora	Urine	Genus	0	0	1.32164e-05	0	0	0	3.82948	0.499345	1.37559	0.229704	101	rank_abundance ~ Case + Age + Sex + BMI	OK	Case-enriched	FALSE			TRUE
Saccharopolyspora	Urine	Genus	0	0	1.05731e-05	0	0	0	3.53271	0.499345	0.203525	0.859067	101	rank_abundance ~ Case + Age + Sex + BMI	OK	Case-enriched	FALSE			TRUE
Saccharothrix	Urine	Genus	0	0	7.92984e-06	0	0	0	3.15863	0.499345	0.203525	0.859067	101	rank_abundance ~ Case + Age + Sex + BMI	OK	Case-enriched	FALSE			TRUE
Salinimicrobium	Urine	Genus	0	0	3.3041e-06	0	0	0	2.10571	0.499345	0.641212	0.572393	101	rank_abundance ~ Case + Age + Sex + BMI	OK	Case-enriched	FALSE			TRUE
Sandaracinus	Urine	Genus	0	0	3.3041e-06	0	0	0	2.10571	0.499345	0.941353	0.413732	101	rank_abundance ~ Case + Age + Sex + BMI	OK	Case-enriched	FALSE			TRUE
Savagea	Urine	Genus	0	0	2.64328e-06	0	0	0	1.86524	0.499345	0.73633	0.517182	101	rank_abundance ~ Case + Age + Sex + BMI	OK	Case-enriched	FALSE			TRUE
Scardovia	Urine	Genus	0	0	2.64328e-06	0	0	0	1.86524	0.499345	0.993012	0.390592	101	rank_abundance ~ Case + Age + Sex + BMI	OK	Case-enriched	FALSE			TRUE
Schinkia	Urine	Genus	0	0	2.64328e-06	0	0	0	1.86524	0.499345	0.941353	0.413732	101	rank_abundance ~ Case + Age + Sex + BMI	OK	Case-enriched	FALSE			TRUE
Schwartzia	Urine	Genus	0	0	2.64328e-06	0	0	0	1.86524	0.499345	0.916279	0.429207	101	rank_abundance ~ Case + Age + Sex + BMI	OK	Case-enriched	FALSE			TRUE
Sh765B-TzT-35	Urine	Genus	0.0147059	0	1.71813e-05	0	0	0	4.18438	0.499345	0.941353	0.413732	101	rank_abundance ~ Case + Age + Sex + BMI	OK	Case-enriched	FALSE			TRUE
Sharpea	Urine	Genus	0.0147059	0	0.00078175	0	0	0	9.61241	0.499345	0.916279	0.429207	101	rank_abundance ~ Case + Age + Sex + BMI	OK	Case-enriched	FALSE			TRUE
Singulisphaera	Urine	Genus	0	0	3.3041e-06	0	0	0	2.10571	0.499345	0.941353	0.413732	101	rank_abundance ~ Case + Age + Sex + BMI	OK	Case-enriched	FALSE			TRUE
Sinibacillus	Urine	Genus	0	0	3.3041e-06	0	0	0	2.10571	0.499345	0.641212	0.572393	101	rank_abundance ~ Case + Age + Sex + BMI	OK	Case-enriched	FALSE			TRUE
Sinomonas	Urine	Genus	0	0	6.6082e-07	0	0	0	0.731895	0.499345	0.941353	0.413732	101	rank_abundance ~ Case + Age + Sex + BMI	OK	Case-enriched	FALSE			TRUE
Smaragdicoccus	Urine	Genus	0	0	3.3041e-06	0	0	0	2.10571	0.499345	0.986887	0.394042	101	rank_abundance ~ Case + Age + Sex + BMI	OK	Case-enriched	FALSE			TRUE
Sneathiella	Urine	Genus	0	0	8.59066e-06	0	0	0	3.26163	0.499345	1.15665	0.318508	101	rank_abundance ~ Case + Age + Sex + BMI	OK	Case-enriched	FALSE			TRUE
Solibacillus	Urine	Genus	0	0	5.94738e-06	0	0	0	2.79647	0.499345	0.73633	0.517182	101	rank_abundance ~ Case + Age + Sex + BMI	OK	Case-enriched	FALSE			TRUE
Solitalea	Urine	Genus	0	0	1.98246e-06	0	0	0	1.5765	0.499345	0.955144	0.403593	101	rank_abundance ~ Case + Age + Sex + BMI	OK	Case-enriched	FALSE			TRUE
Sorangium	Urine	Genus	0	0	9.25148e-06	0	0	0	3.35776	0.499345	0.941353	0.413732	101	rank_abundance ~ Case + Age + Sex + BMI	OK	Case-enriched	FALSE			TRUE
Sphaerisporangium	Urine	Genus	0.0147059	0	1.65205e-05	0	0	0	4.13097	0.499345	0.641212	0.572393	101	rank_abundance ~ Case + Age + Sex + BMI	OK	Case-enriched	FALSE			TRUE
Sphingoaurantiacus	Urine	Genus	0	0	4.62574e-06	0	0	0	2.49204	0.499345	0.941353	0.413732	101	rank_abundance ~ Case + Age + Sex + BMI	OK	Case-enriched	FALSE			TRUE
Sphingopyxis	Urine	Genus	0.0147059	0	1.65205e-05	0	0	0	4.13097	0.499345	0.697857	0.539064	101	rank_abundance ~ Case + Age + Sex + BMI	OK	Case-enriched	FALSE			TRUE
Sporacetigenium	Urine	Genus	0	0	8.59066e-06	0	0	0	3.26163	0.499345	0.641212	0.572393	101	rank_abundance ~ Case + Age + Sex + BMI	OK	Case-enriched	FALSE			TRUE
Sporichthya	Urine	Genus	0	0	7.92984e-06	0	0	0	3.15863	0.499345	0.641212	0.572393	101	rank_abundance ~ Case + Age + Sex + BMI	OK	Case-enriched	FALSE			TRUE
Sporocytophaga	Urine	Genus	0	0	3.96492e-06	0	0	0	2.31177	0.499345	1.17023	0.311751	101	rank_abundance ~ Case + Age + Sex + BMI	OK	Case-enriched	FALSE			TRUE
Sporomusa	Urine	Genus	0	0	7.92984e-06	0	0	0	3.15863	0.499345	0.955144	0.403593	101	rank_abundance ~ Case + Age + Sex + BMI	OK	Case-enriched	FALSE			TRUE
Stanieria_PCC-7437	Urine	Genus	0	0	3.3041e-06	0	0	0	2.10571	0.499345	0.955144	0.403593	101	rank_abundance ~ Case + Age + Sex + BMI	OK	Case-enriched	FALSE			TRUE
Starkeya	Urine	Genus	0	0	3.3041e-06	0	0	0	2.10571	0.499345	0.955144	0.403593	101	rank_abundance ~ Case + Age + Sex + BMI	OK	Case-enriched	FALSE			TRUE
Stenotrophobium	Urine	Genus	0	0	5.28656e-06	0	0	0	2.65227	0.499345	0.641212	0.572393	101	rank_abundance ~ Case + Age + Sex + BMI	OK	Case-enriched	FALSE			TRUE
Succinivibrio	Urine	Genus	0.0147059	0	2.04854e-05	0	0	0	4.42529	0.499345	0.916279	0.429207	101	rank_abundance ~ Case + Age + Sex + BMI	OK	Case-enriched	FALSE			TRUE
Sulfuricaulis	Urine	Genus	0	0	6.6082e-06	0	0	0	2.92755	0.499345	0.941353	0.413732	101	rank_abundance ~ Case + Age + Sex + BMI	OK	Case-enriched	FALSE			TRUE
Sulfuricurvum	Urine	Genus	0	0	3.96492e-06	0	0	0	2.31177	0.499345	0.955144	0.403593	101	rank_abundance ~ Case + Age + Sex + BMI	OK	Case-enriched	FALSE			TRUE
Synechocystis_CCALA_700	Urine	Genus	0	0	2.64328e-06	0	0	0	1.86524	0.499345	0.941353	0.413732	101	rank_abundance ~ Case + Age + Sex + BMI	OK	Case-enriched	FALSE			TRUE
Synechocystis_PCC-6803	Urine	Genus	0	0	1.98246e-06	0	0	0	1.5765	0.499345	0.955144	0.403593	101	rank_abundance ~ Case + Age + Sex + BMI	OK	Case-enriched	FALSE			TRUE
Syntrophobacterium	Urine	Genus	0	0	2.64328e-06	0	0	0	1.86524	0.499345	1.14893	0.322105	101	rank_abundance ~ Case + Age + Sex + BMI	OK	Case-enriched	FALSE			TRUE
Syntrophococcus	Urine	Genus	0.0147059	0	0.000356843	0	0	0	8.48318	0.499345	0.916279	0.429207	101	rank_abundance ~ Case + Age + Sex + BMI	OK	Case-enriched	FALSE			TRUE
Syntrophus	Urine	Genus	0.0147059	0	1.51989e-05	0	0	0	4.01782	0.499345	0.941353	0.413732	101	rank_abundance ~ Case + Age + Sex + BMI	OK	Case-enriched	FALSE			TRUE
Tannerella	Urine	Genus	0	0	1.25556e-05	0	0	0	3.76081	0.499345	1.03335	0.370779	101	rank_abundance ~ Case + Age + Sex + BMI	OK	Case-enriched	FALSE			TRUE
Tellurimicrobium	Urine	Genus	0	0	6.6082e-07	0	0	0	0.731895	0.499345	0.941353	0.413732	101	rank_abundance ~ Case + Age + Sex + BMI	OK	Case-enriched	FALSE			TRUE
Tepidamorphus	Urine	Genus	0	0	5.94738e-06	0	0	0	2.79647	0.499345	0.955144	0.403593	101	rank_abundance ~ Case + Age + Sex + BMI	OK	Case-enriched	FALSE			TRUE
Terribacillus	Urine	Genus	0	0	5.28656e-06	0	0	0	2.65227	0.499345	0.73633	0.517182	101	rank_abundance ~ Case + Age + Sex + BMI	OK	Case-enriched	FALSE			TRUE
Terrimicrobium	Urine	Genus	0	0	3.96492e-06	0	0	0	2.31177	0.499345	0.24663	0.828703	101	rank_abundance ~ Case + Age + Sex + BMI	OK	Case-enriched	FALSE			TRUE
Tessaracoccus	Urine	Genus	0.0147059	0	1.51989e-05	0	0	0	4.01782	0.499345	1.04979	0.362028	101	rank_abundance ~ Case + Age + Sex + BMI	OK	Case-enriched	FALSE			TRUE
Thauera	Urine	Genus	0	0	1.05731e-05	0	0	0	3.53271	0.499345	0.203525	0.859067	101	rank_abundance ~ Case + Age + Sex + BMI	OK	Case-enriched	FALSE			TRUE
Thermoanaerobaculum	Urine	Genus	0	0	6.6082e-07	0	0	0	0.731895	0.499345	0.941353	0.413732	101	rank_abundance ~ Case + Age + Sex + BMI	OK	Case-enriched	FALSE			TRUE
Thermobifida	Urine	Genus	0.0147059	0	2.04854e-05	0	0	0	4.42529	0.499345	0.641212	0.572393	101	rank_abundance ~ Case + Age + Sex + BMI	OK	Case-enriched	FALSE			TRUE
Thermostaphylospora	Urine	Genus	0	0	1.4538e-05	0	0	0	3.95773	0.499345	1.08399	0.349003	101	rank_abundance ~ Case + Age + Sex + BMI	OK	Case-enriched	FALSE			TRUE
Thermus	Urine	Genus	0	0	6.6082e-06	0	0	0	2.92755	0.499345	0.981682	0.389437	101	rank_abundance ~ Case + Age + Sex + BMI	OK	Case-enriched	FALSE			TRUE
Tolypothrix	Urine	Genus	0	0	2.64328e-06	0	0	0	1.86524	0.499345	0.955144	0.403593	101	rank_abundance ~ Case + Age + Sex + BMI	OK	Case-enriched	FALSE			TRUE
Trichococcus	Urine	Genus	0	0	7.92984e-06	0	0	0	3.15863	0.499345	1.13861	0.326709	101	rank_abundance ~ Case + Age + Sex + BMI	OK	Case-enriched	FALSE			TRUE
Tundrisphaera	Urine	Genus	0	0	3.96492e-06	0	0	0	2.31177	0.499345	0.641212	0.572393	101	rank_abundance ~ Case + Age + Sex + BMI	OK	Case-enriched	FALSE			TRUE
Turicimonas	Urine	Genus	0	0	2.64328e-06	0	0	0	1.86524	0.499345	0.955144	0.403593	101	rank_abundance ~ Case + Age + Sex + BMI	OK	Case-enriched	FALSE			TRUE
UCG-008	Urine	Genus	0.0147059	0	3.96492e-05	0	0	0	5.34515	0.499345	1.04979	0.362028	101	rank_abundance ~ Case + Age + Sex + BMI	OK	Case-enriched	FALSE			TRUE
UTCFX1	Urine	Genus	0	0	4.62574e-06	0	0	0	2.49204	0.499345	0.941353	0.413732	101	rank_abundance ~ Case + Age + Sex + BMI	OK	Case-enriched	FALSE			TRUE
Vagococcus	Urine	Genus	0	0	6.6082e-07	0	0	0	0.731895	0.499345	0.877646	0.446785	101	rank_abundance ~ Case + Age + Sex + BMI	OK	Case-enriched	FALSE			TRUE
Vibrio	Urine	Genus	0	0	3.96492e-06	0	0	0	2.31177	0.499345	0.916279	0.429207	101	rank_abundance ~ Case + Age + Sex + BMI	OK	Case-enriched	FALSE			TRUE
Virgibacillus	Urine	Genus	0.0147059	0	2.5772e-05	0	0	0	4.74265	0.499345	0.203525	0.859067	101	rank_abundance ~ Case + Age + Sex + BMI	OK	Case-enriched	FALSE			TRUE
Vogesella	Urine	Genus	0	0	9.9123e-06	0	0	0	3.44788	0.499345	0.941353	0.413732	101	rank_abundance ~ Case + Age + Sex + BMI	OK	Case-enriched	FALSE			TRUE
WCHB1-32	Urine	Genus	0	0	3.96492e-06	0	0	0	2.31177	0.499345	0.941353	0.413732	101	rank_abundance ~ Case + Age + Sex + BMI	OK	Case-enriched	FALSE			TRUE
Williamsia	Urine	Genus	0.0147059	0	1.8503e-05	0	0	0	4.28562	0.499345	1.06622	0.358639	101	rank_abundance ~ Case + Age + Sex + BMI	OK	Case-enriched	FALSE			TRUE
Woeseia	Urine	Genus	0	0	5.94738e-06	0	0	0	2.79647	0.499345	0.641212	0.572393	101	rank_abundance ~ Case + Age + Sex + BMI	OK	Case-enriched	FALSE			TRUE
Yangia	Urine	Genus	0	0	9.25148e-06	0	0	0	3.35776	0.499345	0.641212	0.572393	101	rank_abundance ~ Case + Age + Sex + BMI	OK	Case-enriched	FALSE			TRUE
Zoogloea	Urine	Genus	0.0147059	0	2.24679e-05	0	0	0	4.55262	0.499345	0.641212	0.572393	101	rank_abundance ~ Case + Age + Sex + BMI	OK	Case-enriched	FALSE			TRUE
[Clostridium]_methylpentosum_group	Urine	Genus	0	0	5.28656e-06	0	0	0	2.65227	0.499345	1.24472	0.280845	101	rank_abundance ~ Case + Age + Sex + BMI	OK	Case-enriched	FALSE			TRUE
[Eubacterium]_saphenum_group	Urine	Genus	0	0	6.6082e-07	0	0	0	0.731895	0.499345	0.993012	0.390592	101	rank_abundance ~ Case + Age + Sex + BMI	OK	Case-enriched	FALSE			TRUE
hgcI_clade	Urine	Genus	0	0	5.94738e-06	0	0	0	2.79647	0.499345	0.641212	0.572393	101	rank_abundance ~ Case + Age + Sex + BMI	OK	Case-enriched	FALSE			TRUE
Colidextribacter	Urine	Genus	0	0	2.97369e-05	5.44676e-06	0	0	2.25333	0.524982	2.73257	0.277144	101	rank_abundance ~ Case + Age + Sex + BMI	OK	Case-enriched	FALSE			TRUE
Leptotrichia	Urine	Genus	0.0441176	0	8.7889e-05	6.80845e-06	0	0	3.5089	0.524982	1.32391	0.599621	101	rank_abundance ~ Case + Age + Sex + BMI	OK	Case-enriched	FALSE			TRUE
Leuconostoc	Urine	Genus	0	0	2.64328e-05	5.44676e-06	0	0	2.08926	0.537616	1.76717	0.488465	101	rank_abundance ~ Case + Age + Sex + BMI	OK	Case-enriched	FALSE			TRUE
Caulobacter	Urine	Genus	0.0147059	0	3.43626e-05	1.22552e-05	0	0	1.41567	0.543965	0.79302	0.745921	101	rank_abundance ~ Case + Age + Sex + BMI	OK	Case-enriched	FALSE			TRUE
Proteiniphilum	Urine	Genus	0.0294118	0	0.000521387	2.1787e-05	0	0	4.51883	0.543999	2.1607	0.385122	101	rank_abundance ~ Case + Age + Sex + BMI	OK	Case-enriched	FALSE			TRUE
Methylorubrum	Urine	Genus	0.0147059	0.030303	4.55966e-05	5.17442e-05	0	0	-0.178789	0.556858	2.31526	0.360552	101	rank_abundance ~ Case + Age + Sex + BMI	OK	Control-enriched	FALSE			FALSE
Anoxybacillus	Urine	Genus	0	0.030303	1.78421e-05	6.1276e-05	0	0	-1.72471	0.569864	2.08443	0.404082	101	rank_abundance ~ Case + Age + Sex + BMI	OK	Control-enriched	FALSE			FALSE
Paludibacter	Urine	Genus	0.0147059	0.030303	2.84152e-05	8.17013e-05	0	0	-1.49135	0.569864	1.87369	0.461349	101	rank_abundance ~ Case + Age + Sex + BMI	OK	Control-enriched	FALSE			FALSE
[Eubacterium]_brachy_group	Urine	Genus	0.0294118	0	0.000150006	1.90636e-05	0	0	2.91195	0.593741	3.63874	0.238868	101	rank_abundance ~ Case + Age + Sex + BMI	OK	Case-enriched	FALSE			TRUE
Lachnospiraceae_UCG-010	Urine	Genus	0.0147059	0	5.68305e-05	2.85955e-05	0	0	0.966454	0.598711	-2.00144	0.499151	101	rank_abundance ~ Case + Age + Sex + BMI	OK	Case-enriched	FALSE			FALSE
Myxococcus	Urine	Genus	0	0	1.32164e-06	8.17013e-06	0	0	-1.9818	0.599547	-0.844904	0.587903	101	rank_abundance ~ Case + Age + Sex + BMI	OK	Control-enriched	FALSE			TRUE
Robinsoniella	Urine	Genus	0	0	3.3041e-06	8.17013e-06	0	0	-1.09123	0.599547	0.0156158	0.992263	101	rank_abundance ~ Case + Age + Sex + BMI	OK	Control-enriched	FALSE			FALSE
Salinicoccus	Urine	Genus	0	0	6.6082e-07	1.08935e-05	0	0	-2.84021	0.599547	-0.309017	0.84896	101	rank_abundance ~ Case + Age + Sex + BMI	OK	Control-enriched	FALSE			TRUE
NK4A214_group	Urine	Genus	0.0294118	0	0.000212784	2.31487e-05	0	0	3.14614	0.601545	3.45281	0.340844	101	rank_abundance ~ Case + Age + Sex + BMI	OK	Case-enriched	FALSE			TRUE
[Eubacterium]_sulci_group	Urine	Genus	0.0147059	0.030303	5.55089e-05	6.1276e-05	0	0	-0.1402	0.605206	-1.61061	0.639464	101	rank_abundance ~ Case + Age + Sex + BMI	OK	Control-enriched	FALSE			TRUE
Absiella	Urine	Genus	0.0147059	0	0.000208158	5.44676e-06	0	0	5.01988	0.620566	0.137217	0.931712	101	rank_abundance ~ Case + Age + Sex + BMI	OK	Case-enriched	FALSE			TRUE
Acidaminococcus	Urine	Genus	0	0	6.6082e-06	1.36169e-06	0	0	1.68774	0.620566	-0.103846	0.949052	101	rank_abundance ~ Case + Age + Sex + BMI	OK	Case-enriched	FALSE			FALSE
Aggregatibacter	Urine	Genus	0	0	5.28656e-06	6.80845e-06	0	0	-0.312765	0.620566	-0.749376	0.6445	101	rank_abundance ~ Case + Age + Sex + BMI	OK	Control-enriched	FALSE			TRUE
Bdellovibrio	Urine	Genus	0.0147059	0	2.37895e-05	2.85955e-05	0	0	-0.255647	0.620566	-0.618123	0.70459	101	rank_abundance ~ Case + Age + Sex + BMI	OK	Control-enriched	FALSE			TRUE
Faecalicatena	Urine	Genus	0	0	1.32164e-05	9.53182e-06	0	0	0.4328	0.620566	0.0575862	0.97149	101	rank_abundance ~ Case + Age + Sex + BMI	OK	Case-enriched	FALSE			TRUE
Methylophaga	Urine	Genus	0.0147059	0	1.51989e-05	1.36169e-05	0	0	0.148255	0.620566	-0.919768	0.564917	101	rank_abundance ~ Case + Age + Sex + BMI	OK	Case-enriched	FALSE			FALSE
Parageobacillus	Urine	Genus	0.0147059	0.030303	5.68305e-05	3.54039e-05	0	0	0.667737	0.620566	-0.149587	0.92677	101	rank_abundance ~ Case + Age + Sex + BMI	OK	Case-enriched	FALSE			FALSE
Prevotellaceae_NK3B31_group	Urine	Genus	0	0	3.96492e-06	2.72338e-06	0	0	0.415158	0.620566	-0.453183	0.781574	101	rank_abundance ~ Case + Age + Sex + BMI	OK	Case-enriched	FALSE			FALSE
Promicromonospora	Urine	Genus	0	0	1.18948e-05	2.72338e-06	0	0	1.7921	0.620566	-0.804809	0.609192	101	rank_abundance ~ Case + Age + Sex + BMI	OK	Case-enriched	FALSE			FALSE
UC5-1-2E3	Urine	Genus	0.0147059	0	2.64328e-05	1.36169e-06	0	0	3.53801	0.620566	-0.200208	0.902228	101	rank_abundance ~ Case + Age + Sex + BMI	OK	Case-enriched	FALSE			FALSE
Selenomonas	Urine	Genus	0.0147059	0	5.94738e-05	2.85955e-05	0	0	1.03093	0.63172	0.716225	0.818956	101	rank_abundance ~ Case + Age + Sex + BMI	OK	Case-enriched	FALSE			TRUE
Spirosoma	Urine	Genus	0	0	5.28656e-06	2.04253e-05	0	0	-1.76898	0.692914	-0.449475	0.859801	101	rank_abundance ~ Case + Age + Sex + BMI	OK	Control-enriched	FALSE			TRUE
[Eubacterium]_eligens_group	Urine	Genus	0	0.030303	4.55966e-05	9.94033e-05	0	0	-1.10751	0.717718	0.422836	0.90661	101	rank_abundance ~ Case + Age + Sex + BMI	OK	Control-enriched	FALSE			FALSE
Propionibacterium	Urine	Genus	0.0147059	0	0.000377989	1.36169e-05	0	0	4.69645	0.721564	-1.00029	0.688934	101	rank_abundance ~ Case + Age + Sex + BMI	OK	Case-enriched	FALSE			FALSE
Legionella	Urine	Genus	0	0	2.77544e-05	4.08507e-06	0	0	2.49945	0.723661	1.02713	0.637069	101	rank_abundance ~ Case + Age + Sex + BMI	OK	Case-enriched	FALSE			TRUE
Ruminiclostridium	Urine	Genus	0.0441176	0	0.000118287	1.90636e-05	0	0	2.57178	0.723661	1.70762	0.45288	101	rank_abundance ~ Case + Age + Sex + BMI	OK	Case-enriched	FALSE			TRUE
Massiliomicrobiota	Urine	Genus	0	0	9.25148e-06	1.36169e-05	0	0	-0.511805	0.728773	0.316852	0.898609	101	rank_abundance ~ Case + Age + Sex + BMI	OK	Control-enriched	FALSE			FALSE
Geobacter	Urine	Genus	0.0147059	0	3.63451e-05	1.36169e-05	0	0	1.35328	0.739782	0.384379	0.866204	101	rank_abundance ~ Case + Age + Sex + BMI	OK	Case-enriched	FALSE			TRUE
Prevotellaceae_UCG-001	Urine	Genus	0.0147059	0	7.07077e-05	1.49786e-05	0	0	2.16599	0.739782	1.63538	0.472772	101	rank_abundance ~ Case + Age + Sex + BMI	OK	Case-enriched	FALSE			TRUE
Ralstonia	Urine	Genus	0.0147059	0	2.77544e-05	2.31487e-05	0	0	0.251838	0.743315	0.217832	0.931478	101	rank_abundance ~ Case + Age + Sex + BMI	OK	Case-enriched	FALSE			TRUE
Bilophila	Urine	Genus	0.0441176	0	0.000112339	3.67656e-05	0	0	1.5855	0.755731	-3.10261	0.420368	101	rank_abundance ~ Case + Age + Sex + BMI	OK	Case-enriched	FALSE			FALSE
Burkholderia-Caballeronia-Paraburkholderia	Urine	Genus	0	0	1.71813e-05	9.53182e-06	0	0	0.787701	0.756019	0.421326	0.85354	101	rank_abundance ~ Case + Age + Sex + BMI	OK	Case-enriched	FALSE			TRUE
Leucobacter	Urine	Genus	0.0147059	0	3.43626e-05	1.63403e-05	0	0	1.0281	0.756019	1.18125	0.600844	101	rank_abundance ~ Case + Age + Sex + BMI	OK	Case-enriched	FALSE			TRUE
Fonticella	Urine	Genus	0	0.030303	3.10585e-05	3.54039e-05	0	0	-0.183386	0.772358	0.683637	0.750023	101	rank_abundance ~ Case + Age + Sex + BMI	OK	Control-enriched	FALSE			FALSE
Dokdonella	Urine	Genus	0	0.030303	6.6082e-06	3.67656e-05	0	0	-2.31145	0.772363	0.888778	0.683043	101	rank_abundance ~ Case + Age + Sex + BMI	OK	Control-enriched	FALSE			FALSE
Stenotrophobacter	Urine	Genus	0	0.030303	1.4538e-05	4.22124e-05	0	0	-1.47564	0.772363	1.07128	0.629013	101	rank_abundance ~ Case + Age + Sex + BMI	OK	Control-enriched	FALSE			FALSE
Anaerofustis	Urine	Genus	0.0147059	0	3.63451e-05	1.36169e-05	0	0	1.35328	0.772626	0.956185	0.70252	101	rank_abundance ~ Case + Age + Sex + BMI	OK	Case-enriched	FALSE			TRUE
Moryella	Urine	Genus	0.0294118	0	0.000155953	5.44676e-06	0	0	4.60562	0.772626	-1.33097	0.585096	101	rank_abundance ~ Case + Age + Sex + BMI	OK	Case-enriched	FALSE			FALSE
Pyramidobacter	Urine	Genus	0.0147059	0	3.83275e-05	4.08507e-06	0	0	2.9512	0.772626	-0.915319	0.71732	101	rank_abundance ~ Case + Age + Sex + BMI	OK	Case-enriched	FALSE			FALSE
Candidatus_Soleaferrea	Urine	Genus	0.0147059	0	3.56843e-05	1.08935e-05	0	0	1.62499	0.805154	2.0372	0.486241	101	rank_abundance ~ Case + Age + Sex + BMI	OK	Case-enriched	FALSE			TRUE
Exiguobacterium	Urine	Genus	0.0147059	0	8.72282e-05	1.22552e-05	0	0	2.73468	0.828551	1.69755	0.628376	101	rank_abundance ~ Case + Age + Sex + BMI	OK	Case-enriched	FALSE			TRUE
Mogibacterium	Urine	Genus	0.0441176	0	0.000130842	2.1787e-05	0	0	2.53253	0.92318	0.334422	0.933814	101	rank_abundance ~ Case + Age + Sex + BMI	OK	Case-enriched	FALSE			TRUE
Parviterribacter	Urine	Genus	0	0	5.28656e-06	6.80845e-06	0	0	-0.312765	0.97054	0.712272	0.716181	101	rank_abundance ~ Case + Age + Sex + BMI	OK	Control-enriched	FALSE			FALSE
Geobacillus	Urine	Genus	0	0.030303	1.71813e-05	6.67228e-05	0	0	-1.89718	0.970541	0.375461	0.849346	101	rank_abundance ~ Case + Age + Sex + BMI	OK	Control-enriched	FALSE			FALSE
Hymenobacter	Urine	Genus	0	0	1.4538e-05	1.90636e-05	0	0	-0.36878	0.970541	0.337831	0.863476	101	rank_abundance ~ Case + Age + Sex + BMI	OK	Control-enriched	FALSE			FALSE
Thermincola	Urine	Genus	0.0147059	0.030303	2.44503e-05	3.9489e-05	0	0	-0.669845	0.970541	-0.588249	0.76779	101	rank_abundance ~ Case + Age + Sex + BMI	OK	Control-enriched	FALSE			TRUE
Christensenella	Urine	Genus	0	0	1.98246e-06	2.72338e-06	0	0	-0.32011	0.980357	-0.0196612	0.99213	101	rank_abundance ~ Case + Age + Sex + BMI	OK	Control-enriched	FALSE			TRUE
Negativibacillus	Urine	Genus	0.0294118	0	8.062e-05	5.44676e-06	0	0	3.66228	0.985899	1.44019	0.597185	101	rank_abundance ~ Case + Age + Sex + BMI	OK	Case-enriched	FALSE			TRUE
Alcaligenes	Urine	Genus	0.0147059	0.030303	6.93861e-05	3.67656e-05	0	0	0.898217	0.990178	0.819812	0.679193	101	rank_abundance ~ Case + Age + Sex + BMI	OK	Case-enriched	FALSE			TRUE
Nakamurella	Urine	Genus	0.0147059	0	2.31287e-05	2.58721e-05	0	0	-0.155359	0.990178	0.6749	0.727435	101	rank_abundance ~ Case + Age + Sex + BMI	OK	Control-enriched	FALSE			FALSE
Tepidimonas	Urine	Genus	0.0147059	0	2.31287e-05	8.17013e-06	0	0	1.39573	0.990178	-0.182897	0.922928	101	rank_abundance ~ Case + Age + Sex + BMI	OK	Case-enriched	FALSE			FALSE
AAP99	Urine	Genus	0	0	0	0	0	0	0	1	1.65805e-14	0.0361137	101	rank_abundance ~ Case + Age + Sex + BMI	OK	Control-enriched	FALSE			FALSE
ADurb.Bin063-2	Urine	Genus	0	0	0	0	0	0	0	1	1.65805e-14	0.0361137	101	rank_abundance ~ Case + Age + Sex + BMI	OK	Control-enriched	FALSE			FALSE
Aeriscardovia	Urine	Genus	0	0	0	0	0	0	0	1	1.65805e-14	0.0361137	101	rank_abundance ~ Case + Age + Sex + BMI	OK	Control-enriched	FALSE			FALSE
Allobaculum	Urine	Genus	0	0	0	0	0	0	0	1	1.65805e-14	0.0361137	101	rank_abundance ~ Case + Age + Sex + BMI	OK	Control-enriched	FALSE			FALSE
Alysiella	Urine	Genus	0	0	0	0	0	0	0	1	1.65805e-14	0.0361137	101	rank_abundance ~ Case + Age + Sex + BMI	OK	Control-enriched	FALSE			FALSE
Aminicella	Urine	Genus	0	0	0	0	0	0	0	1	1.65805e-14	0.0361137	101	rank_abundance ~ Case + Age + Sex + BMI	OK	Control-enriched	FALSE			FALSE
Anabaena_PCC-7122	Urine	Genus	0	0	0	0	0	0	0	1	1.65805e-14	0.0361137	101	rank_abundance ~ Case + Age + Sex + BMI	OK	Control-enriched	FALSE			FALSE
Arsenicicoccus	Urine	Genus	0	0	0	0	0	0	0	1	1.65805e-14	0.0361137	101	rank_abundance ~ Case + Age + Sex + BMI	OK	Control-enriched	FALSE			FALSE
Asaccharobacter	Urine	Genus	0	0	0	0	0	0	0	1	1.65805e-14	0.0361137	101	rank_abundance ~ Case + Age + Sex + BMI	OK	Control-enriched	FALSE			FALSE
Asinibacterium	Urine	Genus	0	0	0	0	0	0	0	1	1.65805e-14	0.0361137	101	rank_abundance ~ Case + Age + Sex + BMI	OK	Control-enriched	FALSE			FALSE
Blvii28_wastewater-sludge_group	Urine	Genus	0	0	0	0	0	0	0	1	1.65805e-14	0.0361137	101	rank_abundance ~ Case + Age + Sex + BMI	OK	Control-enriched	FALSE			FALSE
Brumimicrobium	Urine	Genus	0	0	0	0	0	0	0	1	1.65805e-14	0.0361137	101	rank_abundance ~ Case + Age + Sex + BMI	OK	Control-enriched	FALSE			FALSE
CAG-873	Urine	Genus	0	0	0	0	0	0	0	1	1.65805e-14	0.0361137	101	rank_abundance ~ Case + Age + Sex + BMI	OK	Control-enriched	FALSE			FALSE
CHKCI001	Urine	Genus	0	0	0	0	0	0	0	1	1.65805e-14	0.0361137	101	rank_abundance ~ Case + Age + Sex + BMI	OK	Control-enriched	FALSE			FALSE
CHKCI002	Urine	Genus	0	0	0	0	0	0	0	1	1.65805e-14	0.0361137	101	rank_abundance ~ Case + Age + Sex + BMI	OK	Control-enriched	FALSE			FALSE
Candidatus_Obscuribacter	Urine	Genus	0	0	0	0	0	0	0	1	1.65805e-14	0.0361137	101	rank_abundance ~ Case + Age + Sex + BMI	OK	Control-enriched	FALSE			FALSE
Candidatus_Tammella	Urine	Genus	0	0	0	0	0	0	0	1	1.65805e-14	0.0361137	101	rank_abundance ~ Case + Age + Sex + BMI	OK	Control-enriched	FALSE			FALSE
Cellulosilyticum	Urine	Genus	0	0	0	0	0	0	0	1	1.65805e-14	0.0361137	101	rank_abundance ~ Case + Age + Sex + BMI	OK	Control-enriched	FALSE			FALSE
Chitinophaga	Urine	Genus	0	0	0	0	0	0	0	1	1.65805e-14	0.0361137	101	rank_abundance ~ Case + Age + Sex + BMI	OK	Control-enriched	FALSE			FALSE
Chthoniobacter	Urine	Genus	0	0	1.32164e-05	4.08507e-06	0	0	1.48322	1	-0.128874	0.945667	101	rank_abundance ~ Case + Age + Sex + BMI	OK	Case-enriched	FALSE			FALSE
Clostridioides	Urine	Genus	0.0147059	0	4.29533e-05	3.40422e-05	0	0	0.326876	1	1.18087	0.665179	101	rank_abundance ~ Case + Age + Sex + BMI	OK	Case-enriched	FALSE			TRUE
Companilactobacillus	Urine	Genus	0	0	0	0	0	0	0	1	1.65805e-14	0.0361137	101	rank_abundance ~ Case + Age + Sex + BMI	OK	Control-enriched	FALSE			FALSE
Coprobacter	Urine	Genus	0	0	0	0	0	0	0	1	1.65805e-14	0.0361137	101	rank_abundance ~ Case + Age + Sex + BMI	OK	Control-enriched	FALSE			FALSE
Coriobacteriaceae_UCG-002	Urine	Genus	0	0	0	0	0	0	0	1	1.65805e-14	0.0361137	101	rank_abundance ~ Case + Age + Sex + BMI	OK	Control-enriched	FALSE			FALSE
DEV114	Urine	Genus	0	0	0	0	0	0	0	1	1.65805e-14	0.0361137	101	rank_abundance ~ Case + Age + Sex + BMI	OK	Control-enriched	FALSE			FALSE
DTU089	Urine	Genus	0	0	0	0	0	0	0	1	1.65805e-14	0.0361137	101	rank_abundance ~ Case + Age + Sex + BMI	OK	Control-enriched	FALSE			FALSE
Dielma	Urine	Genus	0	0	0	0	0	0	0	1	1.65805e-14	0.0361137	101	rank_abundance ~ Case + Age + Sex + BMI	OK	Control-enriched	FALSE			FALSE
Elizabethkingia	Urine	Genus	0	0	0	0	0	0	0	1	1.65805e-14	0.0361137	101	rank_abundance ~ Case + Age + Sex + BMI	OK	Control-enriched	FALSE			FALSE
Enteroscipio	Urine	Genus	0	0	0	0	0	0	0	1	1.65805e-14	0.0361137	101	rank_abundance ~ Case + Age + Sex + BMI	OK	Control-enriched	FALSE			FALSE
Epulopiscium	Urine	Genus	0	0	0	0	0	0	0	1	1.65805e-14	0.0361137	101	rank_abundance ~ Case + Age + Sex + BMI	OK	Control-enriched	FALSE			FALSE
Eremococcus	Urine	Genus	0	0	0	0	0	0	0	1	1.65805e-14	0.0361137	101	rank_abundance ~ Case + Age + Sex + BMI	OK	Control-enriched	FALSE			FALSE
Faucicola	Urine	Genus	0	0	0	0	0	0	0	1	1.65805e-14	0.0361137	101	rank_abundance ~ Case + Age + Sex + BMI	OK	Control-enriched	FALSE			FALSE
Harryflintia	Urine	Genus	0	0	0	0	0	0	0	1	1.65805e-14	0.0361137	101	rank_abundance ~ Case + Age + Sex + BMI	OK	Control-enriched	FALSE			FALSE
Hydrogenoanaerobacterium	Urine	Genus	0	0	0	0	0	0	0	1	1.65805e-14	0.0361137	101	rank_abundance ~ Case + Age + Sex + BMI	OK	Control-enriched	FALSE			FALSE
Inquilinus	Urine	Genus	0	0	0	0	0	0	0	1	1.65805e-14	0.0361137	101	rank_abundance ~ Case + Age + Sex + BMI	OK	Control-enriched	FALSE			FALSE
Lachnospiraceae_UCG-008	Urine	Genus	0	0	0	0	0	0	0	1	1.65805e-14	0.0361137	101	rank_abundance ~ Case + Age + Sex + BMI	OK	Control-enriched	FALSE			FALSE
Macrococcus	Urine	Genus	0	0	0	0	0	0	0	1	1.65805e-14	0.0361137	101	rank_abundance ~ Case + Age + Sex + BMI	OK	Control-enriched	FALSE			FALSE
Marinospirillum	Urine	Genus	0	0	0	0	0	0	0	1	1.65805e-14	0.0361137	101	rank_abundance ~ Case + Age + Sex + BMI	OK	Control-enriched	FALSE			FALSE
Massiliprevotella	Urine	Genus	0	0	0	0	0	0	0	1	1.65805e-14	0.0361137	101	rank_abundance ~ Case + Age + Sex + BMI	OK	Control-enriched	FALSE			FALSE
Merdibacter	Urine	Genus	0	0	0	0	0	0	0	1	1.65805e-14	0.0361137	101	rank_abundance ~ Case + Age + Sex + BMI	OK	Control-enriched	FALSE			FALSE
Mesomycoplasma	Urine	Genus	0	0	0	0	0	0	0	1	1.65805e-14	0.0361137	101	rank_abundance ~ Case + Age + Sex + BMI	OK	Control-enriched	FALSE			FALSE
Mesorhizobium	Urine	Genus	0	0	1.58597e-05	4.08507e-06	0	0	1.72924	1	0.343757	0.861808	101	rank_abundance ~ Case + Age + Sex + BMI	OK	Case-enriched	FALSE			TRUE
Methylococcus	Urine	Genus	0	0	0	0	0	0	0	1	1.65805e-14	0.0361137	101	rank_abundance ~ Case + Age + Sex + BMI	OK	Control-enriched	FALSE			FALSE
Mycoplasmopsis	Urine	Genus	0	0	0	0	0	0	0	1	1.65805e-14	0.0361137	101	rank_abundance ~ Case + Age + Sex + BMI	OK	Control-enriched	FALSE			FALSE
Oleiharenicola	Urine	Genus	0	0	0	0	0	0	0	1	1.65805e-14	0.0361137	101	rank_abundance ~ Case + Age + Sex + BMI	OK	Control-enriched	FALSE			FALSE
Oxalobacter	Urine	Genus	0	0	0	0	0	0	0	1	1.65805e-14	0.0361137	101	rank_abundance ~ Case + Age + Sex + BMI	OK	Control-enriched	FALSE			FALSE
Parascardovia	Urine	Genus	0	0	0	0	0	0	0	1	1.65805e-14	0.0361137	101	rank_abundance ~ Case + Age + Sex + BMI	OK	Control-enriched	FALSE			FALSE
Peptoanaerobacter	Urine	Genus	0	0	0	0	0	0	0	1	1.65805e-14	0.0361137	101	rank_abundance ~ Case + Age + Sex + BMI	OK	Control-enriched	FALSE			FALSE
Piscicoccus	Urine	Genus	0	0	0	0	0	0	0	1	1.65805e-14	0.0361137	101	rank_abundance ~ Case + Age + Sex + BMI	OK	Control-enriched	FALSE			FALSE
Pseudoflavonifractor	Urine	Genus	0	0	0	0	0	0	0	1	1.65805e-14	0.0361137	101	rank_abundance ~ Case + Age + Sex + BMI	OK	Control-enriched	FALSE			FALSE
Sanguibacter	Urine	Genus	0	0	0	0	0	0	0	1	1.65805e-14	0.0361137	101	rank_abundance ~ Case + Age + Sex + BMI	OK	Control-enriched	FALSE			FALSE
Siphonobacter	Urine	Genus	0	0	0	0	0	0	0	1	1.65805e-14	0.0361137	101	rank_abundance ~ Case + Age + Sex + BMI	OK	Control-enriched	FALSE			FALSE
Streptobacillus	Urine	Genus	0	0	0	0	0	0	0	1	1.65805e-14	0.0361137	101	rank_abundance ~ Case + Age + Sex + BMI	OK	Control-enriched	FALSE			FALSE
Subdoligranulum	Urine	Genus	0	0	0	0	0	0	0	1	1.65805e-14	0.0361137	101	rank_abundance ~ Case + Age + Sex + BMI	OK	Control-enriched	FALSE			FALSE
Sulfurospirillum	Urine	Genus	0	0	0	0	0	0	0	1	1.65805e-14	0.0361137	101	rank_abundance ~ Case + Age + Sex + BMI	OK	Control-enriched	FALSE			FALSE
Taonella	Urine	Genus	0	0	0	0	0	0	0	1	1.65805e-14	0.0361137	101	rank_abundance ~ Case + Age + Sex + BMI	OK	Control-enriched	FALSE			FALSE
Teretinema	Urine	Genus	0	0	1.8503e-05	1.22552e-05	0	0	0.557134	1	0.521164	0.792354	101	rank_abundance ~ Case + Age + Sex + BMI	OK	Case-enriched	FALSE			TRUE
Thermoactinomyces	Urine	Genus	0	0	0	0	0	0	0	1	1.65805e-14	0.0361137	101	rank_abundance ~ Case + Age + Sex + BMI	OK	Control-enriched	FALSE			FALSE
Tsukamurella	Urine	Genus	0	0	0	0	0	0	0	1	1.65805e-14	0.0361137	101	rank_abundance ~ Case + Age + Sex + BMI	OK	Control-enriched	FALSE			FALSE
Wolbachia	Urine	Genus	0	0	0	0	0	0	0	1	1.65805e-14	0.0361137	101	rank_abundance ~ Case + Age + Sex + BMI	OK	Control-enriched	FALSE			FALSE
Wolinella	Urine	Genus	0	0	0	0	0	0	0	1	1.65805e-14	0.0361137	101	rank_abundance ~ Case + Age + Sex + BMI	OK	Control-enriched	FALSE			FALSE
Z20	Urine	Genus	0	0	0	0	0	0	0	1	1.65805e-14	0.0361137	101	rank_abundance ~ Case + Age + Sex + BMI	OK	Control-enriched	FALSE			FALSE
[Eubacterium]_oxidoreducens_group	Urine	Genus	0	0	0	0	0	0	0	1	1.65805e-14	0.0361137	101	rank_abundance ~ Case + Age + Sex + BMI	OK	Control-enriched	FALSE			FALSE
[Eubacterium]_xylanophilum_group	Urine	Genus	0	0	0	0	0	0	0	1	1.65805e-14	0.0361137	101	rank_abundance ~ Case + Age + Sex + BMI	OK	Control-enriched	FALSE			FALSE
[Eubacterium]_yurii_group	Urine	Genus	0	0	0	0	0	0	0	1	1.65805e-14	0.0361137	101	rank_abundance ~ Case + Age + Sex + BMI	OK	Control-enriched	FALSE			FALSE
Thermodesulfobacteriota	Feces	Phylum	0.202532	0	0.00106936	9.93316e-05	0	0	3.41524	0.0428981	12.0505	0.0535967	117	rank_abundance ~ Case + Age + Sex + BMI	OK	Case-enriched	TRUE	0.333608	0.289044	TRUE
Bacteroidota	Feces	Phylum	0.848101	0.684211	0.0687278	0.0291775	0.0185135	0.00492046	1.23601	0.0667216	11.3575	0.115618	117	rank_abundance ~ Case + Age + Sex + BMI	OK	Case-enriched	TRUE	0.333608	0.289044	TRUE
Fusobacteriota	Feces	Phylum	0.164557	0.0789474	0.00336392	0.000448175	0	0	2.90522	0.114564	8.82371	0.101742	117	rank_abundance ~ Case + Age + Sex + BMI	OK	Case-enriched	TRUE	0.381881	0.289044	TRUE
Actinomycetota	Feces	Phylum	0.949367	1	0.151183	0.206218	0.107217	0.133729	-0.447873	0.222709	-12.6974	0.0752488	117	rank_abundance ~ Case + Age + Sex + BMI	OK	Control-enriched	TRUE	0.460457	0.289044	TRUE
Verrucomicrobiota	Feces	Phylum	0.202532	0.105263	0.01321	0.00266895	0	0	2.30685	0.230229	3.92686	0.430379	117	rank_abundance ~ Case + Age + Sex + BMI	OK	Case-enriched	TRUE	0.460457	0.665113	TRUE
Unclassified_Phylum	Feces	Phylum	0.202532	0.236842	0.0021518	0.000752082	0.000404422	0.00042689	1.51533	0.278983	-6.17495	0.38031	117	rank_abundance ~ Case + Age + Sex + BMI	OK	Case-enriched	TRUE	0.464971	0.665113	FALSE
Bacillota	Feces	Phylum	1	1	0.571619	0.606376	0.592747	0.607981	-0.0851583	0.483088	0.137279	0.984356	117	rank_abundance ~ Case + Age + Sex + BMI	OK	Control-enriched	TRUE	0.620717	0.984356	FALSE
Cyanobacteriota	Feces	Phylum	0.0759494	0	0.000735467	8.98715e-05	0	0	3.01872	0.496573	3.79215	0.472581	117	rank_abundance ~ Case + Age + Sex + BMI	OK	Case-enriched	TRUE	0.620717	0.665113	TRUE
Pseudomonadota	Feces	Phylum	0.962025	0.947368	0.186262	0.153808	0.0773344	0.0768177	0.276202	0.604451	4.53498	0.53209	117	rank_abundance ~ Case + Age + Sex + BMI	OK	Case-enriched	TRUE	0.671612	0.665113	TRUE
Patescibacteria	Feces	Phylum	0.0886076	0.105263	0.00127526	0.000306273	0	0	2.05434	0.875479	0.992528	0.88107	117	rank_abundance ~ Case + Age + Sex + BMI	OK	Case-enriched	TRUE	0.875479	0.978967	TRUE
Spirochaetota	Feces	Phylum	0.0126582	0	2.67339e-05	0	0	0	4.79358	0.331008	0.608051	0.699847	117	rank_abundance ~ Case + Age + Sex + BMI	OK	Case-enriched	FALSE			TRUE
Acidobacteriota	Feces	Phylum	0.0126582	0	4.66422e-05	0	0	0	5.57417	0.499486	0.105141	0.927014	117	rank_abundance ~ Case + Age + Sex + BMI	OK	Case-enriched	FALSE			TRUE
Bdellovibrionota	Feces	Phylum	0	0	5.68807e-06	0	0	0	2.74159	0.499486	0.105141	0.927014	117	rank_abundance ~ Case + Age + Sex + BMI	OK	Case-enriched	FALSE			TRUE
Campylobacterota	Feces	Phylum	0	0	5.11926e-06	0	0	0	2.61336	0.499486	0.49954	0.656956	117	rank_abundance ~ Case + Age + Sex + BMI	OK	Case-enriched	FALSE			TRUE
Chlamydiota	Feces	Phylum	0	0	3.41284e-06	0	0	0	2.14171	0.499486	0.105141	0.927014	117	rank_abundance ~ Case + Age + Sex + BMI	OK	Case-enriched	FALSE			TRUE
Deinococcota	Feces	Phylum	0.0126582	0	1.87706e-05	0	0	0	4.30529	0.499486	0.105141	0.927014	117	rank_abundance ~ Case + Age + Sex + BMI	OK	Case-enriched	FALSE			TRUE
Gemmatimonadota	Feces	Phylum	0.0126582	0	5.68807e-05	0	0	0	5.85501	0.499486	0.105141	0.927014	117	rank_abundance ~ Case + Age + Sex + BMI	OK	Case-enriched	FALSE			TRUE
Methylomirabilota	Feces	Phylum	0.0126582	0	1.42202e-05	0	0	0	3.92791	0.499486	0.105141	0.927014	117	rank_abundance ~ Case + Age + Sex + BMI	OK	Case-enriched	FALSE			TRUE
Myxococcota	Feces	Phylum	0	0	2.84403e-06	0	0	0	1.94262	0.499486	0.105141	0.927014	117	rank_abundance ~ Case + Age + Sex + BMI	OK	Case-enriched	FALSE			TRUE
Planctomycetota	Feces	Phylum	0.0126582	0	2.10459e-05	0	0	0	4.46244	0.499486	0.105141	0.927014	117	rank_abundance ~ Case + Age + Sex + BMI	OK	Case-enriched	FALSE			TRUE
Chloroflexota	Feces	Phylum	0.0126582	0	5.57431e-05	1.18252e-06	0	0	4.70038	0.613218	-1.71287	0.291397	117	rank_abundance ~ Case + Age + Sex + BMI	OK	Case-enriched	FALSE			FALSE
Synergistota	Feces	Phylum	0.0379747	0	0.000145046	5.43959e-05	0	0	1.39857	0.623187	2.08793	0.64482	117	rank_abundance ~ Case + Age + Sex + BMI	OK	Case-enriched	FALSE			TRUE
Abditibacteriota	Feces	Phylum	0	0	0	0	0	0	0	1	-2.2482e-14	9.63236e-10	117	rank_abundance ~ Case + Age + Sex + BMI	OK	Control-enriched	FALSE			FALSE
Armatimonadota	Feces	Phylum	0	0	0	0	0	0	0	1	-2.2482e-14	9.63236e-10	117	rank_abundance ~ Case + Age + Sex + BMI	OK	Control-enriched	FALSE			FALSE
Atribacterota	Feces	Phylum	0	0	0	0	0	0	0	1	-2.2482e-14	9.63236e-10	117	rank_abundance ~ Case + Age + Sex + BMI	OK	Control-enriched	FALSE			FALSE
Balneolota	Feces	Phylum	0	0	0	0	0	0	0	1	-2.2482e-14	9.63236e-10	117	rank_abundance ~ Case + Age + Sex + BMI	OK	Control-enriched	FALSE			FALSE
Candidatus_Eremiobacterota	Feces	Phylum	0	0	0	0	0	0	0	1	-2.2482e-14	9.63236e-10	117	rank_abundance ~ Case + Age + Sex + BMI	OK	Control-enriched	FALSE			FALSE
Candidatus_Kapabacteria	Feces	Phylum	0	0	0	0	0	0	0	1	-2.2482e-14	9.63236e-10	117	rank_abundance ~ Case + Age + Sex + BMI	OK	Control-enriched	FALSE			FALSE
Candidatus_Kryptonia	Feces	Phylum	0	0	0	0	0	0	0	1	-2.2482e-14	9.63236e-10	117	rank_abundance ~ Case + Age + Sex + BMI	OK	Control-enriched	FALSE			FALSE
Cloacimonadota	Feces	Phylum	0	0	0	0	0	0	0	1	-2.2482e-14	9.63236e-10	117	rank_abundance ~ Case + Age + Sex + BMI	OK	Control-enriched	FALSE			FALSE
Dadabacteria	Feces	Phylum	0	0	0	0	0	0	0	1	-2.2482e-14	9.63236e-10	117	rank_abundance ~ Case + Age + Sex + BMI	OK	Control-enriched	FALSE			FALSE
Deferribacterota	Feces	Phylum	0	0	0	0	0	0	0	1	-2.2482e-14	9.63236e-10	117	rank_abundance ~ Case + Age + Sex + BMI	OK	Control-enriched	FALSE			FALSE
Deferrisomatota	Feces	Phylum	0	0	0	0	0	0	0	1	-2.2482e-14	9.63236e-10	117	rank_abundance ~ Case + Age + Sex + BMI	OK	Control-enriched	FALSE			FALSE
Dependentiae	Feces	Phylum	0	0	0	0	0	0	0	1	-2.2482e-14	9.63236e-10	117	rank_abundance ~ Case + Age + Sex + BMI	OK	Control-enriched	FALSE			FALSE
Elusimicrobiota	Feces	Phylum	0	0	0	0	0	0	0	1	-2.2482e-14	9.63236e-10	117	rank_abundance ~ Case + Age + Sex + BMI	OK	Control-enriched	FALSE			FALSE
Entotheonellaeota	Feces	Phylum	0	0	0	0	0	0	0	1	-2.2482e-14	9.63236e-10	117	rank_abundance ~ Case + Age + Sex + BMI	OK	Control-enriched	FALSE			FALSE
FCPU426	Feces	Phylum	0	0	0	0	0	0	0	1	-2.2482e-14	9.63236e-10	117	rank_abundance ~ Case + Age + Sex + BMI	OK	Control-enriched	FALSE			FALSE
Fibrobacterota	Feces	Phylum	0	0	0	0	0	0	0	1	-2.2482e-14	9.63236e-10	117	rank_abundance ~ Case + Age + Sex + BMI	OK	Control-enriched	FALSE			FALSE
GAL15	Feces	Phylum	0	0	0	0	0	0	0	1	-2.2482e-14	9.63236e-10	117	rank_abundance ~ Case + Age + Sex + BMI	OK	Control-enriched	FALSE			FALSE
Hydrogenedentes	Feces	Phylum	0	0	0	0	0	0	0	1	-2.2482e-14	9.63236e-10	117	rank_abundance ~ Case + Age + Sex + BMI	OK	Control-enriched	FALSE			FALSE
Ignavibacteriota	Feces	Phylum	0	0	0	0	0	0	0	1	-2.2482e-14	9.63236e-10	117	rank_abundance ~ Case + Age + Sex + BMI	OK	Control-enriched	FALSE			FALSE
Latescibacterota	Feces	Phylum	0	0	0	0	0	0	0	1	-2.2482e-14	9.63236e-10	117	rank_abundance ~ Case + Age + Sex + BMI	OK	Control-enriched	FALSE			FALSE
MBNT15	Feces	Phylum	0	0	0	0	0	0	0	1	-2.2482e-14	9.63236e-10	117	rank_abundance ~ Case + Age + Sex + BMI	OK	Control-enriched	FALSE			FALSE
NB1-j	Feces	Phylum	0	0	0	0	0	0	0	1	-2.2482e-14	9.63236e-10	117	rank_abundance ~ Case + Age + Sex + BMI	OK	Control-enriched	FALSE			FALSE
NKB15	Feces	Phylum	0	0	0	0	0	0	0	1	-2.2482e-14	9.63236e-10	117	rank_abundance ~ Case + Age + Sex + BMI	OK	Control-enriched	FALSE			FALSE
Nitrospinota	Feces	Phylum	0	0	0	0	0	0	0	1	-2.2482e-14	9.63236e-10	117	rank_abundance ~ Case + Age + Sex + BMI	OK	Control-enriched	FALSE			FALSE
Nitrospirota	Feces	Phylum	0	0	0	0	0	0	0	1	-2.2482e-14	9.63236e-10	117	rank_abundance ~ Case + Age + Sex + BMI	OK	Control-enriched	FALSE			FALSE
RCP2-54	Feces	Phylum	0	0	0	0	0	0	0	1	-2.2482e-14	9.63236e-10	117	rank_abundance ~ Case + Age + Sex + BMI	OK	Control-enriched	FALSE			FALSE
Rhodothermota	Feces	Phylum	0	0	0	0	0	0	0	1	-2.2482e-14	9.63236e-10	117	rank_abundance ~ Case + Age + Sex + BMI	OK	Control-enriched	FALSE			FALSE
SAR324_clade(Marine_group_B)	Feces	Phylum	0	0	0	0	0	0	0	1	-2.2482e-14	9.63236e-10	117	rank_abundance ~ Case + Age + Sex + BMI	OK	Control-enriched	FALSE			FALSE
Sumerlaeota	Feces	Phylum	0	0	0	0	0	0	0	1	-2.2482e-14	9.63236e-10	117	rank_abundance ~ Case + Age + Sex + BMI	OK	Control-enriched	FALSE			FALSE
Sva0485	Feces	Phylum	0	0	0	0	0	0	0	1	-2.2482e-14	9.63236e-10	117	rank_abundance ~ Case + Age + Sex + BMI	OK	Control-enriched	FALSE			FALSE
Thermotogota	Feces	Phylum	0	0	0	0	0	0	0	1	-2.2482e-14	9.63236e-10	117	rank_abundance ~ Case + Age + Sex + BMI	OK	Control-enriched	FALSE			FALSE
WS2	Feces	Phylum	0	0	0	0	0	0	0	1	-2.2482e-14	9.63236e-10	117	rank_abundance ~ Case + Age + Sex + BMI	OK	Control-enriched	FALSE			FALSE
WS4	Feces	Phylum	0	0	0	0	0	0	0	1	-2.2482e-14	9.63236e-10	117	rank_abundance ~ Case + Age + Sex + BMI	OK	Control-enriched	FALSE			FALSE
Zixibacteria	Feces	Phylum	0	0	0	0	0	0	0	1	-2.2482e-14	9.63236e-10	117	rank_abundance ~ Case + Age + Sex + BMI	OK	Control-enriched	FALSE			FALSE
Tractidigestivibacter	Feces	Genus	0.0253165	0.210526	4.03853e-05	0.00060072	0	0	-3.8619	7.66578e-05	-15.058	0.000116727	117	rank_abundance ~ Case + Age + Sex + BMI	OK	Control-enriched	TRUE	0.0103488	0.0157582	TRUE
Weissella	Feces	Genus	0.0759494	0.263158	0.000390202	0.00155147	0	0.000134807	-1.98858	0.000429548	-13.0882	0.0173251	117	rank_abundance ~ Case + Age + Sex + BMI	OK	Control-enriched	TRUE	0.0289945	0.292361	TRUE
Absiella	Feces	Genus	0.0126582	0.105263	3.07156e-05	0.000726067	0	0	-4.51883	0.000811352	-11.1204	0.000924021	117	rank_abundance ~ Case + Age + Sex + BMI	OK	Control-enriched	TRUE	0.0365108	0.0442074	TRUE
Salmonella	Feces	Genus	0.0506329	0.236842	0.000368018	0.000507301	0	0	-0.461991	0.00335056	-8.24122	0.0293264	117	rank_abundance ~ Case + Age + Sex + BMI	OK	Control-enriched	TRUE	0.113081	0.339242	TRUE
Bifidobacterium	Feces	Genus	0.670886	0.894737	0.0682227	0.135501	0.0181091	0.0554732	-0.989973	0.00670921	-22.6669	0.00138538	117	rank_abundance ~ Case + Age + Sex + BMI	OK	Control-enriched	TRUE	0.180834	0.0467566	TRUE
Gemella	Feces	Genus	0.126582	0.0526316	0.0012582	0.000222314	0.000134807	0	2.49536	0.00887178	21.5122	0.000982387	117	rank_abundance ~ Case + Age + Sex + BMI	OK	Case-enriched	TRUE	0.180834	0.0442074	TRUE
Veillonella	Feces	Genus	0.139241	0	0.00189981	7.80463e-05	0	0	4.58778	0.00982873	10.7137	0.063629	117	rank_abundance ~ Case + Age + Sex + BMI	OK	Case-enriched	TRUE	0.180834	0.350193	TRUE
Leuconostoc	Feces	Genus	0.0126582	0.105263	5.74495e-05	0.000495476	0	0	-3.08646	0.0115351	-5.67474	0.172537	117	rank_abundance ~ Case + Age + Sex + BMI	OK	Control-enriched	TRUE	0.180834	0.518632	TRUE
Coprococcus	Feces	Genus	0.379747	0.657895	0.00275758	0.00552828	0	0.00438123	-1.00317	0.0120556	-11.9306	0.0700386	117	rank_abundance ~ Case + Age + Sex + BMI	OK	Control-enriched	TRUE	0.180834	0.350193	TRUE
[Eubacterium]_eligens_group	Feces	Genus	0.0632911	0.157895	0.00104149	0.00126884	0	0	-0.284624	0.0145083	-9.44292	0.0692793	117	rank_abundance ~ Case + Age + Sex + BMI	OK	Control-enriched	TRUE	0.195862	0.350193	TRUE
Phascolarctobacterium	Feces	Genus	0.316456	0.0789474	0.00321376	0.000452905	0.000224679	0	2.82425	0.0211195	12.0929	0.0731212	117	rank_abundance ~ Case + Age + Sex + BMI	OK	Case-enriched	TRUE	0.243846	0.352549	TRUE
Hungatella	Feces	Genus	0.189873	0.0526316	0.00218194	0.0010146	0	0	1.10394	0.0264415	13.2498	0.0111063	117	rank_abundance ~ Case + Age + Sex + BMI	OK	Case-enriched	TRUE	0.243846	0.249891	TRUE
Fusicatenibacter	Feces	Genus	0.518987	0.631579	0.00773748	0.0178087	0.0018873	0.00640334	-1.20254	0.026979	-14.2638	0.0390288	117	rank_abundance ~ Case + Age + Sex + BMI	OK	Control-enriched	TRUE	0.243846	0.339242	TRUE
Ruminococcus	Feces	Genus	0.455696	0.657895	0.00737003	0.0134169	0.000269614	0.00397681	-0.864217	0.0276087	-17.5899	0.0105179	117	rank_abundance ~ Case + Age + Sex + BMI	OK	Control-enriched	TRUE	0.243846	0.249891	TRUE
Faecalitalea	Feces	Genus	0.0379747	0.131579	0.000211596	0.000669306	0	0	-1.6567	0.0280445	-9.37832	0.050023	117	rank_abundance ~ Case + Age + Sex + BMI	OK	Control-enriched	TRUE	0.243846	0.339242	TRUE
Paraeggerthella	Feces	Genus	0.0379747	0.0263158	0.000113761	9.69666e-05	0	0	0.228275	0.0291431	-7.54281	0.0544678	117	rank_abundance ~ Case + Age + Sex + BMI	OK	Case-enriched	TRUE	0.243846	0.35015	FALSE
Clostridioides	Feces	Genus	0.0506329	0	0.000228092	0	0	0	7.83978	0.0317323	7.06303	0.0335146	117	rank_abundance ~ Case + Age + Sex + BMI	OK	Case-enriched	TRUE	0.243846	0.339242	TRUE
Faecalimonas	Feces	Genus	0.367089	0.578947	0.0053957	0.00746643	0	0.00146041	-0.468533	0.0331167	-7.84207	0.219633	117	rank_abundance ~ Case + Age + Sex + BMI	OK	Control-enriched	TRUE	0.243846	0.529093	TRUE
Erysipelotrichaceae_UCG-003	Feces	Genus	0.417722	0.605263	0.0139665	0.0225305	0	0.00775142	-0.689874	0.0343191	-8.09353	0.214074	117	rank_abundance ~ Case + Age + Sex + BMI	OK	Control-enriched	TRUE	0.243846	0.529093	TRUE
Catenibacterium	Feces	Genus	0	0.0526316	0	0.00137409	0	0	-10.4253	0.0418609	-3.6332	0.0210659	117	rank_abundance ~ Case + Age + Sex + BMI	OK	Control-enriched	TRUE	0.281143	0.315989	TRUE
Monoglobus	Feces	Genus	0.481013	0.657895	0.00444011	0.00533553	0.000808843	0.00193224	-0.264982	0.0437333	-14.9464	0.0325018	117	rank_abundance ~ Case + Age + Sex + BMI	OK	Control-enriched	TRUE	0.281143	0.339242	TRUE
F0332	Feces	Genus	0.0506329	0	0.000147321	2.60154e-05	0	0	2.45687	0.0498848	11.1085	0.0441514	117	rank_abundance ~ Case + Age + Sex + BMI	OK	Case-enriched	TRUE	0.291829	0.339242	TRUE
Enterobacter	Feces	Genus	0.101266	0.236842	0.00107448	0.00518653	0	0	-2.27007	0.0509022	-7.35327	0.111485	117	rank_abundance ~ Case + Age + Sex + BMI	OK	Control-enriched	TRUE	0.291829	0.402957	TRUE
Holdemanella	Feces	Genus	0.0886076	0.210526	0.00392989	0.0119612	0	0	-1.60555	0.0525249	-6.60908	0.113425	117	rank_abundance ~ Case + Age + Sex + BMI	OK	Control-enriched	TRUE	0.291829	0.402957	TRUE
Bilophila	Feces	Genus	0.151899	0	0.000563688	5.32134e-05	0	0	3.38073	0.0540424	9.83587	0.087314	117	rank_abundance ~ Case + Age + Sex + BMI	OK	Case-enriched	TRUE	0.291829	0.368356	TRUE
Marvinbryantia	Feces	Genus	0.227848	0.342105	0.000576201	0.000990951	0	0	-0.781195	0.0626623	-10.5703	0.0835935	117	rank_abundance ~ Case + Age + Sex + BMI	OK	Control-enriched	TRUE	0.319606	0.368356	TRUE
Lacticaseibacillus	Feces	Genus	0.0126582	0.0526316	4.7211e-05	0.00076509	0	0	-3.99008	0.0688078	-4.58687	0.0934721	117	rank_abundance ~ Case + Age + Sex + BMI	OK	Control-enriched	TRUE	0.319606	0.375168	TRUE
Citrobacter	Feces	Genus	0.0126582	0.0789474	5.23302e-05	0.000176195	0	0	-1.73232	0.0688113	-5.078	0.0614114	117	rank_abundance ~ Case + Age + Sex + BMI	OK	Control-enriched	TRUE	0.319606	0.350193	TRUE
Lachnospiraceae_NC2004_group	Feces	Genus	0.0379747	0.105263	0.000109211	0.000268432	0	0	-1.28965	0.0716111	-8.65673	0.0795794	117	rank_abundance ~ Case + Age + Sex + BMI	OK	Control-enriched	TRUE	0.319606	0.368356	TRUE
Acidaminococcus	Feces	Genus	0.0126582	0.0526316	7.9633e-05	0.000111157	0	0	-0.476076	0.0735823	-5.0208	0.0641136	117	rank_abundance ~ Case + Age + Sex + BMI	OK	Control-enriched	TRUE	0.319606	0.350193	TRUE
Abiotrophia	Feces	Genus	0.0506329	0	0.000142771	5.9126e-06	0	0	4.3784	0.0736839	8.19511	0.050258	117	rank_abundance ~ Case + Age + Sex + BMI	OK	Case-enriched	TRUE	0.319606	0.339242	TRUE
Amedibacillus	Feces	Genus	0.0506329	0.0263158	0.000234348	0.000109974	0	0	1.08457	0.0757585	-5.59931	0.201016	117	rank_abundance ~ Case + Age + Sex + BMI	OK	Case-enriched	TRUE	0.319606	0.529093	FALSE
[Eubacterium]_siraeum_group	Feces	Genus	0.0253165	0.0526316	9.61284e-05	0.000854962	0	0	-3.13958	0.0803874	-4.1966	0.310311	117	rank_abundance ~ Case + Age + Sex + BMI	OK	Control-enriched	TRUE	0.328858	0.601826	TRUE
Lachnoclostridium	Feces	Genus	0.240506	0.105263	0.00108187	0.000289717	0	0	1.89717	0.0830483	7.39571	0.235152	117	rank_abundance ~ Case + Age + Sex + BMI	OK	Case-enriched	TRUE	0.329751	0.529093	TRUE
Bacteroides	Feces	Genus	0.746835	0.657895	0.0457326	0.017383	0.00916689	0.00294329	1.39549	0.0864066	10.6983	0.139244	117	rank_abundance ~ Case + Age + Sex + BMI	OK	Case-enriched	TRUE	0.331535	0.464053	TRUE
Klebsiella	Feces	Genus	0.417722	0.578947	0.0151576	0.0587286	0.000404422	0.00247147	-1.95396	0.091005	-8.38883	0.225096	117	rank_abundance ~ Case + Age + Sex + BMI	OK	Control-enriched	TRUE	0.331535	0.529093	TRUE
Barnesiella	Feces	Genus	0.0632911	0.0789474	0.000985173	0.000468278	0	0	1.0714	0.0932877	-7.88788	0.0501024	117	rank_abundance ~ Case + Age + Sex + BMI	OK	Case-enriched	TRUE	0.331535	0.339242	FALSE
Haemophilus	Feces	Genus	0.139241	0	0.000786091	4.73008e-05	0	0	4.02641	0.0953696	4.82676	0.354248	117	rank_abundance ~ Case + Age + Sex + BMI	OK	Case-enriched	TRUE	0.331535	0.634514	TRUE
Agathobacter	Feces	Genus	0.455696	0.263158	0.00813849	0.00612663	0	0	0.409608	0.0957769	13.3822	0.0414708	117	rank_abundance ~ Case + Age + Sex + BMI	OK	Case-enriched	TRUE	0.331535	0.339242	TRUE
[Eubacterium]_brachy_group	Feces	Genus	0.0632911	0	0.000251981	7.09512e-05	0	0	1.81394	0.113682	5.94786	0.284802	117	rank_abundance ~ Case + Age + Sex + BMI	OK	Case-enriched	TRUE	0.379721	0.596464	TRUE
Lachnospiraceae_NK4A136_group	Feces	Genus	0.139241	0.263158	0.00087255	0.00113049	0	0	-0.37326	0.115582	-9.06112	0.125776	117	rank_abundance ~ Case + Age + Sex + BMI	OK	Control-enriched	TRUE	0.379721	0.435377	TRUE
Fusobacterium	Feces	Genus	0.164557	0.0789474	0.00296291	0.000448175	0	0	2.72215	0.118135	8.77104	0.103497	117	rank_abundance ~ Case + Age + Sex + BMI	OK	Case-enriched	TRUE	0.379721	0.388454	TRUE
Limosilactobacillus	Feces	Genus	0.101266	0.105263	0.00416253	0.00134098	0	0	1.63345	0.125594	-12.0833	0.0147146	117	rank_abundance ~ Case + Age + Sex + BMI	OK	Case-enriched	TRUE	0.394305	0.283781	FALSE
Lactococcus	Feces	Genus	0.0886076	0.157895	0.000827045	0.0070762	0	0	-3.0954	0.131322	-4.68916	0.384703	117	rank_abundance ~ Case + Age + Sex + BMI	OK	Control-enriched	TRUE	0.397709	0.657403	TRUE
Dorea	Feces	Genus	0.544304	0.736842	0.00913959	0.0112517	0.00328031	0.00750427	-0.299909	0.134811	-9.32172	0.181867	117	rank_abundance ~ Case + Age + Sex + BMI	OK	Control-enriched	TRUE	0.397709	0.522385	TRUE
Escherichia-Shigella	Feces	Genus	0.886076	0.894737	0.160827	0.0810428	0.0585063	0.0254561	0.988748	0.136929	10.4105	0.149085	117	rank_abundance ~ Case + Age + Sex + BMI	OK	Case-enriched	TRUE	0.397709	0.479202	TRUE
Turicibacter	Feces	Genus	0.189873	0.236842	0.00132873	0.00153609	0	0.000224679	-0.209068	0.141333	-8.23216	0.207824	117	rank_abundance ~ Case + Age + Sex + BMI	OK	Control-enriched	TRUE	0.397709	0.529093	TRUE
Faecalibacterium	Feces	Genus	0.56962	0.657895	0.0179254	0.0242582	0.00179743	0.00689764	-0.436448	0.141443	-11.8924	0.0944869	117	rank_abundance ~ Case + Age + Sex + BMI	OK	Control-enriched	TRUE	0.397709	0.375168	TRUE
Thomasclavelia	Feces	Genus	0.544304	0.447368	0.0111008	0.0018471	0.00116833	0.000876247	2.58669	0.148014	7.42531	0.300441	117	rank_abundance ~ Case + Age + Sex + BMI	OK	Case-enriched	TRUE	0.397709	0.596464	TRUE
Schaalia	Feces	Genus	0.316456	0.552632	0.00397653	0.00266422	0.000718972	0.00116833	0.57762	0.149455	-2.67397	0.701699	117	rank_abundance ~ Case + Age + Sex + BMI	OK	Case-enriched	TRUE	0.397709	0.87183	FALSE
Ruthenibacterium	Feces	Genus	0.189873	0.131579	0.00245668	0.000574704	0.000224679	0	2.09389	0.154067	6.10173	0.359907	117	rank_abundance ~ Case + Age + Sex + BMI	OK	Case-enriched	TRUE	0.397709	0.634514	TRUE
Enterococcus	Feces	Genus	0.253165	0.263158	0.0127083	0.00464967	0	0.000224679	1.45037	0.15761	-2.71042	0.671816	117	rank_abundance ~ Case + Age + Sex + BMI	OK	Case-enriched	TRUE	0.397709	0.855615	FALSE
Enterocloster	Feces	Genus	0.367089	0.210526	0.00281901	0.00137054	0.00031455	0	1.0399	0.15859	13.4895	0.0430866	117	rank_abundance ~ Case + Age + Sex + BMI	OK	Case-enriched	TRUE	0.397709	0.339242	TRUE
Romboutsia	Feces	Genus	0.556962	0.736842	0.0246731	0.0338319	0.00278602	0.00705491	-0.455427	0.159869	-6.84119	0.337992	117	rank_abundance ~ Case + Age + Sex + BMI	OK	Control-enriched	TRUE	0.397709	0.625054	TRUE
Longibaculum	Feces	Genus	0.0253165	0.105263	0.000295211	0.000564062	0	0	-0.931785	0.163112	-5.90353	0.0451715	117	rank_abundance ~ Case + Age + Sex + BMI	OK	Control-enriched	TRUE	0.397709	0.339242	TRUE
NK4A214_group	Feces	Genus	0.126582	0	0.000330477	3.66581e-05	0	0	3.13788	0.164976	5.92501	0.269745	117	rank_abundance ~ Case + Age + Sex + BMI	OK	Case-enriched	TRUE	0.397709	0.578025	TRUE
Christensenellaceae_R-7_group	Feces	Genus	0.202532	0.315789	0.00179515	0.0028345	0	0	-0.658691	0.175839	-8.4428	0.162141	117	rank_abundance ~ Case + Age + Sex + BMI	OK	Control-enriched	TRUE	0.416461	0.509048	TRUE
[Ruminococcus]_gauvreauii_group	Feces	Genus	0.189873	0.289474	0.00133556	0.00177851	0	0	-0.412957	0.18734	-5.44214	0.315546	117	rank_abundance ~ Case + Age + Sex + BMI	OK	Control-enriched	TRUE	0.43605	0.601826	TRUE
Granulicatella	Feces	Genus	0.126582	0.0789474	0.000601798	0.000209306	0	0	1.51918	0.194306	9.1669	0.140935	117	rank_abundance ~ Case + Age + Sex + BMI	OK	Case-enriched	TRUE	0.444599	0.464053	TRUE
Parabacteroides	Feces	Genus	0.379747	0.263158	0.00551401	0.000902262	0.000359486	8.98715e-05	2.61015	0.199829	8.70832	0.215834	117	rank_abundance ~ Case + Age + Sex + BMI	OK	Case-enriched	TRUE	0.449616	0.529093	TRUE
Slackia	Feces	Genus	0.0379747	0.157895	0.000245156	0.000306273	0	0	-0.319947	0.204053	-5.90283	0.193012	117	rank_abundance ~ Case + Age + Sex + BMI	OK	Control-enriched	TRUE	0.450723	0.529093	TRUE
Family_XIII_AD3011_group	Feces	Genus	0.101266	0.0789474	0.000334458	0.000371311	0	4.49357e-05	-0.150375	0.209773	-11.4537	0.0682883	117	rank_abundance ~ Case + Age + Sex + BMI	OK	Control-enriched	TRUE	0.450723	0.350193	TRUE
Peptostreptococcus	Feces	Genus	0.0632911	0	0.000431156	6.85861e-05	0	0	2.63468	0.21206	-5.08614	0.345053	117	rank_abundance ~ Case + Age + Sex + BMI	OK	Case-enriched	TRUE	0.450723	0.629488	FALSE
Vagococcus	Feces	Genus	0.0126582	0.0526316	0.000176899	0.000137172	0	0	0.36459	0.213676	-1.37494	0.478315	117	rank_abundance ~ Case + Age + Sex + BMI	OK	Case-enriched	TRUE	0.450723	0.694329	FALSE
Odoribacter	Feces	Genus	0.0379747	0.0526316	0.000124569	0.000148997	0	0	-0.256461	0.225446	-6.00942	0.232542	117	rank_abundance ~ Case + Age + Sex + BMI	OK	Control-enriched	TRUE	0.463894	0.529093	TRUE
CAG-56	Feces	Genus	0.265823	0.157895	0.00297429	0.00149825	0	0	0.988788	0.229473	6.51675	0.234092	117	rank_abundance ~ Case + Age + Sex + BMI	OK	Case-enriched	TRUE	0.463894	0.529093	TRUE
Akkermansia	Feces	Genus	0.202532	0.105263	0.01321	0.00266895	0	0	2.30685	0.230229	3.92686	0.430379	117	rank_abundance ~ Case + Age + Sex + BMI	OK	Case-enriched	TRUE	0.463894	0.683543	TRUE
Oscillibacter	Feces	Genus	0.0759494	0	0.000219559	3.78406e-05	0	0	2.50553	0.259012	5.9473	0.254712	117	rank_abundance ~ Case + Age + Sex + BMI	OK	Case-enriched	TRUE	0.514215	0.563708	TRUE
[Eubacterium]_ventriosum_group	Feces	Genus	0.177215	0.105263	0.000744568	0.000490746	0	0	0.600428	0.268266	-5.04842	0.424329	117	rank_abundance ~ Case + Age + Sex + BMI	OK	Case-enriched	TRUE	0.524868	0.683543	FALSE
Megasphaera	Feces	Genus	0.0632911	0	0.0006291	5.20309e-05	0	0	3.57068	0.281426	5.14829	0.20933	117	rank_abundance ~ Case + Age + Sex + BMI	OK	Case-enriched	TRUE	0.542751	0.529093	TRUE
[Eubacterium]_oxidoreducens_group	Feces	Genus	0.0379747	0.0526316	0.000126844	0.000195116	0	0	-0.617322	0.28582	-6.60287	0.179324	117	rank_abundance ~ Case + Age + Sex + BMI	OK	Control-enriched	TRUE	0.543461	0.522385	TRUE
Intestinibacter	Feces	Genus	0.341772	0.368421	0.00272914	0.00381954	0.000179743	0.000269614	-0.484803	0.293171	-5.45177	0.426844	117	rank_abundance ~ Case + Age + Sex + BMI	OK	Control-enriched	TRUE	0.543872	0.683543	TRUE
CAG-352	Feces	Genus	0.101266	0	0.00183213	3.54756e-05	0	0	5.65123	0.29463	3.46062	0.398385	117	rank_abundance ~ Case + Age + Sex + BMI	OK	Case-enriched	TRUE	0.543872	0.672275	TRUE
Lachnospiraceae_ND3007_group	Feces	Genus	0.139241	0.131579	0.00092488	0.000475373	0	0	0.958734	0.298122	4.29681	0.418967	117	rank_abundance ~ Case + Age + Sex + BMI	OK	Case-enriched	TRUE	0.543872	0.683543	TRUE
Mediterraneibacter	Feces	Genus	0.620253	0.736842	0.0155307	0.020823	0.00395435	0.00420149	-0.42303	0.307468	-7.52026	0.297973	117	rank_abundance ~ Case + Age + Sex + BMI	OK	Control-enriched	TRUE	0.553442	0.596464	TRUE
Extibacter	Feces	Genus	0.126582	0.0526316	0.00120644	9.3419e-05	0	0	3.67673	0.313833	5.77643	0.224994	117	rank_abundance ~ Case + Age + Sex + BMI	OK	Case-enriched	TRUE	0.557467	0.529093	TRUE
Ligilactobacillus	Feces	Genus	0.0886076	0.157895	0.00133954	0.000662211	0	0	1.01527	0.326156	-5.08219	0.292108	117	rank_abundance ~ Case + Age + Sex + BMI	OK	Case-enriched	TRUE	0.56764	0.596464	FALSE
Clostridium	Feces	Genus	0.43038	0.526316	0.00695821	0.00716607	0.000359486	0.00220185	-0.0424587	0.331452	-5.29616	0.450349	117	rank_abundance ~ Case + Age + Sex + BMI	OK	Control-enriched	TRUE	0.56764	0.693377	TRUE
Butyricimonas	Feces	Genus	0.126582	0.0263158	0.000397596	0.000100514	0	0	1.97325	0.334454	2.89305	0.571278	117	rank_abundance ~ Case + Age + Sex + BMI	OK	Case-enriched	TRUE	0.56764	0.795078	TRUE
Lancefieldella	Feces	Genus	0.0379747	0.0526316	0.000125138	0.000127712	0	0	-0.0291504	0.336379	-3.46817	0.475517	117	rank_abundance ~ Case + Age + Sex + BMI	OK	Control-enriched	TRUE	0.56764	0.694329	TRUE
Peptoclostridium	Feces	Genus	0.0253165	0.0526316	0.0033133	0.0218376	0	0	-2.7201	0.341247	-3.69958	0.172877	117	rank_abundance ~ Case + Age + Sex + BMI	OK	Control-enriched	TRUE	0.568746	0.518632	TRUE
Senegalimassilia	Feces	Genus	0.0759494	0.157895	0.000451633	0.00089162	0	0	-0.979705	0.355427	-2.77511	0.495479	117	rank_abundance ~ Case + Age + Sex + BMI	OK	Control-enriched	TRUE	0.576906	0.711593	TRUE
Gemmiger	Feces	Genus	0.455696	0.552632	0.0203621	0.0147874	0	0.00206704	0.461494	0.358062	-5.13032	0.452353	117	rank_abundance ~ Case + Age + Sex + BMI	OK	Case-enriched	TRUE	0.576906	0.693377	FALSE
Rothia	Feces	Genus	0.139241	0.236842	0.00121497	0.000530951	8.98715e-05	0.000179743	1.19274	0.358964	-2.49336	0.71038	117	rank_abundance ~ Case + Age + Sex + BMI	OK	Case-enriched	TRUE	0.576906	0.87183	FALSE
Eubacterium	Feces	Genus	0.151899	0.184211	0.000541504	0.000729615	0	6.74036e-05	-0.429476	0.364392	-10.3829	0.103588	117	rank_abundance ~ Case + Age + Sex + BMI	OK	Control-enriched	TRUE	0.57874	0.388454	TRUE
Actinomyces	Feces	Genus	0.278481	0.263158	0.000936256	0.000639743	0.000224679	0.000359486	0.548697	0.372275	-1.7938	0.800084	117	rank_abundance ~ Case + Age + Sex + BMI	OK	Case-enriched	TRUE	0.584385	0.879162	FALSE
Flavonifractor	Feces	Genus	0.189873	0.0789474	0.000570513	0.000199846	0	0	1.5087	0.385221	6.49593	0.316516	117	rank_abundance ~ Case + Age + Sex + BMI	OK	Case-enriched	TRUE	0.591845	0.601826	TRUE
Adlercreutzia	Feces	Genus	0.253165	0.289474	0.00129062	0.00131733	0	0	-0.0295232	0.385795	-1.92624	0.750336	117	rank_abundance ~ Case + Age + Sex + BMI	OK	Control-enriched	TRUE	0.591845	0.879162	TRUE
Streptococcus	Feces	Genus	0.848101	0.973684	0.0310495	0.0506379	0.00849286	0.00990833	-0.70563	0.403586	-1.32779	0.852803	117	rank_abundance ~ Case + Age + Sex + BMI	OK	Control-enriched	TRUE	0.612181	0.89944	TRUE
Acutalibacter	Feces	Genus	0.202532	0.236842	0.000606917	0.000726067	0.00031455	0.00031455	-0.258214	0.412525	-4.11853	0.562923	117	rank_abundance ~ Case + Age + Sex + BMI	OK	Control-enriched	TRUE	0.618788	0.79161	TRUE
Lactobacillus	Feces	Genus	0.0886076	0.184211	0.00333491	0.00164725	0	0	1.01715	0.431105	-8.07673	0.0853216	117	rank_abundance ~ Case + Age + Sex + BMI	OK	Case-enriched	TRUE	0.635748	0.368356	FALSE
Gordonibacter	Feces	Genus	0.0886076	0.0263158	0.000212165	0.000120617	0	0	0.809625	0.433251	-7.15863	0.233777	117	rank_abundance ~ Case + Age + Sex + BMI	OK	Case-enriched	TRUE	0.635748	0.529093	FALSE
Enorma	Feces	Genus	0.0759494	0.105263	0.00181677	0.000399692	0	0	2.1816	0.453127	-4.01951	0.336762	117	rank_abundance ~ Case + Age + Sex + BMI	OK	Case-enriched	TRUE	0.655553	0.625054	FALSE
Anaerobutyricum	Feces	Genus	0.556962	0.605263	0.0355038	0.039508	0.0110991	0.0130314	-0.154167	0.456459	1.83524	0.78265	117	rank_abundance ~ Case + Age + Sex + BMI	OK	Control-enriched	TRUE	0.655553	0.879162	FALSE
Massiliprevotella	Feces	Genus	0.0253165	0.0263158	8.47522e-05	6.62211e-05	0	0	0.35126	0.465209	-0.678148	0.764019	117	rank_abundance ~ Case + Age + Sex + BMI	OK	Case-enriched	TRUE	0.661086	0.879162	FALSE
Blautia	Feces	Genus	0.835443	1	0.177084	0.170532	0.138537	0.153568	0.0543867	0.472023	-1.41331	0.838287	117	rank_abundance ~ Case + Age + Sex + BMI	OK	Case-enriched	TRUE	0.663783	0.891093	FALSE
Sellimonas	Feces	Genus	0.240506	0.105263	0.001302	0.00239578	0	0	-0.879264	0.481601	0.487243	0.936495	117	rank_abundance ~ Case + Age + Sex + BMI	OK	Control-enriched	TRUE	0.670269	0.950578	FALSE
Butyribacter	Feces	Genus	0.0506329	0	0.000325358	4.73008e-06	0	0	5.83175	0.527963	2.66092	0.291599	117	rank_abundance ~ Case + Age + Sex + BMI	OK	Case-enriched	TRUE	0.727296	0.596464	TRUE
[Clostridium]_innocuum_group	Feces	Genus	0.278481	0.236842	0.00420007	0.000599537	0.000224679	0.000134807	2.80643	0.550054	3.78994	0.581887	117	rank_abundance ~ Case + Age + Sex + BMI	OK	Case-enriched	TRUE	0.745272	0.800373	TRUE
[Eubacterium]_xylanophilum_group	Feces	Genus	0.0379747	0.0526316	0.000218991	0.00013599	0	0	0.683374	0.552053	-1.54729	0.602953	117	rank_abundance ~ Case + Age + Sex + BMI	OK	Case-enriched	TRUE	0.745272	0.805927	FALSE
Segatella	Feces	Genus	0.151899	0.184211	0.00528422	0.0051073	0	0	0.0491186	0.569881	-6.09753	0.265743	117	rank_abundance ~ Case + Age + Sex + BMI	OK	Case-enriched	TRUE	0.761722	0.578025	FALSE
Paraprevotella	Feces	Genus	0.0506329	0.0263158	0.00622616	7.21337e-05	0	0	6.41189	0.602347	3.19932	0.447189	117	rank_abundance ~ Case + Age + Sex + BMI	OK	Case-enriched	TRUE	0.797048	0.693377	TRUE
Intestinimonas	Feces	Genus	0.0253165	0.0526316	8.98715e-05	0.000113522	0	0	-0.333724	0.622629	0.448495	0.897607	117	rank_abundance ~ Case + Age + Sex + BMI	OK	Control-enriched	TRUE	0.797048	0.932131	FALSE
Terrisporobacter	Feces	Genus	0.227848	0.131579	0.00141121	0.00109856	0	0	0.361027	0.623435	4.43746	0.420251	117	rank_abundance ~ Case + Age + Sex + BMI	OK	Case-enriched	TRUE	0.797048	0.683543	TRUE
Tyzzerella	Feces	Genus	0.101266	0	0.000461871	0.000111157	0	0	2.04509	0.625605	2.46624	0.634397	117	rank_abundance ~ Case + Age + Sex + BMI	OK	Case-enriched	TRUE	0.797048	0.831492	TRUE
UCG-005	Feces	Genus	0.139241	0.157895	0.000494293	0.000293265	0	0	0.751168	0.62583	-4.90734	0.366608	117	rank_abundance ~ Case + Age + Sex + BMI	OK	Case-enriched	TRUE	0.797048	0.634514	FALSE
Desulfovibrio	Feces	Genus	0.101266	0	0.000504532	4.61183e-05	0	0	3.42344	0.638109	2.4905	0.592869	117	rank_abundance ~ Case + Age + Sex + BMI	OK	Case-enriched	TRUE	0.805091	0.800373	TRUE
Unclassified_Genus	Feces	Genus	0.936709	1	0.0534041	0.0448553	0.0323537	0.0259729	0.251667	0.660347	1.69734	0.814445	117	rank_abundance ~ Case + Age + Sex + BMI	OK	Case-enriched	TRUE	0.821391	0.884123	TRUE
Lachnospiraceae_FCS020_group	Feces	Genus	0.139241	0.236842	0.000429449	0.000396144	0	0	0.116181	0.663197	-0.131093	0.981686	117	rank_abundance ~ Case + Age + Sex + BMI	OK	Case-enriched	TRUE	0.821391	0.981686	FALSE
Megamonas	Feces	Genus	0.164557	0.105263	0.00719256	0.00048365	0	0	3.89169	0.684014	-1.54179	0.789251	117	rank_abundance ~ Case + Age + Sex + BMI	OK	Case-enriched	TRUE	0.839472	0.879162	FALSE
Catenibacillus	Feces	Genus	0.0379747	0.0526316	0.00012855	7.21337e-05	0	0	0.824905	0.691677	0.822644	0.820852	117	rank_abundance ~ Case + Age + Sex + BMI	OK	Case-enriched	TRUE	0.841229	0.884123	TRUE
Eisenbergiella	Feces	Genus	0.0632911	0.0526316	0.000370862	0.000167918	0	0	1.13845	0.704442	2.5382	0.457957	117	rank_abundance ~ Case + Age + Sex + BMI	OK	Case-enriched	TRUE	0.846601	0.693377	TRUE
GCA-900066575	Feces	Genus	0.0126582	0.0526316	8.47522e-05	8.39589e-05	0	0	0.0134092	0.708636	-1.23346	0.622098	117	rank_abundance ~ Case + Age + Sex + BMI	OK	Case-enriched	TRUE	0.846601	0.823365	FALSE
[Ruminococcus]_gnavus_group	Feces	Genus	0.632911	0.605263	0.0124472	0.0118193	0.00247147	0.00395435	0.0746727	0.719238	-1.79612	0.801014	117	rank_abundance ~ Case + Age + Sex + BMI	OK	Case-enriched	TRUE	0.848724	0.879162	FALSE
Collinsella	Feces	Genus	0.582278	0.657895	0.0640147	0.0563447	0.00934663	0.0242204	0.18412	0.724159	-6.30372	0.363699	117	rank_abundance ~ Case + Age + Sex + BMI	OK	Case-enriched	TRUE	0.848724	0.634514	FALSE
Solobacterium	Feces	Genus	0.0886076	0.105263	0.000292936	0.000275527	0	0	0.0880792	0.729274	2.93656	0.644823	117	rank_abundance ~ Case + Age + Sex + BMI	OK	Case-enriched	TRUE	0.848724	0.831708	TRUE
Fructilactobacillus	Feces	Genus	0.0379747	0.0526316	0.000929999	0.000404422	0	0	1.19936	0.746042	-0.884476	0.724167	117	rank_abundance ~ Case + Age + Sex + BMI	OK	Case-enriched	TRUE	0.853	0.879162	FALSE
Colidextribacter	Feces	Genus	0.0379747	0.0263158	0.000160972	9.46016e-05	0	0	0.760641	0.748822	-1.43496	0.772134	117	rank_abundance ~ Case + Age + Sex + BMI	OK	Case-enriched	TRUE	0.853	0.879162	FALSE
Lachnospira	Feces	Genus	0.151899	0.131579	0.000877669	0.000366581	0	0	1.25726	0.754048	-4.31416	0.467388	117	rank_abundance ~ Case + Age + Sex + BMI	OK	Case-enriched	TRUE	0.853	0.693377	FALSE
UCG-002	Feces	Genus	0.164557	0.210526	0.00174624	0.00125229	0	0	0.479357	0.758222	-3.95126	0.512322	117	rank_abundance ~ Case + Age + Sex + BMI	OK	Case-enriched	TRUE	0.853	0.728037	FALSE
Peptococcus	Feces	Genus	0.0379747	0.0526316	0.000336165	0.000261337	0	0	0.362034	0.764704	-1.2542	0.689429	117	rank_abundance ~ Case + Age + Sex + BMI	OK	Case-enriched	TRUE	0.853182	0.86984	FALSE
Anaerostipes	Feces	Genus	0.683544	0.605263	0.0110696	0.00946134	0.004898	0.00211198	0.226458	0.785509	1.92607	0.790904	117	rank_abundance ~ Case + Age + Sex + BMI	OK	Case-enriched	TRUE	0.869211	0.879162	TRUE
[Eubacterium]_sulci_group	Feces	Genus	0.0253165	0.0263158	0.000100679	8.8689e-05	0	0	0.181017	0.797448	0.433403	0.928939	117	rank_abundance ~ Case + Age + Sex + BMI	OK	Case-enriched	TRUE	0.87161	0.950051	TRUE
TM7x	Feces	Genus	0.0506329	0.105263	0.000795761	0.000221131	0	0	1.84273	0.80059	1.08228	0.863507	117	rank_abundance ~ Case + Age + Sex + BMI	OK	Case-enriched	TRUE	0.87161	0.90367	TRUE
Dialister	Feces	Genus	0.139241	0.157895	0.00168367	0.001069	0	0	0.654857	0.82079	-4.00455	0.463867	117	rank_abundance ~ Case + Age + Sex + BMI	OK	Case-enriched	TRUE	0.885306	0.693377	FALSE
Leyella	Feces	Genus	0.0379747	0.0526316	0.000443101	0.0001218	0	0	1.85458	0.826286	1.37231	0.646884	117	rank_abundance ~ Case + Age + Sex + BMI	OK	Case-enriched	TRUE	0.885306	0.831708	TRUE
Lachnospiraceae_UCG-010	Feces	Genus	0.0506329	0.0526316	0.000242312	9.57841e-05	0	0	1.32996	0.886726	-1.4305	0.748559	117	rank_abundance ~ Case + Age + Sex + BMI	OK	Case-enriched	TRUE	0.942583	0.879162	FALSE
Roseburia	Feces	Genus	0.468354	0.526316	0.00592014	0.00435167	0.000674036	0.00186483	0.443974	0.896041	-1.77355	0.799453	117	rank_abundance ~ Case + Age + Sex + BMI	OK	Case-enriched	TRUE	0.945043	0.879162	FALSE
Lachnospiraceae_UCG-004	Feces	Genus	0.0253165	0.0263158	0.000100679	8.27764e-05	0	0	0.279404	0.954904	0.293536	0.951905	117	rank_abundance ~ Case + Age + Sex + BMI	OK	Case-enriched	TRUE	0.984609	0.959009	TRUE
Alistipes	Feces	Genus	0.240506	0.210526	0.00259262	0.0041199	0	0	-0.667991	0.95495	-2.03807	0.747676	117	rank_abundance ~ Case + Age + Sex + BMI	OK	Control-enriched	TRUE	0.984609	0.879162	TRUE
Eggerthella	Feces	Genus	0.582278	0.526316	0.00488093	0.00308283	0.00220185	0.00116833	0.66273	0.96037	-2.1822	0.760982	117	rank_abundance ~ Case + Age + Sex + BMI	OK	Case-enriched	TRUE	0.984609	0.879162	FALSE
Corynebacterium	Feces	Genus	0.0632911	0.0263158	0.000986311	9.22365e-05	0	0	3.40454	0.962729	3.08004	0.591348	117	rank_abundance ~ Case + Age + Sex + BMI	OK	Case-enriched	TRUE	0.984609	0.800373	TRUE
Agathobaculum	Feces	Genus	0.544304	0.526316	0.00328202	0.00294329	0.00130314	0.0011908	0.157101	0.971823	-1.54877	0.825182	117	rank_abundance ~ Case + Age + Sex + BMI	OK	Case-enriched	TRUE	0.986437	0.884123	FALSE
Negativibacillus	Feces	Genus	0.0759494	0.0789474	0.000251981	0.000153728	0	0	0.709302	0.993059	-0.558935	0.908077	117	rank_abundance ~ Case + Age + Sex + BMI	OK	Case-enriched	TRUE	0.993873	0.935805	FALSE
Olsenella	Feces	Genus	0.0379747	0.0526316	0.000129688	0.00226571	0	0	-4.1164	0.993873	-1.98578	0.705156	117	rank_abundance ~ Case + Age + Sex + BMI	OK	Control-enriched	TRUE	0.993873	0.87183	TRUE
Subdoligranulum	Feces	Genus	0	0	0	7.09512e-06	0	0	-3.01705	0.0418532	-2.53819	0.114151	117	rank_abundance ~ Case + Age + Sex + BMI	OK	Control-enriched	FALSE			TRUE
CAG-873	Feces	Genus	0	0.0263158	0	6.38561e-05	0	0	-6.01917	0.0418609	-2.90951	0.0684237	117	rank_abundance ~ Case + Age + Sex + BMI	OK	Control-enriched	FALSE			TRUE
Enteroscipio	Feces	Genus	0	0.0263158	0	5.20309e-05	0	0	-5.72876	0.0418609	-2.91061	0.068311	117	rank_abundance ~ Case + Age + Sex + BMI	OK	Control-enriched	FALSE			TRUE
Prevotellaceae_UCG-001	Feces	Genus	0	0.0263158	0	0.000191568	0	0	-7.58923	0.0418609	-2.91061	0.068311	117	rank_abundance ~ Case + Age + Sex + BMI	OK	Control-enriched	FALSE			TRUE
Arachnia	Feces	Genus	0	0	3.92477e-05	0	0	0	5.33083	0.0438637	7.04531	0.0230127	117	rank_abundance ~ Case + Age + Sex + BMI	OK	Case-enriched	FALSE			TRUE
Anaerotruncus	Feces	Genus	0.0253165	0	8.41834e-05	7.09512e-06	0	0	3.39545	0.0601979	6.2385	0.101518	117	rank_abundance ~ Case + Age + Sex + BMI	OK	Case-enriched	FALSE			TRUE
UCG-003	Feces	Genus	0.0253165	0	0.000153009	4.49357e-05	0	0	1.74533	0.0603147	-5.84685	0.0952928	117	rank_abundance ~ Case + Age + Sex + BMI	OK	Case-enriched	FALSE			FALSE
Family_XIII_UCG-001	Feces	Genus	0.0379747	0	6.19999e-05	0	0	0	5.97728	0.0606396	5.72505	0.0522033	117	rank_abundance ~ Case + Age + Sex + BMI	OK	Case-enriched	FALSE			TRUE
Scardovia	Feces	Genus	0	0	8.5321e-06	9.46016e-06	0	0	-0.134038	0.0714461	-3.21099	0.157636	117	rank_abundance ~ Case + Age + Sex + BMI	OK	Control-enriched	FALSE			TRUE
Coprobacillus	Feces	Genus	0	0	3.69724e-05	1.18252e-06	0	0	4.12089	0.0766807	7.9008	0.0271157	117	rank_abundance ~ Case + Age + Sex + BMI	OK	Case-enriched	FALSE			TRUE
Robinsoniella	Feces	Genus	0.0253165	0	8.64586e-05	0	0	0	6.45053	0.0839317	3.72749	0.170617	117	rank_abundance ~ Case + Age + Sex + BMI	OK	Case-enriched	FALSE			TRUE
Staphylococcus	Feces	Genus	0.0253165	0	0.00100281	0	0	0	9.97127	0.0839317	4.62171	0.0933167	117	rank_abundance ~ Case + Age + Sex + BMI	OK	Case-enriched	FALSE			TRUE
Raoultibacter	Feces	Genus	0.0379747	0	0.000159266	0.000102879	0	0	0.625561	0.10903	-9.52193	0.096782	117	rank_abundance ~ Case + Age + Sex + BMI	OK	Case-enriched	FALSE			FALSE
Butyricicoccus	Feces	Genus	0.0253165	0	0.000361192	0	0	0	8.50061	0.116534	3.99763	0.112524	117	rank_abundance ~ Case + Age + Sex + BMI	OK	Case-enriched	FALSE			TRUE
Faecalicoccus	Feces	Genus	0	0	2.55963e-05	0	0	0	4.73315	0.116534	3.03417	0.223311	117	rank_abundance ~ Case + Age + Sex + BMI	OK	Case-enriched	FALSE			TRUE
Parasutterella	Feces	Genus	0	0	2.61651e-05	0	0	0	4.76368	0.116534	3.43099	0.174273	117	rank_abundance ~ Case + Age + Sex + BMI	OK	Case-enriched	FALSE			TRUE
Sutterella	Feces	Genus	0.0379747	0	0.000104092	7.09512e-06	0	0	3.69845	0.149202	4.97687	0.133006	117	rank_abundance ~ Case + Age + Sex + BMI	OK	Case-enriched	FALSE			TRUE
Aeromonas	Feces	Genus	0	0	0	3.54756e-06	0	0	-2.18509	0.154561	-1.71855	0.124037	117	rank_abundance ~ Case + Age + Sex + BMI	OK	Control-enriched	FALSE			TRUE
Asaccharobacter	Feces	Genus	0	0	0	8.27764e-06	0	0	-3.21376	0.154561	-1.28973	0.263817	117	rank_abundance ~ Case + Age + Sex + BMI	OK	Control-enriched	FALSE			TRUE
Bacillus	Feces	Genus	0	0	0	1.06427e-05	0	0	-3.54135	0.154561	-1.74911	0.127914	117	rank_abundance ~ Case + Age + Sex + BMI	OK	Control-enriched	FALSE			TRUE
Dubosiella	Feces	Genus	0	0	0	1.18252e-06	0	0	-1.12599	0.154561	-2.48814	0.0277852	117	rank_abundance ~ Case + Age + Sex + BMI	OK	Control-enriched	FALSE			TRUE
Providencia	Feces	Genus	0	0	0	2.36504e-06	0	0	-1.75062	0.154561	-1.31373	0.255359	117	rank_abundance ~ Case + Age + Sex + BMI	OK	Control-enriched	FALSE			TRUE
Pseudoflavonifractor	Feces	Genus	0	0	0	5.9126e-06	0	0	-2.78923	0.154561	-1.48698	0.195478	117	rank_abundance ~ Case + Age + Sex + BMI	OK	Control-enriched	FALSE			TRUE
Porphyromonas	Feces	Genus	0.0126582	0	0.000129688	0	0	0	7.02998	0.162749	2.12108	0.339928	117	rank_abundance ~ Case + Age + Sex + BMI	OK	Case-enriched	FALSE			TRUE
UCG-009	Feces	Genus	0.0126582	0	4.32293e-05	0	0	0	5.46693	0.162749	3.50161	0.12573	117	rank_abundance ~ Case + Age + Sex + BMI	OK	Case-enriched	FALSE			TRUE
Allobaculum	Feces	Genus	0	0.0263158	1.70642e-06	7.56812e-05	0	0	-4.82442	0.198431	-3.54038	0.0630552	117	rank_abundance ~ Case + Age + Sex + BMI	OK	Control-enriched	FALSE			TRUE
Lactiplantibacillus	Feces	Genus	0.0126582	0	1.99082e-05	8.27764e-06	0	0	1.17224	0.200952	-3.17081	0.210803	117	rank_abundance ~ Case + Age + Sex + BMI	OK	Case-enriched	FALSE			FALSE
Massiliomicrobiota	Feces	Genus	0.0379747	0	0.000401578	2.36504e-06	0	0	6.9025	0.201579	4.01381	0.200963	117	rank_abundance ~ Case + Age + Sex + BMI	OK	Case-enriched	FALSE			TRUE
Oxalobacter	Feces	Genus	0	0	5.68807e-07	4.73008e-06	0	0	-1.86889	0.202154	-2.5925	0.187194	117	rank_abundance ~ Case + Age + Sex + BMI	OK	Control-enriched	FALSE			TRUE
Howardella	Feces	Genus	0	0	5.68807e-06	2.60154e-05	0	0	-2.01412	0.205951	-2.98653	0.124062	117	rank_abundance ~ Case + Age + Sex + BMI	OK	Control-enriched	FALSE			TRUE
Caproiciproducens	Feces	Genus	0	0	1.13761e-06	3.54756e-06	0	0	-1.08909	0.209776	-2.30389	0.245219	117	rank_abundance ~ Case + Age + Sex + BMI	OK	Control-enriched	FALSE			TRUE
Geobacillus	Feces	Genus	0	0	8.5321e-06	1.89203e-05	0	0	-1.06337	0.213665	-2.32742	0.238942	117	rank_abundance ~ Case + Age + Sex + BMI	OK	Control-enriched	FALSE			TRUE
Synergistes	Feces	Genus	0	0	1.13761e-05	0	0	0	3.62949	0.229737	2.15986	0.274165	117	rank_abundance ~ Case + Age + Sex + BMI	OK	Case-enriched	FALSE			TRUE
Lachnospiraceae_UCG-008	Feces	Genus	0.0126582	0	3.12844e-05	0	0	0	5.01276	0.229748	1.65582	0.402374	117	rank_abundance ~ Case + Age + Sex + BMI	OK	Case-enriched	FALSE			TRUE
Lawsonella	Feces	Genus	0	0	1.42202e-05	0	0	0	3.92791	0.229748	3.02048	0.127267	117	rank_abundance ~ Case + Age + Sex + BMI	OK	Case-enriched	FALSE			TRUE
Macrococcus	Feces	Genus	0	0	1.08073e-05	0	0	0	3.56161	0.229748	1.83059	0.350097	117	rank_abundance ~ Case + Age + Sex + BMI	OK	Case-enriched	FALSE			TRUE
Pediococcus	Feces	Genus	0.0126582	0	1.99082e-05	0	0	0	4.386	0.229748	3.3192	0.0905316	117	rank_abundance ~ Case + Age + Sex + BMI	OK	Case-enriched	FALSE			TRUE
Prevotella	Feces	Genus	0.0126582	0	0.000230367	0	0	0	7.85404	0.229748	1.65658	0.399707	117	rank_abundance ~ Case + Age + Sex + BMI	OK	Case-enriched	FALSE			TRUE
Prevotellaceae_NK3B31_group	Feces	Genus	0.0126582	0	4.37981e-05	0	0	0	5.48537	0.229748	2.43289	0.220891	117	rank_abundance ~ Case + Age + Sex + BMI	OK	Case-enriched	FALSE			TRUE
Anaerofustis	Feces	Genus	0	0	8.5321e-06	2.24679e-05	0	0	-1.29982	0.269518	-4.18171	0.177365	117	rank_abundance ~ Case + Age + Sex + BMI	OK	Control-enriched	FALSE			TRUE
Microbacterium	Feces	Genus	0.0253165	0	4.77798e-05	3.54756e-06	0	0	3.42312	0.288263	3.57171	0.231826	117	rank_abundance ~ Case + Age + Sex + BMI	OK	Case-enriched	FALSE			TRUE
[Clostridium]_methylpentosum_group	Feces	Genus	0.0126582	0	2.67339e-05	1.18252e-05	0	0	1.11267	0.307962	1.89322	0.522918	117	rank_abundance ~ Case + Age + Sex + BMI	OK	Case-enriched	FALSE			TRUE
Finegoldia	Feces	Genus	0.0253165	0	0.00113818	3.66581e-05	0	0	4.91889	0.309008	5.6714	0.117358	117	rank_abundance ~ Case + Age + Sex + BMI	OK	Case-enriched	FALSE			TRUE
Coprobacter	Feces	Genus	0	0	7.9633e-06	0	0	0	3.16403	0.33099	1.97165	0.226289	117	rank_abundance ~ Case + Age + Sex + BMI	OK	Case-enriched	FALSE			TRUE
Papillibacter	Feces	Genus	0	0	2.27523e-06	0	0	0	1.7116	0.33099	0.773352	0.632725	117	rank_abundance ~ Case + Age + Sex + BMI	OK	Case-enriched	FALSE			TRUE
Acinetobacter	Feces	Genus	0.0126582	0	0.000191688	0	0	0	7.59012	0.331008	0.886884	0.585589	117	rank_abundance ~ Case + Age + Sex + BMI	OK	Case-enriched	FALSE			TRUE
Bulleidia	Feces	Genus	0	0	6.82568e-06	0	0	0	2.96822	0.331008	1.34179	0.403661	117	rank_abundance ~ Case + Age + Sex + BMI	OK	Case-enriched	FALSE			TRUE
Erysipelotrichaceae_UCG-006	Feces	Genus	0	0	2.84403e-06	0	0	0	1.94262	0.331008	1.52727	0.347751	117	rank_abundance ~ Case + Age + Sex + BMI	OK	Case-enriched	FALSE			TRUE
GCA-900066755	Feces	Genus	0	0	1.53578e-05	0	0	0	4.03191	0.331008	1.34995	0.406311	117	rank_abundance ~ Case + Age + Sex + BMI	OK	Case-enriched	FALSE			TRUE
Lachnoanaerobaculum	Feces	Genus	0.0126582	0	2.61651e-05	0	0	0	4.76368	0.331008	1.62288	0.316039	117	rank_abundance ~ Case + Age + Sex + BMI	OK	Case-enriched	FALSE			TRUE
Lautropia	Feces	Genus	0.0253165	0	3.12844e-05	0	0	0	5.01276	0.331008	0.60131	0.703118	117	rank_abundance ~ Case + Age + Sex + BMI	OK	Case-enriched	FALSE			TRUE
Merdibacter	Feces	Genus	0	0	5.68807e-06	0	0	0	2.74159	0.331008	1.8571	0.253781	117	rank_abundance ~ Case + Age + Sex + BMI	OK	Case-enriched	FALSE			TRUE
Mobiluncus	Feces	Genus	0.0126582	0	4.15229e-05	0	0	0	5.41017	0.331008	1.66836	0.301137	117	rank_abundance ~ Case + Age + Sex + BMI	OK	Case-enriched	FALSE			TRUE
Neisseria	Feces	Genus	0.0126582	0	0.00010011	0	0	0	6.65978	0.331008	0.608051	0.699847	117	rank_abundance ~ Case + Age + Sex + BMI	OK	Case-enriched	FALSE			TRUE
Oscillospira	Feces	Genus	0	0	8.5321e-06	0	0	0	3.25279	0.331008	1.94131	0.222722	117	rank_abundance ~ Case + Age + Sex + BMI	OK	Case-enriched	FALSE			TRUE
Paeniclostridium	Feces	Genus	0.0253165	0	8.13394e-05	0	0	0	6.36351	0.331008	1.4475	0.372551	117	rank_abundance ~ Case + Age + Sex + BMI	OK	Case-enriched	FALSE			TRUE
Pseudomonas	Feces	Genus	0.0126582	0	0.000206477	0	0	0	7.69681	0.331008	0.60131	0.703118	117	rank_abundance ~ Case + Age + Sex + BMI	OK	Case-enriched	FALSE			TRUE
S5-A14a	Feces	Genus	0	0	1.70642e-06	0	0	0	1.43639	0.331008	2.16374	0.182684	117	rank_abundance ~ Case + Age + Sex + BMI	OK	Case-enriched	FALSE			TRUE
Treponema	Feces	Genus	0.0126582	0	2.67339e-05	0	0	0	4.79358	0.331008	0.608051	0.699847	117	rank_abundance ~ Case + Age + Sex + BMI	OK	Case-enriched	FALSE			TRUE
UCG-008	Feces	Genus	0	0	1.4789e-05	0	0	0	3.98085	0.331008	1.04894	0.519897	117	rank_abundance ~ Case + Age + Sex + BMI	OK	Case-enriched	FALSE			TRUE
UC5-1-2E3	Feces	Genus	0.0126582	0.0263158	4.26605e-05	5.32134e-05	0	0	-0.31232	0.453987	-1.79055	0.429306	117	rank_abundance ~ Case + Age + Sex + BMI	OK	Control-enriched	FALSE			TRUE
Lactonifactor	Feces	Genus	0.0379747	0	8.93027e-05	1.53728e-05	0	0	2.46347	0.457347	1.96209	0.558526	117	rank_abundance ~ Case + Age + Sex + BMI	OK	Case-enriched	FALSE			TRUE
Frisingicoccus	Feces	Genus	0.0253165	0	7.28073e-05	4.73008e-05	0	0	0.611717	0.468869	-3.58475	0.281833	117	rank_abundance ~ Case + Age + Sex + BMI	OK	Case-enriched	FALSE			FALSE
Atopobium	Feces	Genus	0.0126582	0	3.64036e-05	7.09512e-06	0	0	2.20805	0.476583	-0.496042	0.82549	117	rank_abundance ~ Case + Age + Sex + BMI	OK	Case-enriched	FALSE			FALSE
Acidothermus	Feces	Genus	0.0126582	0	1.30826e-05	0	0	0	3.81584	0.499486	0.105141	0.927014	117	rank_abundance ~ Case + Age + Sex + BMI	OK	Case-enriched	FALSE			TRUE
Actinobacillus	Feces	Genus	0	0	4.55045e-06	0	0	0	2.47261	0.499486	0.49954	0.656956	117	rank_abundance ~ Case + Age + Sex + BMI	OK	Case-enriched	FALSE			TRUE
Actinotignum	Feces	Genus	0	0	9.66972e-06	0	0	0	3.41545	0.499486	0.105141	0.927014	117	rank_abundance ~ Case + Age + Sex + BMI	OK	Case-enriched	FALSE			TRUE
Advenella	Feces	Genus	0	0	7.39449e-06	0	0	0	3.06944	0.499486	0.105141	0.927014	117	rank_abundance ~ Case + Age + Sex + BMI	OK	Case-enriched	FALSE			TRUE
Aeriscardovia	Feces	Genus	0	0	2.27523e-06	0	0	0	1.7116	0.499486	0.628199	0.584447	117	rank_abundance ~ Case + Age + Sex + BMI	OK	Case-enriched	FALSE			TRUE
Aeromicrobium	Feces	Genus	0	0	7.9633e-06	0	0	0	3.16403	0.499486	0.105141	0.927014	117	rank_abundance ~ Case + Age + Sex + BMI	OK	Case-enriched	FALSE			TRUE
Aestuariimicrobium	Feces	Genus	0	0	6.25688e-06	0	0	0	2.85935	0.499486	0.49954	0.656956	117	rank_abundance ~ Case + Age + Sex + BMI	OK	Case-enriched	FALSE			TRUE
Alloprevotella	Feces	Genus	0	0	1.13761e-06	0	0	0	1.096	0.499486	0.49954	0.656956	117	rank_abundance ~ Case + Age + Sex + BMI	OK	Case-enriched	FALSE			TRUE
Alloscardovia	Feces	Genus	0	0	1.13761e-06	0	0	0	1.096	0.499486	0.0759526	0.947216	117	rank_abundance ~ Case + Age + Sex + BMI	OK	Case-enriched	FALSE			TRUE
Bergeyella	Feces	Genus	0.0126582	0	2.33211e-05	0	0	0	4.60414	0.499486	0.49954	0.656956	117	rank_abundance ~ Case + Age + Sex + BMI	OK	Case-enriched	FALSE			TRUE
Bosea	Feces	Genus	0.0126582	0	1.30826e-05	0	0	0	3.81584	0.499486	0.105141	0.927014	117	rank_abundance ~ Case + Age + Sex + BMI	OK	Case-enriched	FALSE			TRUE
Brachybacterium	Feces	Genus	0	0	1.02385e-05	0	0	0	3.49038	0.499486	0.105141	0.927014	117	rank_abundance ~ Case + Age + Sex + BMI	OK	Case-enriched	FALSE			TRUE
Brevibacterium	Feces	Genus	0	0	2.84403e-06	0	0	0	1.94262	0.499486	0.105141	0.927014	117	rank_abundance ~ Case + Age + Sex + BMI	OK	Case-enriched	FALSE			TRUE
Brevundimonas	Feces	Genus	0.0126582	0	1.93394e-05	0	0	0	4.34621	0.499486	0.105141	0.927014	117	rank_abundance ~ Case + Age + Sex + BMI	OK	Case-enriched	FALSE			TRUE
Butyrivibrio	Feces	Genus	0	0	1.13761e-06	0	0	0	1.096	0.499486	0.49954	0.656956	117	rank_abundance ~ Case + Age + Sex + BMI	OK	Case-enriched	FALSE			TRUE
CHKCI001	Feces	Genus	0	0	4.55045e-06	0	0	0	2.47261	0.499486	0.320115	0.780136	117	rank_abundance ~ Case + Age + Sex + BMI	OK	Case-enriched	FALSE			TRUE
Campylobacter	Feces	Genus	0	0	5.11926e-06	0	0	0	2.61336	0.499486	0.49954	0.656956	117	rank_abundance ~ Case + Age + Sex + BMI	OK	Case-enriched	FALSE			TRUE
Candidatus_Berkiella	Feces	Genus	0.0126582	0	1.42202e-05	0	0	0	3.92791	0.499486	0.105141	0.927014	117	rank_abundance ~ Case + Age + Sex + BMI	OK	Case-enriched	FALSE			TRUE
Candidatus_Riegeria	Feces	Genus	0	0	9.10091e-06	0	0	0	3.33641	0.499486	0.105141	0.927014	117	rank_abundance ~ Case + Age + Sex + BMI	OK	Case-enriched	FALSE			TRUE
Capnocytophaga	Feces	Genus	0.0126582	0	4.03853e-05	0	0	0	5.37105	0.499486	0.49954	0.656956	117	rank_abundance ~ Case + Age + Sex + BMI	OK	Case-enriched	FALSE			TRUE
Cardiobacterium	Feces	Genus	0	0	7.39449e-06	0	0	0	3.06944	0.499486	0.49954	0.656956	117	rank_abundance ~ Case + Age + Sex + BMI	OK	Case-enriched	FALSE			TRUE
Catonella	Feces	Genus	0	0	3.41284e-06	0	0	0	2.14171	0.499486	0.49954	0.656956	117	rank_abundance ~ Case + Age + Sex + BMI	OK	Case-enriched	FALSE			TRUE
Caulobacter	Feces	Genus	0	0	9.10091e-06	0	0	0	3.33641	0.499486	0.105141	0.927014	117	rank_abundance ~ Case + Age + Sex + BMI	OK	Case-enriched	FALSE			TRUE
Cellulosilyticum	Feces	Genus	0.0126582	0	3.29908e-05	0	0	0	5.08707	0.499486	-0.0167843	0.988229	117	rank_abundance ~ Case + Age + Sex + BMI	OK	Case-enriched	FALSE			FALSE
Chryseobacterium	Feces	Genus	0	0	1.08073e-05	0	0	0	3.56161	0.499486	0.105141	0.927014	117	rank_abundance ~ Case + Age + Sex + BMI	OK	Case-enriched	FALSE			TRUE
Comamonas	Feces	Genus	0	0	9.10091e-06	0	0	0	3.33641	0.499486	0.105141	0.927014	117	rank_abundance ~ Case + Age + Sex + BMI	OK	Case-enriched	FALSE			TRUE
Companilactobacillus	Feces	Genus	0	0	2.84403e-06	0	0	0	1.94262	0.499486	0.973603	0.398385	117	rank_abundance ~ Case + Age + Sex + BMI	OK	Case-enriched	FALSE			TRUE
Cryptobacterium	Feces	Genus	0	0	5.11926e-06	0	0	0	2.61336	0.499486	1.24516	0.281061	117	rank_abundance ~ Case + Age + Sex + BMI	OK	Case-enriched	FALSE			TRUE
Cutibacterium	Feces	Genus	0.0126582	0	0.000110349	0	0	0	6.79894	0.499486	0.105141	0.927014	117	rank_abundance ~ Case + Age + Sex + BMI	OK	Case-enriched	FALSE			TRUE
Desulfobulbus	Feces	Genus	0	0	1.13761e-06	0	0	0	1.096	0.499486	0.49954	0.656956	117	rank_abundance ~ Case + Age + Sex + BMI	OK	Case-enriched	FALSE			TRUE
Devosia	Feces	Genus	0	0	5.11926e-06	0	0	0	2.61336	0.499486	0.105141	0.927014	117	rank_abundance ~ Case + Age + Sex + BMI	OK	Case-enriched	FALSE			TRUE
Dysgonomonas	Feces	Genus	0.0126582	0	0.000632513	0	0	0	9.30723	0.499486	0.918626	0.422623	117	rank_abundance ~ Case + Age + Sex + BMI	OK	Case-enriched	FALSE			TRUE
Enhydrobacter	Feces	Genus	0.0126582	0	3.12844e-05	0	0	0	5.01276	0.499486	0.105141	0.927014	117	rank_abundance ~ Case + Age + Sex + BMI	OK	Case-enriched	FALSE			TRUE
Epulopiscium	Feces	Genus	0	0	3.98165e-06	0	0	0	2.31662	0.499486	0.320115	0.780136	117	rank_abundance ~ Case + Age + Sex + BMI	OK	Case-enriched	FALSE			TRUE
Exiguobacterium	Feces	Genus	0.0126582	0	3.41284e-05	0	0	0	5.13457	0.499486	0.105141	0.927014	117	rank_abundance ~ Case + Age + Sex + BMI	OK	Case-enriched	FALSE			TRUE
Ezakiella	Feces	Genus	0	0	5.68807e-07	0	0	0	0.649668	0.499486	1.27461	0.270315	117	rank_abundance ~ Case + Age + Sex + BMI	OK	Case-enriched	FALSE			TRUE
F0058	Feces	Genus	0.0126582	0	1.36514e-05	0	0	0	3.87296	0.499486	0.49954	0.656956	117	rank_abundance ~ Case + Age + Sex + BMI	OK	Case-enriched	FALSE			TRUE
Facklamia	Feces	Genus	0	0	1.13761e-06	0	0	0	1.096	0.499486	0.105141	0.927014	117	rank_abundance ~ Case + Age + Sex + BMI	OK	Case-enriched	FALSE			TRUE
Fannyhessea	Feces	Genus	0	0	5.68807e-07	0	0	0	0.649668	0.499486	0.953688	0.404024	117	rank_abundance ~ Case + Age + Sex + BMI	OK	Case-enriched	FALSE			TRUE
Fastidiosipila	Feces	Genus	0.0126582	0	3.07156e-05	0	0	0	4.98712	0.499486	0.105141	0.927014	117	rank_abundance ~ Case + Age + Sex + BMI	OK	Case-enriched	FALSE			TRUE
Filifactor	Feces	Genus	0.0126582	0	6.71192e-05	0	0	0	6.08999	0.499486	0.49954	0.656956	117	rank_abundance ~ Case + Age + Sex + BMI	OK	Case-enriched	FALSE			TRUE
Fretibacterium	Feces	Genus	0	0	2.84403e-06	0	0	0	1.94262	0.499486	0.49954	0.656956	117	rank_abundance ~ Case + Age + Sex + BMI	OK	Case-enriched	FALSE			TRUE
Gardnerella	Feces	Genus	0.0126582	0	5.46055e-05	0	0	0	5.79715	0.499486	0.105141	0.927014	117	rank_abundance ~ Case + Age + Sex + BMI	OK	Case-enriched	FALSE			TRUE
Gordonia	Feces	Genus	0.0126582	0	3.01468e-05	0	0	0	4.96101	0.499486	0.105141	0.927014	117	rank_abundance ~ Case + Age + Sex + BMI	OK	Case-enriched	FALSE			TRUE
Hydrogenoanaerobacterium	Feces	Genus	0	0	1.13761e-06	0	0	0	1.096	0.499486	1.06567	0.358235	117	rank_abundance ~ Case + Age + Sex + BMI	OK	Case-enriched	FALSE			TRUE
Hymenobacter	Feces	Genus	0	0	1.70642e-06	0	0	0	1.43639	0.499486	0.105141	0.927014	117	rank_abundance ~ Case + Age + Sex + BMI	OK	Case-enriched	FALSE			TRUE
Irregularibacter	Feces	Genus	0.0126582	0	2.10459e-05	0	0	0	4.46244	0.499486	0.105141	0.927014	117	rank_abundance ~ Case + Age + Sex + BMI	OK	Case-enriched	FALSE			TRUE
Kingella	Feces	Genus	0	0	2.27523e-06	0	0	0	1.7116	0.499486	0.105141	0.927014	117	rank_abundance ~ Case + Age + Sex + BMI	OK	Case-enriched	FALSE			TRUE
Legionella	Feces	Genus	0	0	6.25688e-06	0	0	0	2.85935	0.499486	0.105141	0.927014	117	rank_abundance ~ Case + Age + Sex + BMI	OK	Case-enriched	FALSE			TRUE
Leptotrichia	Feces	Genus	0.0126582	0	8.36146e-05	0	0	0	6.40283	0.499486	0.49954	0.656956	117	rank_abundance ~ Case + Age + Sex + BMI	OK	Case-enriched	FALSE			TRUE
Leucobacter	Feces	Genus	0	0	1.13761e-06	0	0	0	1.096	0.499486	1.07532	0.351065	117	rank_abundance ~ Case + Age + Sex + BMI	OK	Case-enriched	FALSE			TRUE
Litchfieldia	Feces	Genus	0	0	4.55045e-06	0	0	0	2.47261	0.499486	1.05683	0.361274	117	rank_abundance ~ Case + Age + Sex + BMI	OK	Case-enriched	FALSE			TRUE
Mammaliicoccus	Feces	Genus	0	0	1.70642e-06	0	0	0	1.43639	0.499486	0.599501	0.598527	117	rank_abundance ~ Case + Age + Sex + BMI	OK	Case-enriched	FALSE			TRUE
Mariniphaga	Feces	Genus	0	0	5.68807e-07	0	0	0	0.649668	0.499486	0.105141	0.927014	117	rank_abundance ~ Case + Age + Sex + BMI	OK	Case-enriched	FALSE			TRUE
Marinospirillum	Feces	Genus	0	0	3.98165e-06	0	0	0	2.31662	0.499486	0.105141	0.927014	117	rank_abundance ~ Case + Age + Sex + BMI	OK	Case-enriched	FALSE			TRUE
Massilia	Feces	Genus	0	0	1.13761e-05	0	0	0	3.62949	0.499486	0.105141	0.927014	117	rank_abundance ~ Case + Age + Sex + BMI	OK	Case-enriched	FALSE			TRUE
Meiothermus	Feces	Genus	0.0126582	0	1.36514e-05	0	0	0	3.87296	0.499486	0.105141	0.927014	117	rank_abundance ~ Case + Age + Sex + BMI	OK	Case-enriched	FALSE			TRUE
Methylobacterium	Feces	Genus	0.0126582	0	1.99082e-05	0	0	0	4.386	0.499486	0.105141	0.927014	117	rank_abundance ~ Case + Age + Sex + BMI	OK	Case-enriched	FALSE			TRUE
Methylorubrum	Feces	Genus	0.0126582	0	1.82018e-05	0	0	0	4.26317	0.499486	0.105141	0.927014	117	rank_abundance ~ Case + Age + Sex + BMI	OK	Case-enriched	FALSE			TRUE
Mitsuokella	Feces	Genus	0.0126582	0	1.99082e-05	0	0	0	4.386	0.499486	1.01333	0.382943	117	rank_abundance ~ Case + Age + Sex + BMI	OK	Case-enriched	FALSE			TRUE
Murdochiella	Feces	Genus	0	0	1.70642e-06	0	0	0	1.43639	0.499486	0.222691	0.845166	117	rank_abundance ~ Case + Age + Sex + BMI	OK	Case-enriched	FALSE			TRUE
Nocardioides	Feces	Genus	0	0	9.66972e-06	0	0	0	3.41545	0.499486	0.105141	0.927014	117	rank_abundance ~ Case + Age + Sex + BMI	OK	Case-enriched	FALSE			TRUE
Oligella	Feces	Genus	0.0126582	0	1.42202e-05	0	0	0	3.92791	0.499486	0.105141	0.927014	117	rank_abundance ~ Case + Age + Sex + BMI	OK	Case-enriched	FALSE			TRUE
Pantoea	Feces	Genus	0	0	3.41284e-06	0	0	0	2.14171	0.499486	0.505864	0.656929	117	rank_abundance ~ Case + Age + Sex + BMI	OK	Case-enriched	FALSE			TRUE
Peredibacter	Feces	Genus	0	0	5.68807e-06	0	0	0	2.74159	0.499486	0.105141	0.927014	117	rank_abundance ~ Case + Age + Sex + BMI	OK	Case-enriched	FALSE			TRUE
Phocea	Feces	Genus	0.0126582	0	3.2422e-05	0	0	0	5.06273	0.499486	0.894846	0.431832	117	rank_abundance ~ Case + Age + Sex + BMI	OK	Case-enriched	FALSE			TRUE
Piscicoccus	Feces	Genus	0	0	5.68807e-07	0	0	0	0.649668	0.499486	0.599501	0.598527	117	rank_abundance ~ Case + Age + Sex + BMI	OK	Case-enriched	FALSE			TRUE
Pseudaeromonas	Feces	Genus	0.0126582	0	3.01468e-05	0	0	0	4.96101	0.499486	0.105141	0.927014	117	rank_abundance ~ Case + Age + Sex + BMI	OK	Case-enriched	FALSE			TRUE
Pseudoleptotrichia	Feces	Genus	0.0126582	0	0.000317394	0	0	0	8.31467	0.499486	0.49954	0.656956	117	rank_abundance ~ Case + Age + Sex + BMI	OK	Case-enriched	FALSE			TRUE
Pseudonocardia	Feces	Genus	0.0126582	0	1.64954e-05	0	0	0	4.1289	0.499486	0.105141	0.927014	117	rank_abundance ~ Case + Age + Sex + BMI	OK	Case-enriched	FALSE			TRUE
Roseateles	Feces	Genus	0	0	2.84403e-06	0	0	0	1.94262	0.499486	0.105141	0.927014	117	rank_abundance ~ Case + Age + Sex + BMI	OK	Case-enriched	FALSE			TRUE
Roseomonas	Feces	Genus	0	0	6.25688e-06	0	0	0	2.85935	0.499486	0.105141	0.927014	117	rank_abundance ~ Case + Age + Sex + BMI	OK	Case-enriched	FALSE			TRUE
SM1A02	Feces	Genus	0.0126582	0	2.10459e-05	0	0	0	4.46244	0.499486	0.105141	0.927014	117	rank_abundance ~ Case + Age + Sex + BMI	OK	Case-enriched	FALSE			TRUE
Siphonobacter	Feces	Genus	0	0	3.41284e-06	0	0	0	2.14171	0.499486	0.105141	0.927014	117	rank_abundance ~ Case + Age + Sex + BMI	OK	Case-enriched	FALSE			TRUE
Sphingobacterium	Feces	Genus	0	0	1.13761e-05	0	0	0	3.62949	0.499486	0.105141	0.927014	117	rank_abundance ~ Case + Age + Sex + BMI	OK	Case-enriched	FALSE			TRUE
Sphingobium	Feces	Genus	0.0126582	0	3.46972e-05	0	0	0	5.15774	0.499486	0.105141	0.927014	117	rank_abundance ~ Case + Age + Sex + BMI	OK	Case-enriched	FALSE			TRUE
Sphingomonas	Feces	Genus	0.0126582	0	1.36514e-05	0	0	0	3.87296	0.499486	0.105141	0.927014	117	rank_abundance ~ Case + Age + Sex + BMI	OK	Case-enriched	FALSE			TRUE
Spirosoma	Feces	Genus	0.0126582	0	1.87706e-05	0	0	0	4.30529	0.499486	0.105141	0.927014	117	rank_abundance ~ Case + Age + Sex + BMI	OK	Case-enriched	FALSE			TRUE
Sporanaerobacter	Feces	Genus	0	0	2.84403e-06	0	0	0	1.94262	0.499486	0.105141	0.927014	117	rank_abundance ~ Case + Age + Sex + BMI	OK	Case-enriched	FALSE			TRUE
Stenotrophomonas	Feces	Genus	0.0126582	0	5.97247e-05	0	0	0	5.92421	0.499486	0.105141	0.927014	117	rank_abundance ~ Case + Age + Sex + BMI	OK	Case-enriched	FALSE			TRUE
Stomatobaculum	Feces	Genus	0	0	6.82568e-06	0	0	0	2.96822	0.499486	0.49954	0.656956	117	rank_abundance ~ Case + Age + Sex + BMI	OK	Case-enriched	FALSE			TRUE
Tannerella	Feces	Genus	0.0126582	0	2.9578e-05	0	0	0	4.93442	0.499486	0.49954	0.656956	117	rank_abundance ~ Case + Age + Sex + BMI	OK	Case-enriched	FALSE			TRUE
Thiopseudomonas	Feces	Genus	0.0126582	0	1.30826e-05	0	0	0	3.81584	0.499486	0.105141	0.927014	117	rank_abundance ~ Case + Age + Sex + BMI	OK	Case-enriched	FALSE			TRUE
Tissierella	Feces	Genus	0.0126582	0	1.93394e-05	0	0	0	4.34621	0.499486	0.105141	0.927014	117	rank_abundance ~ Case + Age + Sex + BMI	OK	Case-enriched	FALSE			TRUE
Truepera	Feces	Genus	0	0	5.11926e-06	0	0	0	2.61336	0.499486	0.105141	0.927014	117	rank_abundance ~ Case + Age + Sex + BMI	OK	Case-enriched	FALSE			TRUE
W5053	Feces	Genus	0	0	1.02385e-05	0	0	0	3.49038	0.499486	0.49954	0.656956	117	rank_abundance ~ Case + Age + Sex + BMI	OK	Case-enriched	FALSE			TRUE
Xanthobacter	Feces	Genus	0	0	6.82568e-06	0	0	0	2.96822	0.499486	0.105141	0.927014	117	rank_abundance ~ Case + Age + Sex + BMI	OK	Case-enriched	FALSE			TRUE
[Eubacterium]_yurii_group	Feces	Genus	0	0	3.41284e-06	0	0	0	2.14171	0.499486	0.49954	0.656956	117	rank_abundance ~ Case + Age + Sex + BMI	OK	Case-enriched	FALSE			TRUE
Faecalicatena	Feces	Genus	0.0253165	0	8.5321e-05	2.9563e-05	0	0	1.49793	0.50363	3.60624	0.317263	117	rank_abundance ~ Case + Age + Sex + BMI	OK	Case-enriched	FALSE			TRUE
Cloacibacillus	Feces	Genus	0.0379747	0	0.000109211	1.89203e-05	0	0	2.46795	0.50716	3.94405	0.297902	117	rank_abundance ~ Case + Age + Sex + BMI	OK	Case-enriched	FALSE			TRUE
Kocuria	Feces	Genus	0.0253165	0	4.09541e-05	1.18252e-06	0	0	4.26475	0.533401	1.30557	0.603713	117	rank_abundance ~ Case + Age + Sex + BMI	OK	Case-enriched	FALSE			TRUE
DTU089	Feces	Genus	0	0	1.42202e-05	7.09512e-06	0	0	0.910861	0.5499	2.24242	0.374296	117	rank_abundance ~ Case + Age + Sex + BMI	OK	Case-enriched	FALSE			TRUE
CHKCI002	Feces	Genus	0.0126582	0	9.7266e-05	5.43959e-05	0	0	0.826913	0.556792	-1.04845	0.713725	117	rank_abundance ~ Case + Age + Sex + BMI	OK	Case-enriched	FALSE			FALSE
[Eubacterium]_ruminantium_group	Feces	Genus	0.0253165	0	5.46055e-05	2.83805e-05	0	0	0.920369	0.561555	-1.32289	0.65687	117	rank_abundance ~ Case + Age + Sex + BMI	OK	Case-enriched	FALSE			FALSE
Propionibacterium	Feces	Genus	0	0	6.25688e-06	7.09512e-06	0	0	-0.157703	0.56664	1.2786	0.616422	117	rank_abundance ~ Case + Age + Sex + BMI	OK	Control-enriched	FALSE			FALSE
[Eubacterium]_saphenum_group	Feces	Genus	0.0126582	0	7.11009e-05	9.46016e-06	0	0	2.78511	0.575957	-2.00526	0.497017	117	rank_abundance ~ Case + Age + Sex + BMI	OK	Case-enriched	FALSE			FALSE
Dielma	Feces	Genus	0	0	1.70642e-06	8.27764e-06	0	0	-1.77737	0.595137	-0.949856	0.553291	117	rank_abundance ~ Case + Age + Sex + BMI	OK	Control-enriched	FALSE			TRUE
Coriobacteriaceae_UCG-002	Feces	Genus	0.0126582	0	2.78715e-05	8.27764e-06	0	0	1.63782	0.613218	-0.913655	0.572311	117	rank_abundance ~ Case + Age + Sex + BMI	OK	Case-enriched	FALSE			FALSE
Harryflintia	Feces	Genus	0	0	3.98165e-06	1.18252e-06	0	0	1.19063	0.613218	-1.22946	0.449168	117	rank_abundance ~ Case + Age + Sex + BMI	OK	Case-enriched	FALSE			FALSE
Hornefia	Feces	Genus	0.0126582	0	2.33211e-05	3.54756e-06	0	0	2.41904	0.613218	-1.96306	0.214559	117	rank_abundance ~ Case + Age + Sex + BMI	OK	Case-enriched	FALSE			FALSE
Paraclostridium	Feces	Genus	0	0	1.19449e-05	7.09512e-06	0	0	0.677265	0.613218	-0.40931	0.801746	117	rank_abundance ~ Case + Age + Sex + BMI	OK	Case-enriched	FALSE			FALSE
Parvimonas	Feces	Genus	0.0379747	0	8.47522e-05	2.83805e-05	0	0	1.54532	0.659651	-0.901287	0.843806	117	rank_abundance ~ Case + Age + Sex + BMI	OK	Case-enriched	FALSE			FALSE
Candidatus_Soleaferrea	Feces	Genus	0	0	4.89174e-05	1.89203e-05	0	0	1.3253	0.676031	2.07406	0.635282	117	rank_abundance ~ Case + Age + Sex + BMI	OK	Case-enriched	FALSE			TRUE
Shuttleworthia	Feces	Genus	0	0.0263158	5.11926e-06	5.9126e-05	0	0	-3.29656	0.684078	-0.77153	0.757037	117	rank_abundance ~ Case + Age + Sex + BMI	OK	Control-enriched	FALSE			TRUE
Morganella	Feces	Genus	0	0	1.13761e-05	4.02057e-05	0	0	-1.73528	0.696313	-1.63513	0.518549	117	rank_abundance ~ Case + Age + Sex + BMI	OK	Control-enriched	FALSE			TRUE
Anaerofilum	Feces	Genus	0	0	6.25688e-06	8.27764e-06	0	0	-0.354409	0.708632	-1.20702	0.633917	117	rank_abundance ~ Case + Age + Sex + BMI	OK	Control-enriched	FALSE			TRUE
Selenomonas	Feces	Genus	0.0126582	0	0.000137651	2.36504e-06	0	0	5.36469	0.746261	0.20218	0.929288	117	rank_abundance ~ Case + Age + Sex + BMI	OK	Case-enriched	FALSE			TRUE
Allisonella	Feces	Genus	0.0253165	0	6.14311e-05	4.73008e-06	0	0	3.44564	0.771612	-0.508786	0.864361	117	rank_abundance ~ Case + Age + Sex + BMI	OK	Case-enriched	FALSE			FALSE
Mogibacterium	Feces	Genus	0.0379747	0	0.000229798	5.55784e-05	0	0	2.02831	0.77941	1.30881	0.807341	117	rank_abundance ~ Case + Age + Sex + BMI	OK	Case-enriched	FALSE			TRUE
Oribacterium	Feces	Genus	0.0253165	0	6.88256e-05	9.46016e-06	0	0	2.73885	0.793359	2.34711	0.425308	117	rank_abundance ~ Case + Age + Sex + BMI	OK	Case-enriched	FALSE			TRUE
Anaerococcus	Feces	Genus	0.0253165	0	0.000140495	2.60154e-05	0	0	2.3889	0.8043	1.40115	0.63739	117	rank_abundance ~ Case + Age + Sex + BMI	OK	Case-enriched	FALSE			TRUE
Fournierella	Feces	Genus	0.0126582	0	0.000168367	2.01028e-05	0	0	3.00464	0.826286	-1.04503	0.724687	117	rank_abundance ~ Case + Age + Sex + BMI	OK	Case-enriched	FALSE			FALSE
Holdemania	Feces	Genus	0	0	3.41284e-05	1.89203e-05	0	0	0.818398	0.849266	2.04841	0.63663	117	rank_abundance ~ Case + Age + Sex + BMI	OK	Case-enriched	FALSE			TRUE
Christensenella	Feces	Genus	0	0	3.58348e-05	2.24679e-05	0	0	0.650384	0.880733	-0.766608	0.823862	117	rank_abundance ~ Case + Age + Sex + BMI	OK	Case-enriched	FALSE			FALSE
Paludicola	Feces	Genus	0.0126582	0	0.000191119	2.83805e-05	0	0	2.70907	0.938319	-0.543302	0.88656	117	rank_abundance ~ Case + Age + Sex + BMI	OK	Case-enriched	FALSE			FALSE
Pyramidobacter	Feces	Genus	0	0	2.16147e-05	3.54756e-05	0	0	-0.689673	0.945369	-1.04307	0.69851	117	rank_abundance ~ Case + Age + Sex + BMI	OK	Control-enriched	FALSE			TRUE
Peptoniphilus	Feces	Genus	0.0253165	0	4.60734e-05	3.78406e-05	0	0	0.277344	0.953211	1.33483	0.735674	117	rank_abundance ~ Case + Age + Sex + BMI	OK	Case-enriched	FALSE			TRUE
Johnsonella	Feces	Genus	0	0	8.5321e-06	8.27764e-06	0	0	0.0390372	0.983041	1.22292	0.53171	117	rank_abundance ~ Case + Age + Sex + BMI	OK	Case-enriched	FALSE			TRUE
Candidatus_Saccharimonas	Feces	Genus	0.0126582	0	0.000213871	2.36504e-06	0	0	5.99671	0.99152	-1.57035	0.407803	117	rank_abundance ~ Case + Age + Sex + BMI	OK	Case-enriched	FALSE			FALSE
Hoylesella	Feces	Genus	0.0126582	0	4.15229e-05	1.41902e-05	0	0	1.4851	0.993925	-0.779122	0.77758	117	rank_abundance ~ Case + Age + Sex + BMI	OK	Case-enriched	FALSE			FALSE
Proteus	Feces	Genus	0.0379747	0	0.000482917	3.90231e-05	0	0	3.59585	0.993925	0.348119	0.899472	117	rank_abundance ~ Case + Age + Sex + BMI	OK	Case-enriched	FALSE			TRUE
A2	Feces	Genus	0	0	0	0	0	0	0	1	-2.2482e-14	9.63236e-10	117	rank_abundance ~ Case + Age + Sex + BMI	OK	Control-enriched	FALSE			FALSE
AAP99	Feces	Genus	0	0	0	0	0	0	0	1	-2.2482e-14	9.63236e-10	117	rank_abundance ~ Case + Age + Sex + BMI	OK	Control-enriched	FALSE			FALSE
ADurb.Bin063-1	Feces	Genus	0	0	0	0	0	0	0	1	-2.2482e-14	9.63236e-10	117	rank_abundance ~ Case + Age + Sex + BMI	OK	Control-enriched	FALSE			FALSE
ADurb.Bin063-2	Feces	Genus	0	0	0	0	0	0	0	1	-2.2482e-14	9.63236e-10	117	rank_abundance ~ Case + Age + Sex + BMI	OK	Control-enriched	FALSE			FALSE
Abditibacterium	Feces	Genus	0	0	0	0	0	0	0	1	-2.2482e-14	9.63236e-10	117	rank_abundance ~ Case + Age + Sex + BMI	OK	Control-enriched	FALSE			FALSE
Acaryochloris_MBIC11017	Feces	Genus	0	0	0	0	0	0	0	1	-2.2482e-14	9.63236e-10	117	rank_abundance ~ Case + Age + Sex + BMI	OK	Control-enriched	FALSE			FALSE
Acetitomaculum	Feces	Genus	0	0	0	0	0	0	0	1	-2.2482e-14	9.63236e-10	117	rank_abundance ~ Case + Age + Sex + BMI	OK	Control-enriched	FALSE			FALSE
Acetivibrio	Feces	Genus	0	0	0	0	0	0	0	1	-2.2482e-14	9.63236e-10	117	rank_abundance ~ Case + Age + Sex + BMI	OK	Control-enriched	FALSE			FALSE
Acholeplasma	Feces	Genus	0	0	0	0	0	0	0	1	-2.2482e-14	9.63236e-10	117	rank_abundance ~ Case + Age + Sex + BMI	OK	Control-enriched	FALSE			FALSE
Achromobacter	Feces	Genus	0	0	0	0	0	0	0	1	-2.2482e-14	9.63236e-10	117	rank_abundance ~ Case + Age + Sex + BMI	OK	Control-enriched	FALSE			FALSE
Acidibacter	Feces	Genus	0	0	0	0	0	0	0	1	-2.2482e-14	9.63236e-10	117	rank_abundance ~ Case + Age + Sex + BMI	OK	Control-enriched	FALSE			FALSE
Acidiferrimicrobium	Feces	Genus	0	0	0	0	0	0	0	1	-2.2482e-14	9.63236e-10	117	rank_abundance ~ Case + Age + Sex + BMI	OK	Control-enriched	FALSE			FALSE
Acidithiobacillus	Feces	Genus	0	0	0	0	0	0	0	1	-2.2482e-14	9.63236e-10	117	rank_abundance ~ Case + Age + Sex + BMI	OK	Control-enriched	FALSE			FALSE
Acidovorax	Feces	Genus	0	0	0	0	0	0	0	1	-2.2482e-14	9.63236e-10	117	rank_abundance ~ Case + Age + Sex + BMI	OK	Control-enriched	FALSE			FALSE
Actinocorallia	Feces	Genus	0	0	0	0	0	0	0	1	-2.2482e-14	9.63236e-10	117	rank_abundance ~ Case + Age + Sex + BMI	OK	Control-enriched	FALSE			FALSE
Actinomadura	Feces	Genus	0	0	0	0	0	0	0	1	-2.2482e-14	9.63236e-10	117	rank_abundance ~ Case + Age + Sex + BMI	OK	Control-enriched	FALSE			FALSE
Actinomycetospora	Feces	Genus	0	0	0	0	0	0	0	1	-2.2482e-14	9.63236e-10	117	rank_abundance ~ Case + Age + Sex + BMI	OK	Control-enriched	FALSE			FALSE
Actinophytocola	Feces	Genus	0	0	0	0	0	0	0	1	-2.2482e-14	9.63236e-10	117	rank_abundance ~ Case + Age + Sex + BMI	OK	Control-enriched	FALSE			FALSE
Actinoplanes	Feces	Genus	0	0	0	0	0	0	0	1	-2.2482e-14	9.63236e-10	117	rank_abundance ~ Case + Age + Sex + BMI	OK	Control-enriched	FALSE			FALSE
Actinotalea	Feces	Genus	0	0	0	0	0	0	0	1	-2.2482e-14	9.63236e-10	117	rank_abundance ~ Case + Age + Sex + BMI	OK	Control-enriched	FALSE			FALSE
Acuticoccus	Feces	Genus	0	0	0	0	0	0	0	1	-2.2482e-14	9.63236e-10	117	rank_abundance ~ Case + Age + Sex + BMI	OK	Control-enriched	FALSE			FALSE
Adhaeribacter	Feces	Genus	0	0	0	0	0	0	0	1	-2.2482e-14	9.63236e-10	117	rank_abundance ~ Case + Age + Sex + BMI	OK	Control-enriched	FALSE			FALSE
Aequorivita	Feces	Genus	0	0	0	0	0	0	0	1	-2.2482e-14	9.63236e-10	117	rank_abundance ~ Case + Age + Sex + BMI	OK	Control-enriched	FALSE			FALSE
Aerococcus	Feces	Genus	0	0	0	0	0	0	0	1	-2.2482e-14	9.63236e-10	117	rank_abundance ~ Case + Age + Sex + BMI	OK	Control-enriched	FALSE			FALSE
Aggregatibacter	Feces	Genus	0	0	0	0	0	0	0	1	-2.2482e-14	9.63236e-10	117	rank_abundance ~ Case + Age + Sex + BMI	OK	Control-enriched	FALSE			FALSE
Aggregatilinea	Feces	Genus	0	0	0	0	0	0	0	1	-2.2482e-14	9.63236e-10	117	rank_abundance ~ Case + Age + Sex + BMI	OK	Control-enriched	FALSE			FALSE
Agrobacterium	Feces	Genus	0	0	0	0	0	0	0	1	-2.2482e-14	9.63236e-10	117	rank_abundance ~ Case + Age + Sex + BMI	OK	Control-enriched	FALSE			FALSE
Agromyces	Feces	Genus	0	0	0	0	0	0	0	1	-2.2482e-14	9.63236e-10	117	rank_abundance ~ Case + Age + Sex + BMI	OK	Control-enriched	FALSE			FALSE
Ahniella	Feces	Genus	0	0	0	0	0	0	0	1	-2.2482e-14	9.63236e-10	117	rank_abundance ~ Case + Age + Sex + BMI	OK	Control-enriched	FALSE			FALSE
Alcaligenes	Feces	Genus	0	0	0	0	0	0	0	1	-2.2482e-14	9.63236e-10	117	rank_abundance ~ Case + Age + Sex + BMI	OK	Control-enriched	FALSE			FALSE
Algoriphagus	Feces	Genus	0	0	0	0	0	0	0	1	-2.2482e-14	9.63236e-10	117	rank_abundance ~ Case + Age + Sex + BMI	OK	Control-enriched	FALSE			FALSE
Alicyclobacillus	Feces	Genus	0	0	0	0	0	0	0	1	-2.2482e-14	9.63236e-10	117	rank_abundance ~ Case + Age + Sex + BMI	OK	Control-enriched	FALSE			FALSE
Aliterella	Feces	Genus	0	0	0	0	0	0	0	1	-2.2482e-14	9.63236e-10	117	rank_abundance ~ Case + Age + Sex + BMI	OK	Control-enriched	FALSE			FALSE
Alkalibaculum	Feces	Genus	0	0	0	0	0	0	0	1	-2.2482e-14	9.63236e-10	117	rank_abundance ~ Case + Age + Sex + BMI	OK	Control-enriched	FALSE			FALSE
Alkalinema_CENA528	Feces	Genus	0	0	0	0	0	0	0	1	-2.2482e-14	9.63236e-10	117	rank_abundance ~ Case + Age + Sex + BMI	OK	Control-enriched	FALSE			FALSE
Alkaliphilus	Feces	Genus	0	0	0	0	0	0	0	1	-2.2482e-14	9.63236e-10	117	rank_abundance ~ Case + Age + Sex + BMI	OK	Control-enriched	FALSE			FALSE
Allocatelliglobosispora	Feces	Genus	0	0	0	0	0	0	0	1	-2.2482e-14	9.63236e-10	117	rank_abundance ~ Case + Age + Sex + BMI	OK	Control-enriched	FALSE			FALSE
Allorhizobium	Feces	Genus	0	0	0	0	0	0	0	1	-2.2482e-14	9.63236e-10	117	rank_abundance ~ Case + Age + Sex + BMI	OK	Control-enriched	FALSE			FALSE
Allorhizocola	Feces	Genus	0	0	0	0	0	0	0	1	-2.2482e-14	9.63236e-10	117	rank_abundance ~ Case + Age + Sex + BMI	OK	Control-enriched	FALSE			FALSE
Alysiella	Feces	Genus	0	0	0	0	0	0	0	1	-2.2482e-14	9.63236e-10	117	rank_abundance ~ Case + Age + Sex + BMI	OK	Control-enriched	FALSE			FALSE
Amaricoccus	Feces	Genus	0	0	0	0	0	0	0	1	-2.2482e-14	9.63236e-10	117	rank_abundance ~ Case + Age + Sex + BMI	OK	Control-enriched	FALSE			FALSE
Aminicella	Feces	Genus	0	0	0	0	0	0	0	1	-2.2482e-14	9.63236e-10	117	rank_abundance ~ Case + Age + Sex + BMI	OK	Control-enriched	FALSE			FALSE
Aminicenans	Feces	Genus	0	0	0	0	0	0	0	1	-2.2482e-14	9.63236e-10	117	rank_abundance ~ Case + Age + Sex + BMI	OK	Control-enriched	FALSE			FALSE
Aminipila	Feces	Genus	0	0	0	0	0	0	0	1	-2.2482e-14	9.63236e-10	117	rank_abundance ~ Case + Age + Sex + BMI	OK	Control-enriched	FALSE			FALSE
Aminobacter	Feces	Genus	0	0	0	0	0	0	0	1	-2.2482e-14	9.63236e-10	117	rank_abundance ~ Case + Age + Sex + BMI	OK	Control-enriched	FALSE			FALSE
Aminobacterium	Feces	Genus	0	0	0	0	0	0	0	1	-2.2482e-14	9.63236e-10	117	rank_abundance ~ Case + Age + Sex + BMI	OK	Control-enriched	FALSE			FALSE
Ammoniibacillus	Feces	Genus	0	0	0	0	0	0	0	1	-2.2482e-14	9.63236e-10	117	rank_abundance ~ Case + Age + Sex + BMI	OK	Control-enriched	FALSE			FALSE
Ammoniphilus	Feces	Genus	0	0	0	0	0	0	0	1	-2.2482e-14	9.63236e-10	117	rank_abundance ~ Case + Age + Sex + BMI	OK	Control-enriched	FALSE			FALSE
Amycolatopsis	Feces	Genus	0	0	0	0	0	0	0	1	-2.2482e-14	9.63236e-10	117	rank_abundance ~ Case + Age + Sex + BMI	OK	Control-enriched	FALSE			FALSE
Anabaena	Feces	Genus	0	0	0	0	0	0	0	1	-2.2482e-14	9.63236e-10	117	rank_abundance ~ Case + Age + Sex + BMI	OK	Control-enriched	FALSE			FALSE
Anabaena_PCC-7122	Feces	Genus	0	0	0	0	0	0	0	1	-2.2482e-14	9.63236e-10	117	rank_abundance ~ Case + Age + Sex + BMI	OK	Control-enriched	FALSE			FALSE
Anaeroglobus	Feces	Genus	0	0	0	0	0	0	0	1	-2.2482e-14	9.63236e-10	117	rank_abundance ~ Case + Age + Sex + BMI	OK	Control-enriched	FALSE			FALSE
Anaerolinea	Feces	Genus	0	0	0	0	0	0	0	1	-2.2482e-14	9.63236e-10	117	rank_abundance ~ Case + Age + Sex + BMI	OK	Control-enriched	FALSE			FALSE
Anaeromyxobacter	Feces	Genus	0	0	0	0	0	0	0	1	-2.2482e-14	9.63236e-10	117	rank_abundance ~ Case + Age + Sex + BMI	OK	Control-enriched	FALSE			FALSE
Anaerorhabdus	Feces	Genus	0	0	0	0	0	0	0	1	-2.2482e-14	9.63236e-10	117	rank_abundance ~ Case + Age + Sex + BMI	OK	Control-enriched	FALSE			FALSE
Anaerosalibacter	Feces	Genus	0	0	0	0	0	0	0	1	-2.2482e-14	9.63236e-10	117	rank_abundance ~ Case + Age + Sex + BMI	OK	Control-enriched	FALSE			FALSE
Anaerospora	Feces	Genus	0	0	0	0	0	0	0	1	-2.2482e-14	9.63236e-10	117	rank_abundance ~ Case + Age + Sex + BMI	OK	Control-enriched	FALSE			FALSE
Anaerovorax	Feces	Genus	0	0	0	0	0	0	0	1	-2.2482e-14	9.63236e-10	117	rank_abundance ~ Case + Age + Sex + BMI	OK	Control-enriched	FALSE			FALSE
Aneurinibacillus	Feces	Genus	0	0	0	0	0	0	0	1	-2.2482e-14	9.63236e-10	117	rank_abundance ~ Case + Age + Sex + BMI	OK	Control-enriched	FALSE			FALSE
Angelakisella	Feces	Genus	0	0	0	0	0	0	0	1	-2.2482e-14	9.63236e-10	117	rank_abundance ~ Case + Age + Sex + BMI	OK	Control-enriched	FALSE			FALSE
Anoxybacillus	Feces	Genus	0	0	0	0	0	0	0	1	-2.2482e-14	9.63236e-10	117	rank_abundance ~ Case + Age + Sex + BMI	OK	Control-enriched	FALSE			FALSE
Aquabacterium	Feces	Genus	0	0	0	0	0	0	0	1	-2.2482e-14	9.63236e-10	117	rank_abundance ~ Case + Age + Sex + BMI	OK	Control-enriched	FALSE			FALSE
Aquamicrobium	Feces	Genus	0	0	0	0	0	0	0	1	-2.2482e-14	9.63236e-10	117	rank_abundance ~ Case + Age + Sex + BMI	OK	Control-enriched	FALSE			FALSE
Aquicella	Feces	Genus	0	0	0	0	0	0	0	1	-2.2482e-14	9.63236e-10	117	rank_abundance ~ Case + Age + Sex + BMI	OK	Control-enriched	FALSE			FALSE
Aquihabitans	Feces	Genus	0	0	0	0	0	0	0	1	-2.2482e-14	9.63236e-10	117	rank_abundance ~ Case + Age + Sex + BMI	OK	Control-enriched	FALSE			FALSE
Aquimonas	Feces	Genus	0	0	0	0	0	0	0	1	-2.2482e-14	9.63236e-10	117	rank_abundance ~ Case + Age + Sex + BMI	OK	Control-enriched	FALSE			FALSE
Aquisphaera	Feces	Genus	0	0	0	0	0	0	0	1	-2.2482e-14	9.63236e-10	117	rank_abundance ~ Case + Age + Sex + BMI	OK	Control-enriched	FALSE			FALSE
Arcanobacterium	Feces	Genus	0	0	0	0	0	0	0	1	-2.2482e-14	9.63236e-10	117	rank_abundance ~ Case + Age + Sex + BMI	OK	Control-enriched	FALSE			FALSE
Archangium	Feces	Genus	0	0	0	0	0	0	0	1	-2.2482e-14	9.63236e-10	117	rank_abundance ~ Case + Age + Sex + BMI	OK	Control-enriched	FALSE			FALSE
Arcobacter	Feces	Genus	0	0	0	0	0	0	0	1	-2.2482e-14	9.63236e-10	117	rank_abundance ~ Case + Age + Sex + BMI	OK	Control-enriched	FALSE			FALSE
Arenimicrobium	Feces	Genus	0	0	0	0	0	0	0	1	-2.2482e-14	9.63236e-10	117	rank_abundance ~ Case + Age + Sex + BMI	OK	Control-enriched	FALSE			FALSE
Arenimonas	Feces	Genus	0	0	0	0	0	0	0	1	-2.2482e-14	9.63236e-10	117	rank_abundance ~ Case + Age + Sex + BMI	OK	Control-enriched	FALSE			FALSE
Aridibacter	Feces	Genus	0	0	0	0	0	0	0	1	-2.2482e-14	9.63236e-10	117	rank_abundance ~ Case + Age + Sex + BMI	OK	Control-enriched	FALSE			FALSE
Arsenicicoccus	Feces	Genus	0	0	0	0	0	0	0	1	-2.2482e-14	9.63236e-10	117	rank_abundance ~ Case + Age + Sex + BMI	OK	Control-enriched	FALSE			FALSE
Arthrobacter	Feces	Genus	0	0	0	0	0	0	0	1	-2.2482e-14	9.63236e-10	117	rank_abundance ~ Case + Age + Sex + BMI	OK	Control-enriched	FALSE			FALSE
Arthronema_SAG_12.89	Feces	Genus	0	0	0	0	0	0	0	1	-2.2482e-14	9.63236e-10	117	rank_abundance ~ Case + Age + Sex + BMI	OK	Control-enriched	FALSE			FALSE
Asinibacterium	Feces	Genus	0	0	0	0	0	0	0	1	-2.2482e-14	9.63236e-10	117	rank_abundance ~ Case + Age + Sex + BMI	OK	Control-enriched	FALSE			FALSE
Asteroleplasma	Feces	Genus	0	0	0	0	0	0	0	1	-2.2482e-14	9.63236e-10	117	rank_abundance ~ Case + Age + Sex + BMI	OK	Control-enriched	FALSE			FALSE
Atopostipes	Feces	Genus	0	0	0	0	0	0	0	1	-2.2482e-14	9.63236e-10	117	rank_abundance ~ Case + Age + Sex + BMI	OK	Control-enriched	FALSE			FALSE
Aurantisolimonas	Feces	Genus	0	0	0	0	0	0	0	1	-2.2482e-14	9.63236e-10	117	rank_abundance ~ Case + Age + Sex + BMI	OK	Control-enriched	FALSE			FALSE
Aureimonas	Feces	Genus	0	0	0	0	0	0	0	1	-2.2482e-14	9.63236e-10	117	rank_abundance ~ Case + Age + Sex + BMI	OK	Control-enriched	FALSE			FALSE
Azospirillum	Feces	Genus	0	0	0	0	0	0	0	1	-2.2482e-14	9.63236e-10	117	rank_abundance ~ Case + Age + Sex + BMI	OK	Control-enriched	FALSE			FALSE
BD1-7_clade	Feces	Genus	0	0	0	0	0	0	0	1	-2.2482e-14	9.63236e-10	117	rank_abundance ~ Case + Age + Sex + BMI	OK	Control-enriched	FALSE			FALSE
BIyi10	Feces	Genus	0	0	0	0	0	0	0	1	-2.2482e-14	9.63236e-10	117	rank_abundance ~ Case + Age + Sex + BMI	OK	Control-enriched	FALSE			FALSE
BSV13	Feces	Genus	0	0	0	0	0	0	0	1	-2.2482e-14	9.63236e-10	117	rank_abundance ~ Case + Age + Sex + BMI	OK	Control-enriched	FALSE			FALSE
Bacteriovorax	Feces	Genus	0	0	0	0	0	0	0	1	-2.2482e-14	9.63236e-10	117	rank_abundance ~ Case + Age + Sex + BMI	OK	Control-enriched	FALSE			FALSE
Baekduia	Feces	Genus	0	0	0	0	0	0	0	1	-2.2482e-14	9.63236e-10	117	rank_abundance ~ Case + Age + Sex + BMI	OK	Control-enriched	FALSE			FALSE
Bauldia	Feces	Genus	0	0	0	0	0	0	0	1	-2.2482e-14	9.63236e-10	117	rank_abundance ~ Case + Age + Sex + BMI	OK	Control-enriched	FALSE			FALSE
Bdellovibrio	Feces	Genus	0	0	0	0	0	0	0	1	-2.2482e-14	9.63236e-10	117	rank_abundance ~ Case + Age + Sex + BMI	OK	Control-enriched	FALSE			FALSE
Beggiatoa	Feces	Genus	0	0	0	0	0	0	0	1	-2.2482e-14	9.63236e-10	117	rank_abundance ~ Case + Age + Sex + BMI	OK	Control-enriched	FALSE			FALSE
Berryella	Feces	Genus	0	0	0	0	0	0	0	1	-2.2482e-14	9.63236e-10	117	rank_abundance ~ Case + Age + Sex + BMI	OK	Control-enriched	FALSE			FALSE
Blastocatella	Feces	Genus	0	0	0	0	0	0	0	1	-2.2482e-14	9.63236e-10	117	rank_abundance ~ Case + Age + Sex + BMI	OK	Control-enriched	FALSE			FALSE
Blastococcus	Feces	Genus	0	0	0	0	0	0	0	1	-2.2482e-14	9.63236e-10	117	rank_abundance ~ Case + Age + Sex + BMI	OK	Control-enriched	FALSE			FALSE
Blastomonas	Feces	Genus	0	0	0	0	0	0	0	1	-2.2482e-14	9.63236e-10	117	rank_abundance ~ Case + Age + Sex + BMI	OK	Control-enriched	FALSE			FALSE
Blvii28_wastewater-sludge_group	Feces	Genus	0	0	0	0	0	0	0	1	-2.2482e-14	9.63236e-10	117	rank_abundance ~ Case + Age + Sex + BMI	OK	Control-enriched	FALSE			FALSE
Bordetella	Feces	Genus	0	0	0	0	0	0	0	1	-2.2482e-14	9.63236e-10	117	rank_abundance ~ Case + Age + Sex + BMI	OK	Control-enriched	FALSE			FALSE
Brachymonas	Feces	Genus	0	0	0	0	0	0	0	1	-2.2482e-14	9.63236e-10	117	rank_abundance ~ Case + Age + Sex + BMI	OK	Control-enriched	FALSE			FALSE
Bradymonas	Feces	Genus	0	0	0	0	0	0	0	1	-2.2482e-14	9.63236e-10	117	rank_abundance ~ Case + Age + Sex + BMI	OK	Control-enriched	FALSE			FALSE
Bradyrhizobium	Feces	Genus	0	0	0	0	0	0	0	1	-2.2482e-14	9.63236e-10	117	rank_abundance ~ Case + Age + Sex + BMI	OK	Control-enriched	FALSE			FALSE
Branchiibius	Feces	Genus	0	0	0	0	0	0	0	1	-2.2482e-14	9.63236e-10	117	rank_abundance ~ Case + Age + Sex + BMI	OK	Control-enriched	FALSE			FALSE
Brevibacillus	Feces	Genus	0	0	0	0	0	0	0	1	-2.2482e-14	9.63236e-10	117	rank_abundance ~ Case + Age + Sex + BMI	OK	Control-enriched	FALSE			FALSE
Brevitalea	Feces	Genus	0	0	0	0	0	0	0	1	-2.2482e-14	9.63236e-10	117	rank_abundance ~ Case + Age + Sex + BMI	OK	Control-enriched	FALSE			FALSE
Brooklawnia	Feces	Genus	0	0	0	0	0	0	0	1	-2.2482e-14	9.63236e-10	117	rank_abundance ~ Case + Age + Sex + BMI	OK	Control-enriched	FALSE			FALSE
Brucella	Feces	Genus	0	0	0	0	0	0	0	1	-2.2482e-14	9.63236e-10	117	rank_abundance ~ Case + Age + Sex + BMI	OK	Control-enriched	FALSE			FALSE
Brumimicrobium	Feces	Genus	0	0	0	0	0	0	0	1	-2.2482e-14	9.63236e-10	117	rank_abundance ~ Case + Age + Sex + BMI	OK	Control-enriched	FALSE			FALSE
Bryobacter	Feces	Genus	0	0	0	0	0	0	0	1	-2.2482e-14	9.63236e-10	117	rank_abundance ~ Case + Age + Sex + BMI	OK	Control-enriched	FALSE			FALSE
Burkholderia-Caballeronia-Paraburkholderia	Feces	Genus	0	0	0	0	0	0	0	1	-2.2482e-14	9.63236e-10	117	rank_abundance ~ Case + Age + Sex + BMI	OK	Control-enriched	FALSE			FALSE
CAG-196	Feces	Genus	0	0	0	0	0	0	0	1	-2.2482e-14	9.63236e-10	117	rank_abundance ~ Case + Age + Sex + BMI	OK	Control-enriched	FALSE			FALSE
CENA359	Feces	Genus	0	0	0	0	0	0	0	1	-2.2482e-14	9.63236e-10	117	rank_abundance ~ Case + Age + Sex + BMI	OK	Control-enriched	FALSE			FALSE
CENA518	Feces	Genus	0	0	0	0	0	0	0	1	-2.2482e-14	9.63236e-10	117	rank_abundance ~ Case + Age + Sex + BMI	OK	Control-enriched	FALSE			FALSE
CL500-29_marine_group	Feces	Genus	0	0	0	0	0	0	0	1	-2.2482e-14	9.63236e-10	117	rank_abundance ~ Case + Age + Sex + BMI	OK	Control-enriched	FALSE			FALSE
CL500-3	Feces	Genus	0	0	0	0	0	0	0	1	-2.2482e-14	9.63236e-10	117	rank_abundance ~ Case + Age + Sex + BMI	OK	Control-enriched	FALSE			FALSE
Caenimonas	Feces	Genus	0	0	0	0	0	0	0	1	-2.2482e-14	9.63236e-10	117	rank_abundance ~ Case + Age + Sex + BMI	OK	Control-enriched	FALSE			FALSE
Caldicoprobacter	Feces	Genus	0	0	0	0	0	0	0	1	-2.2482e-14	9.63236e-10	117	rank_abundance ~ Case + Age + Sex + BMI	OK	Control-enriched	FALSE			FALSE
Caldimonas	Feces	Genus	0	0	0	0	0	0	0	1	-2.2482e-14	9.63236e-10	117	rank_abundance ~ Case + Age + Sex + BMI	OK	Control-enriched	FALSE			FALSE
Caldovatus	Feces	Genus	0	0	0	0	0	0	0	1	-2.2482e-14	9.63236e-10	117	rank_abundance ~ Case + Age + Sex + BMI	OK	Control-enriched	FALSE			FALSE
Calothrix_PCC-6303	Feces	Genus	0	0	0	0	0	0	0	1	-2.2482e-14	9.63236e-10	117	rank_abundance ~ Case + Age + Sex + BMI	OK	Control-enriched	FALSE			FALSE
Camelimonas	Feces	Genus	0	0	0	0	0	0	0	1	-2.2482e-14	9.63236e-10	117	rank_abundance ~ Case + Age + Sex + BMI	OK	Control-enriched	FALSE			FALSE
Candidatus_Accumulibacter	Feces	Genus	0	0	0	0	0	0	0	1	-2.2482e-14	9.63236e-10	117	rank_abundance ~ Case + Age + Sex + BMI	OK	Control-enriched	FALSE			FALSE
Candidatus_Alysiosphaera	Feces	Genus	0	0	0	0	0	0	0	1	-2.2482e-14	9.63236e-10	117	rank_abundance ~ Case + Age + Sex + BMI	OK	Control-enriched	FALSE			FALSE
Candidatus_Aquiluna	Feces	Genus	0	0	0	0	0	0	0	1	-2.2482e-14	9.63236e-10	117	rank_abundance ~ Case + Age + Sex + BMI	OK	Control-enriched	FALSE			FALSE
Candidatus_Brocadia	Feces	Genus	0	0	0	0	0	0	0	1	-2.2482e-14	9.63236e-10	117	rank_abundance ~ Case + Age + Sex + BMI	OK	Control-enriched	FALSE			FALSE
Candidatus_Caldatribacterium	Feces	Genus	0	0	0	0	0	0	0	1	-2.2482e-14	9.63236e-10	117	rank_abundance ~ Case + Age + Sex + BMI	OK	Control-enriched	FALSE			FALSE
Candidatus_Chloroploca	Feces	Genus	0	0	0	0	0	0	0	1	-2.2482e-14	9.63236e-10	117	rank_abundance ~ Case + Age + Sex + BMI	OK	Control-enriched	FALSE			FALSE
Candidatus_Cloacimonas	Feces	Genus	0	0	0	0	0	0	0	1	-2.2482e-14	9.63236e-10	117	rank_abundance ~ Case + Age + Sex + BMI	OK	Control-enriched	FALSE			FALSE
Candidatus_Competibacter	Feces	Genus	0	0	0	0	0	0	0	1	-2.2482e-14	9.63236e-10	117	rank_abundance ~ Case + Age + Sex + BMI	OK	Control-enriched	FALSE			FALSE
Candidatus_Koribacter	Feces	Genus	0	0	0	0	0	0	0	1	-2.2482e-14	9.63236e-10	117	rank_abundance ~ Case + Age + Sex + BMI	OK	Control-enriched	FALSE			FALSE
Candidatus_Methylomirabilis	Feces	Genus	0	0	0	0	0	0	0	1	-2.2482e-14	9.63236e-10	117	rank_abundance ~ Case + Age + Sex + BMI	OK	Control-enriched	FALSE			FALSE
Candidatus_Nitrotoga	Feces	Genus	0	0	0	0	0	0	0	1	-2.2482e-14	9.63236e-10	117	rank_abundance ~ Case + Age + Sex + BMI	OK	Control-enriched	FALSE			FALSE
Candidatus_Obscuribacter	Feces	Genus	0	0	0	0	0	0	0	1	-2.2482e-14	9.63236e-10	117	rank_abundance ~ Case + Age + Sex + BMI	OK	Control-enriched	FALSE			FALSE
Candidatus_Omnitrophus	Feces	Genus	0	0	0	0	0	0	0	1	-2.2482e-14	9.63236e-10	117	rank_abundance ~ Case + Age + Sex + BMI	OK	Control-enriched	FALSE			FALSE
Candidatus_Ovatusbacter	Feces	Genus	0	0	0	0	0	0	0	1	-2.2482e-14	9.63236e-10	117	rank_abundance ~ Case + Age + Sex + BMI	OK	Control-enriched	FALSE			FALSE
Candidatus_Protochlamydia	Feces	Genus	0	0	0	0	0	0	0	1	-2.2482e-14	9.63236e-10	117	rank_abundance ~ Case + Age + Sex + BMI	OK	Control-enriched	FALSE			FALSE
Candidatus_Solibacter	Feces	Genus	0	0	0	0	0	0	0	1	-2.2482e-14	9.63236e-10	117	rank_abundance ~ Case + Age + Sex + BMI	OK	Control-enriched	FALSE			FALSE
Candidatus_Tammella	Feces	Genus	0	0	0	0	0	0	0	1	-2.2482e-14	9.63236e-10	117	rank_abundance ~ Case + Age + Sex + BMI	OK	Control-enriched	FALSE			FALSE
Candidatus_Udaeobacter	Feces	Genus	0	0	0	0	0	0	0	1	-2.2482e-14	9.63236e-10	117	rank_abundance ~ Case + Age + Sex + BMI	OK	Control-enriched	FALSE			FALSE
Candidatus_Xiphinematobacter	Feces	Genus	0	0	0	0	0	0	0	1	-2.2482e-14	9.63236e-10	117	rank_abundance ~ Case + Age + Sex + BMI	OK	Control-enriched	FALSE			FALSE
Catellatospora	Feces	Genus	0	0	0	0	0	0	0	1	-2.2482e-14	9.63236e-10	117	rank_abundance ~ Case + Age + Sex + BMI	OK	Control-enriched	FALSE			FALSE
Catenisphaera	Feces	Genus	0	0	0	0	0	0	0	1	-2.2482e-14	9.63236e-10	117	rank_abundance ~ Case + Age + Sex + BMI	OK	Control-enriched	FALSE			FALSE
Catenulispora	Feces	Genus	0	0	0	0	0	0	0	1	-2.2482e-14	9.63236e-10	117	rank_abundance ~ Case + Age + Sex + BMI	OK	Control-enriched	FALSE			FALSE
Cellulomonas	Feces	Genus	0	0	0	0	0	0	0	1	-2.2482e-14	9.63236e-10	117	rank_abundance ~ Case + Age + Sex + BMI	OK	Control-enriched	FALSE			FALSE
Cellulosimicrobium	Feces	Genus	0	0	0	0	0	0	0	1	-2.2482e-14	9.63236e-10	117	rank_abundance ~ Case + Age + Sex + BMI	OK	Control-enriched	FALSE			FALSE
Cellvibrio	Feces	Genus	0	0	0	0	0	0	0	1	-2.2482e-14	9.63236e-10	117	rank_abundance ~ Case + Age + Sex + BMI	OK	Control-enriched	FALSE			FALSE
Centipeda	Feces	Genus	0	0	0	0	0	0	0	1	-2.2482e-14	9.63236e-10	117	rank_abundance ~ Case + Age + Sex + BMI	OK	Control-enriched	FALSE			FALSE
Cephalothrix_SAG_75.79	Feces	Genus	0	0	0	0	0	0	0	1	-2.2482e-14	9.63236e-10	117	rank_abundance ~ Case + Age + Sex + BMI	OK	Control-enriched	FALSE			FALSE
Chitinophaga	Feces	Genus	0	0	0	0	0	0	0	1	-2.2482e-14	9.63236e-10	117	rank_abundance ~ Case + Age + Sex + BMI	OK	Control-enriched	FALSE			FALSE
Chloronema	Feces	Genus	0	0	0	0	0	0	0	1	-2.2482e-14	9.63236e-10	117	rank_abundance ~ Case + Age + Sex + BMI	OK	Control-enriched	FALSE			FALSE
Chroococcidiopsis_PCC_7203	Feces	Genus	0	0	0	0	0	0	0	1	-2.2482e-14	9.63236e-10	117	rank_abundance ~ Case + Age + Sex + BMI	OK	Control-enriched	FALSE			FALSE
Chroococcidiopsis_SAG_2023	Feces	Genus	0	0	0	0	0	0	0	1	-2.2482e-14	9.63236e-10	117	rank_abundance ~ Case + Age + Sex + BMI	OK	Control-enriched	FALSE			FALSE
Chryseolinea	Feces	Genus	0	0	0	0	0	0	0	1	-2.2482e-14	9.63236e-10	117	rank_abundance ~ Case + Age + Sex + BMI	OK	Control-enriched	FALSE			FALSE
Chryseotalea	Feces	Genus	0	0	0	0	0	0	0	1	-2.2482e-14	9.63236e-10	117	rank_abundance ~ Case + Age + Sex + BMI	OK	Control-enriched	FALSE			FALSE
Chthoniobacter	Feces	Genus	0	0	0	0	0	0	0	1	-2.2482e-14	9.63236e-10	117	rank_abundance ~ Case + Age + Sex + BMI	OK	Control-enriched	FALSE			FALSE
Chthonobacter	Feces	Genus	0	0	0	0	0	0	0	1	-2.2482e-14	9.63236e-10	117	rank_abundance ~ Case + Age + Sex + BMI	OK	Control-enriched	FALSE			FALSE
Cloacibacterium	Feces	Genus	0	0	0	0	0	0	0	1	-2.2482e-14	9.63236e-10	117	rank_abundance ~ Case + Age + Sex + BMI	OK	Control-enriched	FALSE			FALSE
Cohnella	Feces	Genus	0	0	0	0	0	0	0	1	-2.2482e-14	9.63236e-10	117	rank_abundance ~ Case + Age + Sex + BMI	OK	Control-enriched	FALSE			FALSE
Conexibacter	Feces	Genus	0	0	0	0	0	0	0	1	-2.2482e-14	9.63236e-10	117	rank_abundance ~ Case + Age + Sex + BMI	OK	Control-enriched	FALSE			FALSE
Confluentibacter	Feces	Genus	0	0	0	0	0	0	0	1	-2.2482e-14	9.63236e-10	117	rank_abundance ~ Case + Age + Sex + BMI	OK	Control-enriched	FALSE			FALSE
Constrictibacter	Feces	Genus	0	0	0	0	0	0	0	1	-2.2482e-14	9.63236e-10	117	rank_abundance ~ Case + Age + Sex + BMI	OK	Control-enriched	FALSE			FALSE
Coxiella	Feces	Genus	0	0	0	0	0	0	0	1	-2.2482e-14	9.63236e-10	117	rank_abundance ~ Case + Age + Sex + BMI	OK	Control-enriched	FALSE			FALSE
Croceibacterium	Feces	Genus	0	0	0	0	0	0	0	1	-2.2482e-14	9.63236e-10	117	rank_abundance ~ Case + Age + Sex + BMI	OK	Control-enriched	FALSE			FALSE
Cryptosporangium	Feces	Genus	0	0	0	0	0	0	0	1	-2.2482e-14	9.63236e-10	117	rank_abundance ~ Case + Age + Sex + BMI	OK	Control-enriched	FALSE			FALSE
Curvibacter	Feces	Genus	0	0	0	0	0	0	0	1	-2.2482e-14	9.63236e-10	117	rank_abundance ~ Case + Age + Sex + BMI	OK	Control-enriched	FALSE			FALSE
Cyanobium_PCC-6307	Feces	Genus	0	0	0	0	0	0	0	1	-2.2482e-14	9.63236e-10	117	rank_abundance ~ Case + Age + Sex + BMI	OK	Control-enriched	FALSE			FALSE
Cyanothece_PCC-7424	Feces	Genus	0	0	0	0	0	0	0	1	-2.2482e-14	9.63236e-10	117	rank_abundance ~ Case + Age + Sex + BMI	OK	Control-enriched	FALSE			FALSE
DEV114	Feces	Genus	0	0	0	0	0	0	0	1	-2.2482e-14	9.63236e-10	117	rank_abundance ~ Case + Age + Sex + BMI	OK	Control-enriched	FALSE			FALSE
DMER64	Feces	Genus	0	0	0	0	0	0	0	1	-2.2482e-14	9.63236e-10	117	rank_abundance ~ Case + Age + Sex + BMI	OK	Control-enriched	FALSE			FALSE
Dactylosporangium	Feces	Genus	0	0	0	0	0	0	0	1	-2.2482e-14	9.63236e-10	117	rank_abundance ~ Case + Age + Sex + BMI	OK	Control-enriched	FALSE			FALSE
Daejeonella	Feces	Genus	0	0	0	0	0	0	0	1	-2.2482e-14	9.63236e-10	117	rank_abundance ~ Case + Age + Sex + BMI	OK	Control-enriched	FALSE			FALSE
Dankookia	Feces	Genus	0	0	0	0	0	0	0	1	-2.2482e-14	9.63236e-10	117	rank_abundance ~ Case + Age + Sex + BMI	OK	Control-enriched	FALSE			FALSE
Dechloromonas	Feces	Genus	0	0	0	0	0	0	0	1	-2.2482e-14	9.63236e-10	117	rank_abundance ~ Case + Age + Sex + BMI	OK	Control-enriched	FALSE			FALSE
Deferrisoma	Feces	Genus	0	0	0	0	0	0	0	1	-2.2482e-14	9.63236e-10	117	rank_abundance ~ Case + Age + Sex + BMI	OK	Control-enriched	FALSE			FALSE
Defluviicoccus	Feces	Genus	0	0	0	0	0	0	0	1	-2.2482e-14	9.63236e-10	117	rank_abundance ~ Case + Age + Sex + BMI	OK	Control-enriched	FALSE			FALSE
Defluviitalea	Feces	Genus	0	0	0	0	0	0	0	1	-2.2482e-14	9.63236e-10	117	rank_abundance ~ Case + Age + Sex + BMI	OK	Control-enriched	FALSE			FALSE
Defluviitaleaceae_UCG-011	Feces	Genus	0	0	0	0	0	0	0	1	-2.2482e-14	9.63236e-10	117	rank_abundance ~ Case + Age + Sex + BMI	OK	Control-enriched	FALSE			FALSE
Deinococcus	Feces	Genus	0	0	0	0	0	0	0	1	-2.2482e-14	9.63236e-10	117	rank_abundance ~ Case + Age + Sex + BMI	OK	Control-enriched	FALSE			FALSE
Delftia	Feces	Genus	0	0	0	0	0	0	0	1	-2.2482e-14	9.63236e-10	117	rank_abundance ~ Case + Age + Sex + BMI	OK	Control-enriched	FALSE			FALSE
Demequina	Feces	Genus	0	0	0	0	0	0	0	1	-2.2482e-14	9.63236e-10	117	rank_abundance ~ Case + Age + Sex + BMI	OK	Control-enriched	FALSE			FALSE
Denitrobacterium	Feces	Genus	0	0	0	0	0	0	0	1	-2.2482e-14	9.63236e-10	117	rank_abundance ~ Case + Age + Sex + BMI	OK	Control-enriched	FALSE			FALSE
Dermabacter	Feces	Genus	0	0	0	0	0	0	0	1	-2.2482e-14	9.63236e-10	117	rank_abundance ~ Case + Age + Sex + BMI	OK	Control-enriched	FALSE			FALSE
Dermacoccus	Feces	Genus	0	0	0	0	0	0	0	1	-2.2482e-14	9.63236e-10	117	rank_abundance ~ Case + Age + Sex + BMI	OK	Control-enriched	FALSE			FALSE
Desertimonas	Feces	Genus	0	0	0	0	0	0	0	1	-2.2482e-14	9.63236e-10	117	rank_abundance ~ Case + Age + Sex + BMI	OK	Control-enriched	FALSE			FALSE
Desulfitibacter	Feces	Genus	0	0	0	0	0	0	0	1	-2.2482e-14	9.63236e-10	117	rank_abundance ~ Case + Age + Sex + BMI	OK	Control-enriched	FALSE			FALSE
Desulfitobacterium	Feces	Genus	0	0	0	0	0	0	0	1	-2.2482e-14	9.63236e-10	117	rank_abundance ~ Case + Age + Sex + BMI	OK	Control-enriched	FALSE			FALSE
Desulfobacca	Feces	Genus	0	0	0	0	0	0	0	1	-2.2482e-14	9.63236e-10	117	rank_abundance ~ Case + Age + Sex + BMI	OK	Control-enriched	FALSE			FALSE
Desulfohalotomaculum	Feces	Genus	0	0	0	0	0	0	0	1	-2.2482e-14	9.63236e-10	117	rank_abundance ~ Case + Age + Sex + BMI	OK	Control-enriched	FALSE			FALSE
Desulfomicrobium	Feces	Genus	0	0	0	0	0	0	0	1	-2.2482e-14	9.63236e-10	117	rank_abundance ~ Case + Age + Sex + BMI	OK	Control-enriched	FALSE			FALSE
Desulforhabdus	Feces	Genus	0	0	0	0	0	0	0	1	-2.2482e-14	9.63236e-10	117	rank_abundance ~ Case + Age + Sex + BMI	OK	Control-enriched	FALSE			FALSE
Desulfosporosinus	Feces	Genus	0	0	0	0	0	0	0	1	-2.2482e-14	9.63236e-10	117	rank_abundance ~ Case + Age + Sex + BMI	OK	Control-enriched	FALSE			FALSE
Desulfovirga	Feces	Genus	0	0	0	0	0	0	0	1	-2.2482e-14	9.63236e-10	117	rank_abundance ~ Case + Age + Sex + BMI	OK	Control-enriched	FALSE			FALSE
Desulfuribacillus	Feces	Genus	0	0	0	0	0	0	0	1	-2.2482e-14	9.63236e-10	117	rank_abundance ~ Case + Age + Sex + BMI	OK	Control-enriched	FALSE			FALSE
Desulfuromonas	Feces	Genus	0	0	0	0	0	0	0	1	-2.2482e-14	9.63236e-10	117	rank_abundance ~ Case + Age + Sex + BMI	OK	Control-enriched	FALSE			FALSE
Dethiobacter	Feces	Genus	0	0	0	0	0	0	0	1	-2.2482e-14	9.63236e-10	117	rank_abundance ~ Case + Age + Sex + BMI	OK	Control-enriched	FALSE			FALSE
Diaphorobacter	Feces	Genus	0	0	0	0	0	0	0	1	-2.2482e-14	9.63236e-10	117	rank_abundance ~ Case + Age + Sex + BMI	OK	Control-enriched	FALSE			FALSE
Dickeya	Feces	Genus	0	0	0	0	0	0	0	1	-2.2482e-14	9.63236e-10	117	rank_abundance ~ Case + Age + Sex + BMI	OK	Control-enriched	FALSE			FALSE
Dietzia	Feces	Genus	0	0	0	0	0	0	0	1	-2.2482e-14	9.63236e-10	117	rank_abundance ~ Case + Age + Sex + BMI	OK	Control-enriched	FALSE			FALSE
Dinghuibacter	Feces	Genus	0	0	0	0	0	0	0	1	-2.2482e-14	9.63236e-10	117	rank_abundance ~ Case + Age + Sex + BMI	OK	Control-enriched	FALSE			FALSE
Dokdonella	Feces	Genus	0	0	0	0	0	0	0	1	-2.2482e-14	9.63236e-10	117	rank_abundance ~ Case + Age + Sex + BMI	OK	Control-enriched	FALSE			FALSE
Dolosigranulum	Feces	Genus	0	0	0	0	0	0	0	1	-2.2482e-14	9.63236e-10	117	rank_abundance ~ Case + Age + Sex + BMI	OK	Control-enriched	FALSE			FALSE
Domibacillus	Feces	Genus	0	0	0	0	0	0	0	1	-2.2482e-14	9.63236e-10	117	rank_abundance ~ Case + Age + Sex + BMI	OK	Control-enriched	FALSE			FALSE
Dongia	Feces	Genus	0	0	0	0	0	0	0	1	-2.2482e-14	9.63236e-10	117	rank_abundance ~ Case + Age + Sex + BMI	OK	Control-enriched	FALSE			FALSE
Dyadobacter	Feces	Genus	0	0	0	0	0	0	0	1	-2.2482e-14	9.63236e-10	117	rank_abundance ~ Case + Age + Sex + BMI	OK	Control-enriched	FALSE			FALSE
Dyella	Feces	Genus	0	0	0	0	0	0	0	1	-2.2482e-14	9.63236e-10	117	rank_abundance ~ Case + Age + Sex + BMI	OK	Control-enriched	FALSE			FALSE
EBM-39	Feces	Genus	0	0	0	0	0	0	0	1	-2.2482e-14	9.63236e-10	117	rank_abundance ~ Case + Age + Sex + BMI	OK	Control-enriched	FALSE			FALSE
EcFYyy-200	Feces	Genus	0	0	0	0	0	0	0	1	-2.2482e-14	9.63236e-10	117	rank_abundance ~ Case + Age + Sex + BMI	OK	Control-enriched	FALSE			FALSE
Ectobacillus	Feces	Genus	0	0	0	0	0	0	0	1	-2.2482e-14	9.63236e-10	117	rank_abundance ~ Case + Age + Sex + BMI	OK	Control-enriched	FALSE			FALSE
Eggerthia	Feces	Genus	0	0	0	0	0	0	0	1	-2.2482e-14	9.63236e-10	117	rank_abundance ~ Case + Age + Sex + BMI	OK	Control-enriched	FALSE			FALSE
Eikenella	Feces	Genus	0	0	0	0	0	0	0	1	-2.2482e-14	9.63236e-10	117	rank_abundance ~ Case + Age + Sex + BMI	OK	Control-enriched	FALSE			FALSE
Elizabethkingia	Feces	Genus	0	0	0	0	0	0	0	1	-2.2482e-14	9.63236e-10	117	rank_abundance ~ Case + Age + Sex + BMI	OK	Control-enriched	FALSE			FALSE
Ellin517	Feces	Genus	0	0	0	0	0	0	0	1	-2.2482e-14	9.63236e-10	117	rank_abundance ~ Case + Age + Sex + BMI	OK	Control-enriched	FALSE			FALSE
Ellin6055	Feces	Genus	0	0	0	0	0	0	0	1	-2.2482e-14	9.63236e-10	117	rank_abundance ~ Case + Age + Sex + BMI	OK	Control-enriched	FALSE			FALSE
Ellin6067	Feces	Genus	0	0	0	0	0	0	0	1	-2.2482e-14	9.63236e-10	117	rank_abundance ~ Case + Age + Sex + BMI	OK	Control-enriched	FALSE			FALSE
Empedobacter	Feces	Genus	0	0	0	0	0	0	0	1	-2.2482e-14	9.63236e-10	117	rank_abundance ~ Case + Age + Sex + BMI	OK	Control-enriched	FALSE			FALSE
Enteractinococcus	Feces	Genus	0	0	0	0	0	0	0	1	-2.2482e-14	9.63236e-10	117	rank_abundance ~ Case + Age + Sex + BMI	OK	Control-enriched	FALSE			FALSE
Eremococcus	Feces	Genus	0	0	0	0	0	0	0	1	-2.2482e-14	9.63236e-10	117	rank_abundance ~ Case + Age + Sex + BMI	OK	Control-enriched	FALSE			FALSE
Erysipelothrix	Feces	Genus	0	0	0	0	0	0	0	1	-2.2482e-14	9.63236e-10	117	rank_abundance ~ Case + Age + Sex + BMI	OK	Control-enriched	FALSE			FALSE
Erysipelotrichaceae_UCG-002	Feces	Genus	0	0	0	0	0	0	0	1	-2.2482e-14	9.63236e-10	117	rank_abundance ~ Case + Age + Sex + BMI	OK	Control-enriched	FALSE			FALSE
Erysipelotrichaceae_UCG-007	Feces	Genus	0	0	0	0	0	0	0	1	-2.2482e-14	9.63236e-10	117	rank_abundance ~ Case + Age + Sex + BMI	OK	Control-enriched	FALSE			FALSE
Erysipelotrichaceae_UCG-009	Feces	Genus	0	0	0	0	0	0	0	1	-2.2482e-14	9.63236e-10	117	rank_abundance ~ Case + Age + Sex + BMI	OK	Control-enriched	FALSE			FALSE
Erythrobacter	Feces	Genus	0	0	0	0	0	0	0	1	-2.2482e-14	9.63236e-10	117	rank_abundance ~ Case + Age + Sex + BMI	OK	Control-enriched	FALSE			FALSE
FCPS473	Feces	Genus	0	0	0	0	0	0	0	1	-2.2482e-14	9.63236e-10	117	rank_abundance ~ Case + Age + Sex + BMI	OK	Control-enriched	FALSE			FALSE
FFCH7168	Feces	Genus	0	0	0	0	0	0	0	1	-2.2482e-14	9.63236e-10	117	rank_abundance ~ Case + Age + Sex + BMI	OK	Control-enriched	FALSE			FALSE
Faecalibaculum	Feces	Genus	0	0	0	0	0	0	0	1	-2.2482e-14	9.63236e-10	117	rank_abundance ~ Case + Age + Sex + BMI	OK	Control-enriched	FALSE			FALSE
Faucicola	Feces	Genus	0	0	0	0	0	0	0	1	-2.2482e-14	9.63236e-10	117	rank_abundance ~ Case + Age + Sex + BMI	OK	Control-enriched	FALSE			FALSE
Fenollaria	Feces	Genus	0.0126582	0	2.90091e-05	1.18252e-06	0	0	3.78134	1	-0.0266676	0.98932	117	rank_abundance ~ Case + Age + Sex + BMI	OK	Case-enriched	FALSE			FALSE
Fermentimonas	Feces	Genus	0	0	0	0	0	0	0	1	-2.2482e-14	9.63236e-10	117	rank_abundance ~ Case + Age + Sex + BMI	OK	Control-enriched	FALSE			FALSE
Ferribacterium	Feces	Genus	0	0	0	0	0	0	0	1	-2.2482e-14	9.63236e-10	117	rank_abundance ~ Case + Age + Sex + BMI	OK	Control-enriched	FALSE			FALSE
Ferritrophicum	Feces	Genus	0	0	0	0	0	0	0	1	-2.2482e-14	9.63236e-10	117	rank_abundance ~ Case + Age + Sex + BMI	OK	Control-enriched	FALSE			FALSE
Ferruginibacter	Feces	Genus	0	0	0	0	0	0	0	1	-2.2482e-14	9.63236e-10	117	rank_abundance ~ Case + Age + Sex + BMI	OK	Control-enriched	FALSE			FALSE
Fervidicella	Feces	Genus	0	0	0	0	0	0	0	1	-2.2482e-14	9.63236e-10	117	rank_abundance ~ Case + Age + Sex + BMI	OK	Control-enriched	FALSE			FALSE
Fictibacillus	Feces	Genus	0	0	0	0	0	0	0	1	-2.2482e-14	9.63236e-10	117	rank_abundance ~ Case + Age + Sex + BMI	OK	Control-enriched	FALSE			FALSE
Filimonas	Feces	Genus	0	0	0	0	0	0	0	1	-2.2482e-14	9.63236e-10	117	rank_abundance ~ Case + Age + Sex + BMI	OK	Control-enriched	FALSE			FALSE
Flaviflexus	Feces	Genus	0	0	0	0	0	0	0	1	-2.2482e-14	9.63236e-10	117	rank_abundance ~ Case + Age + Sex + BMI	OK	Control-enriched	FALSE			FALSE
Flavihumibacter	Feces	Genus	0	0	0	0	0	0	0	1	-2.2482e-14	9.63236e-10	117	rank_abundance ~ Case + Age + Sex + BMI	OK	Control-enriched	FALSE			FALSE
Flavisolibacter	Feces	Genus	0	0	0	0	0	0	0	1	-2.2482e-14	9.63236e-10	117	rank_abundance ~ Case + Age + Sex + BMI	OK	Control-enriched	FALSE			FALSE
Flavitalea	Feces	Genus	0	0	0	0	0	0	0	1	-2.2482e-14	9.63236e-10	117	rank_abundance ~ Case + Age + Sex + BMI	OK	Control-enriched	FALSE			FALSE
Flavobacterium	Feces	Genus	0	0	0	0	0	0	0	1	-2.2482e-14	9.63236e-10	117	rank_abundance ~ Case + Age + Sex + BMI	OK	Control-enriched	FALSE			FALSE
Flectobacillus	Feces	Genus	0	0	0	0	0	0	0	1	-2.2482e-14	9.63236e-10	117	rank_abundance ~ Case + Age + Sex + BMI	OK	Control-enriched	FALSE			FALSE
Flexibacter	Feces	Genus	0	0	0	0	0	0	0	1	-2.2482e-14	9.63236e-10	117	rank_abundance ~ Case + Age + Sex + BMI	OK	Control-enriched	FALSE			FALSE
Flexilinea	Feces	Genus	0	0	0	0	0	0	0	1	-2.2482e-14	9.63236e-10	117	rank_abundance ~ Case + Age + Sex + BMI	OK	Control-enriched	FALSE			FALSE
Fluviicola	Feces	Genus	0	0	0	0	0	0	0	1	-2.2482e-14	9.63236e-10	117	rank_abundance ~ Case + Age + Sex + BMI	OK	Control-enriched	FALSE			FALSE
Fonticella	Feces	Genus	0	0	0	0	0	0	0	1	-2.2482e-14	9.63236e-10	117	rank_abundance ~ Case + Age + Sex + BMI	OK	Control-enriched	FALSE			FALSE
Formivibrio	Feces	Genus	0	0	0	0	0	0	0	1	-2.2482e-14	9.63236e-10	117	rank_abundance ~ Case + Age + Sex + BMI	OK	Control-enriched	FALSE			FALSE
Franconibacter	Feces	Genus	0	0	0	0	0	0	0	1	-2.2482e-14	9.63236e-10	117	rank_abundance ~ Case + Age + Sex + BMI	OK	Control-enriched	FALSE			FALSE
FukuN18_freshwater_group	Feces	Genus	0	0	0	0	0	0	0	1	-2.2482e-14	9.63236e-10	117	rank_abundance ~ Case + Age + Sex + BMI	OK	Control-enriched	FALSE			FALSE
Fuscovulum	Feces	Genus	0	0	0	0	0	0	0	1	-2.2482e-14	9.63236e-10	117	rank_abundance ~ Case + Age + Sex + BMI	OK	Control-enriched	FALSE			FALSE
GOUTA6	Feces	Genus	0	0	0	0	0	0	0	1	-2.2482e-14	9.63236e-10	117	rank_abundance ~ Case + Age + Sex + BMI	OK	Control-enriched	FALSE			FALSE
Gaiella	Feces	Genus	0	0	0	0	0	0	0	1	-2.2482e-14	9.63236e-10	117	rank_abundance ~ Case + Age + Sex + BMI	OK	Control-enriched	FALSE			FALSE
Geitlerinema_PCC-8501	Feces	Genus	0	0	0	0	0	0	0	1	-2.2482e-14	9.63236e-10	117	rank_abundance ~ Case + Age + Sex + BMI	OK	Control-enriched	FALSE			FALSE
Geminicoccus	Feces	Genus	0	0	0	0	0	0	0	1	-2.2482e-14	9.63236e-10	117	rank_abundance ~ Case + Age + Sex + BMI	OK	Control-enriched	FALSE			FALSE
Gemmatimonas	Feces	Genus	0	0	0	0	0	0	0	1	-2.2482e-14	9.63236e-10	117	rank_abundance ~ Case + Age + Sex + BMI	OK	Control-enriched	FALSE			FALSE
Gemmobacter	Feces	Genus	0	0	0	0	0	0	0	1	-2.2482e-14	9.63236e-10	117	rank_abundance ~ Case + Age + Sex + BMI	OK	Control-enriched	FALSE			FALSE
Geoanaerobacter	Feces	Genus	0	0	0	0	0	0	0	1	-2.2482e-14	9.63236e-10	117	rank_abundance ~ Case + Age + Sex + BMI	OK	Control-enriched	FALSE			FALSE
Geobacter	Feces	Genus	0	0	0	0	0	0	0	1	-2.2482e-14	9.63236e-10	117	rank_abundance ~ Case + Age + Sex + BMI	OK	Control-enriched	FALSE			FALSE
Geodermatophilus	Feces	Genus	0	0	0	0	0	0	0	1	-2.2482e-14	9.63236e-10	117	rank_abundance ~ Case + Age + Sex + BMI	OK	Control-enriched	FALSE			FALSE
Geomonas	Feces	Genus	0	0	0	0	0	0	0	1	-2.2482e-14	9.63236e-10	117	rank_abundance ~ Case + Age + Sex + BMI	OK	Control-enriched	FALSE			FALSE
Georgenia	Feces	Genus	0	0	0	0	0	0	0	1	-2.2482e-14	9.63236e-10	117	rank_abundance ~ Case + Age + Sex + BMI	OK	Control-enriched	FALSE			FALSE
Georgfuchsia	Feces	Genus	0	0	0	0	0	0	0	1	-2.2482e-14	9.63236e-10	117	rank_abundance ~ Case + Age + Sex + BMI	OK	Control-enriched	FALSE			FALSE
Geothermobacter	Feces	Genus	0	0	0	0	0	0	0	1	-2.2482e-14	9.63236e-10	117	rank_abundance ~ Case + Age + Sex + BMI	OK	Control-enriched	FALSE			FALSE
Geothrix	Feces	Genus	0	0	0	0	0	0	0	1	-2.2482e-14	9.63236e-10	117	rank_abundance ~ Case + Age + Sex + BMI	OK	Control-enriched	FALSE			FALSE
Gleimia	Feces	Genus	0	0	0	0	0	0	0	1	-2.2482e-14	9.63236e-10	117	rank_abundance ~ Case + Age + Sex + BMI	OK	Control-enriched	FALSE			FALSE
Gloeocapsa	Feces	Genus	0	0	0	0	0	0	0	1	-2.2482e-14	9.63236e-10	117	rank_abundance ~ Case + Age + Sex + BMI	OK	Control-enriched	FALSE			FALSE
Glutamicibacter	Feces	Genus	0	0	0	0	0	0	0	1	-2.2482e-14	9.63236e-10	117	rank_abundance ~ Case + Age + Sex + BMI	OK	Control-enriched	FALSE			FALSE
Glycomyces	Feces	Genus	0	0	0	0	0	0	0	1	-2.2482e-14	9.63236e-10	117	rank_abundance ~ Case + Age + Sex + BMI	OK	Control-enriched	FALSE			FALSE
Gottfriedia	Feces	Genus	0	0	0	0	0	0	0	1	-2.2482e-14	9.63236e-10	117	rank_abundance ~ Case + Age + Sex + BMI	OK	Control-enriched	FALSE			FALSE
Gracilibacillus	Feces	Genus	0	0	0	0	0	0	0	1	-2.2482e-14	9.63236e-10	117	rank_abundance ~ Case + Age + Sex + BMI	OK	Control-enriched	FALSE			FALSE
Gramella	Feces	Genus	0	0	0	0	0	0	0	1	-2.2482e-14	9.63236e-10	117	rank_abundance ~ Case + Age + Sex + BMI	OK	Control-enriched	FALSE			FALSE
HN-HF0106	Feces	Genus	0	0	0	0	0	0	0	1	-2.2482e-14	9.63236e-10	117	rank_abundance ~ Case + Age + Sex + BMI	OK	Control-enriched	FALSE			FALSE
HSB_OF53-F07	Feces	Genus	0	0	0	0	0	0	0	1	-2.2482e-14	9.63236e-10	117	rank_abundance ~ Case + Age + Sex + BMI	OK	Control-enriched	FALSE			FALSE
Haematobacter	Feces	Genus	0	0	0	0	0	0	0	1	-2.2482e-14	9.63236e-10	117	rank_abundance ~ Case + Age + Sex + BMI	OK	Control-enriched	FALSE			FALSE
Haliscomenobacter	Feces	Genus	0	0	0	0	0	0	0	1	-2.2482e-14	9.63236e-10	117	rank_abundance ~ Case + Age + Sex + BMI	OK	Control-enriched	FALSE			FALSE
Halobacillus	Feces	Genus	0	0	0	0	0	0	0	1	-2.2482e-14	9.63236e-10	117	rank_abundance ~ Case + Age + Sex + BMI	OK	Control-enriched	FALSE			FALSE
Haloimpatiens	Feces	Genus	0	0	0	0	0	0	0	1	-2.2482e-14	9.63236e-10	117	rank_abundance ~ Case + Age + Sex + BMI	OK	Control-enriched	FALSE			FALSE
Halomonas	Feces	Genus	0	0	0	0	0	0	0	1	-2.2482e-14	9.63236e-10	117	rank_abundance ~ Case + Age + Sex + BMI	OK	Control-enriched	FALSE			FALSE
Helcococcus	Feces	Genus	0	0	0	0	0	0	0	1	-2.2482e-14	9.63236e-10	117	rank_abundance ~ Case + Age + Sex + BMI	OK	Control-enriched	FALSE			FALSE
Herbaspirillum	Feces	Genus	0	0	0	0	0	0	0	1	-2.2482e-14	9.63236e-10	117	rank_abundance ~ Case + Age + Sex + BMI	OK	Control-enriched	FALSE			FALSE
Herbinix	Feces	Genus	0	0	0	0	0	0	0	1	-2.2482e-14	9.63236e-10	117	rank_abundance ~ Case + Age + Sex + BMI	OK	Control-enriched	FALSE			FALSE
Herminiimonas	Feces	Genus	0	0	0	0	0	0	0	1	-2.2482e-14	9.63236e-10	117	rank_abundance ~ Case + Age + Sex + BMI	OK	Control-enriched	FALSE			FALSE
Herpetosiphon	Feces	Genus	0	0	0	0	0	0	0	1	-2.2482e-14	9.63236e-10	117	rank_abundance ~ Case + Age + Sex + BMI	OK	Control-enriched	FALSE			FALSE
Hirschia	Feces	Genus	0	0	0	0	0	0	0	1	-2.2482e-14	9.63236e-10	117	rank_abundance ~ Case + Age + Sex + BMI	OK	Control-enriched	FALSE			FALSE
Hydrogenophaga	Feces	Genus	0	0	0	0	0	0	0	1	-2.2482e-14	9.63236e-10	117	rank_abundance ~ Case + Age + Sex + BMI	OK	Control-enriched	FALSE			FALSE
Hydrogenophilus	Feces	Genus	0	0	0	0	0	0	0	1	-2.2482e-14	9.63236e-10	117	rank_abundance ~ Case + Age + Sex + BMI	OK	Control-enriched	FALSE			FALSE
Hyphomicrobium	Feces	Genus	0	0	0	0	0	0	0	1	-2.2482e-14	9.63236e-10	117	rank_abundance ~ Case + Age + Sex + BMI	OK	Control-enriched	FALSE			FALSE
Hyphomonas	Feces	Genus	0	0	0	0	0	0	0	1	-2.2482e-14	9.63236e-10	117	rank_abundance ~ Case + Age + Sex + BMI	OK	Control-enriched	FALSE			FALSE
IMCC26207	Feces	Genus	0	0	0	0	0	0	0	1	-2.2482e-14	9.63236e-10	117	rank_abundance ~ Case + Age + Sex + BMI	OK	Control-enriched	FALSE			FALSE
IS-44	Feces	Genus	0	0	0	0	0	0	0	1	-2.2482e-14	9.63236e-10	117	rank_abundance ~ Case + Age + Sex + BMI	OK	Control-enriched	FALSE			FALSE
Iamia	Feces	Genus	0	0	0	0	0	0	0	1	-2.2482e-14	9.63236e-10	117	rank_abundance ~ Case + Age + Sex + BMI	OK	Control-enriched	FALSE			FALSE
Idiomarina	Feces	Genus	0	0	0	0	0	0	0	1	-2.2482e-14	9.63236e-10	117	rank_abundance ~ Case + Age + Sex + BMI	OK	Control-enriched	FALSE			FALSE
Ignavibacterium	Feces	Genus	0	0	0	0	0	0	0	1	-2.2482e-14	9.63236e-10	117	rank_abundance ~ Case + Age + Sex + BMI	OK	Control-enriched	FALSE			FALSE
IheB3-7	Feces	Genus	0	0	0	0	0	0	0	1	-2.2482e-14	9.63236e-10	117	rank_abundance ~ Case + Age + Sex + BMI	OK	Control-enriched	FALSE			FALSE
Ileibacterium	Feces	Genus	0	0	0	0	0	0	0	1	-2.2482e-14	9.63236e-10	117	rank_abundance ~ Case + Age + Sex + BMI	OK	Control-enriched	FALSE			FALSE
Ilumatobacter	Feces	Genus	0	0	0	0	0	0	0	1	-2.2482e-14	9.63236e-10	117	rank_abundance ~ Case + Age + Sex + BMI	OK	Control-enriched	FALSE			FALSE
Ilyomonas	Feces	Genus	0	0	0	0	0	0	0	1	-2.2482e-14	9.63236e-10	117	rank_abundance ~ Case + Age + Sex + BMI	OK	Control-enriched	FALSE			FALSE
Inquilinus	Feces	Genus	0	0	0	0	0	0	0	1	-2.2482e-14	9.63236e-10	117	rank_abundance ~ Case + Age + Sex + BMI	OK	Control-enriched	FALSE			FALSE
Isosphaera	Feces	Genus	0	0	0	0	0	0	0	1	-2.2482e-14	9.63236e-10	117	rank_abundance ~ Case + Age + Sex + BMI	OK	Control-enriched	FALSE			FALSE
JCM_18997	Feces	Genus	0	0	0	0	0	0	0	1	-2.2482e-14	9.63236e-10	117	rank_abundance ~ Case + Age + Sex + BMI	OK	Control-enriched	FALSE			FALSE
JGI-0000079-D21	Feces	Genus	0	0	0	0	0	0	0	1	-2.2482e-14	9.63236e-10	117	rank_abundance ~ Case + Age + Sex + BMI	OK	Control-enriched	FALSE			FALSE
JGI_0001001-H03	Feces	Genus	0	0	0	0	0	0	0	1	-2.2482e-14	9.63236e-10	117	rank_abundance ~ Case + Age + Sex + BMI	OK	Control-enriched	FALSE			FALSE
JSC-12	Feces	Genus	0	0	0	0	0	0	0	1	-2.2482e-14	9.63236e-10	117	rank_abundance ~ Case + Age + Sex + BMI	OK	Control-enriched	FALSE			FALSE
JTB255_marine_benthic_group	Feces	Genus	0	0	0	0	0	0	0	1	-2.2482e-14	9.63236e-10	117	rank_abundance ~ Case + Age + Sex + BMI	OK	Control-enriched	FALSE			FALSE
Jatrophihabitans	Feces	Genus	0	0	0	0	0	0	0	1	-2.2482e-14	9.63236e-10	117	rank_abundance ~ Case + Age + Sex + BMI	OK	Control-enriched	FALSE			FALSE
Jeotgalicoccus	Feces	Genus	0	0	0	0	0	0	0	1	-2.2482e-14	9.63236e-10	117	rank_abundance ~ Case + Age + Sex + BMI	OK	Control-enriched	FALSE			FALSE
Jonquetella	Feces	Genus	0	0	0	0	0	0	0	1	-2.2482e-14	9.63236e-10	117	rank_abundance ~ Case + Age + Sex + BMI	OK	Control-enriched	FALSE			FALSE
KD3-10	Feces	Genus	0	0	0	0	0	0	0	1	-2.2482e-14	9.63236e-10	117	rank_abundance ~ Case + Age + Sex + BMI	OK	Control-enriched	FALSE			FALSE
Kaistia	Feces	Genus	0	0	0	0	0	0	0	1	-2.2482e-14	9.63236e-10	117	rank_abundance ~ Case + Age + Sex + BMI	OK	Control-enriched	FALSE			FALSE
Kallipyga	Feces	Genus	0	0	0	0	0	0	0	1	-2.2482e-14	9.63236e-10	117	rank_abundance ~ Case + Age + Sex + BMI	OK	Control-enriched	FALSE			FALSE
Keratinibaculum	Feces	Genus	0	0	0	0	0	0	0	1	-2.2482e-14	9.63236e-10	117	rank_abundance ~ Case + Age + Sex + BMI	OK	Control-enriched	FALSE			FALSE
Kineosporia	Feces	Genus	0	0	0	0	0	0	0	1	-2.2482e-14	9.63236e-10	117	rank_abundance ~ Case + Age + Sex + BMI	OK	Control-enriched	FALSE			FALSE
Kitasatospora	Feces	Genus	0	0	0	0	0	0	0	1	-2.2482e-14	9.63236e-10	117	rank_abundance ~ Case + Age + Sex + BMI	OK	Control-enriched	FALSE			FALSE
Kosakonia	Feces	Genus	0	0	0	0	0	0	0	1	-2.2482e-14	9.63236e-10	117	rank_abundance ~ Case + Age + Sex + BMI	OK	Control-enriched	FALSE			FALSE
Kribbella	Feces	Genus	0	0	0	0	0	0	0	1	-2.2482e-14	9.63236e-10	117	rank_abundance ~ Case + Age + Sex + BMI	OK	Control-enriched	FALSE			FALSE
Kroppenstedtia	Feces	Genus	0	0	0	0	0	0	0	1	-2.2482e-14	9.63236e-10	117	rank_abundance ~ Case + Age + Sex + BMI	OK	Control-enriched	FALSE			FALSE
Kushneria	Feces	Genus	0	0	0	0	0	0	0	1	-2.2482e-14	9.63236e-10	117	rank_abundance ~ Case + Age + Sex + BMI	OK	Control-enriched	FALSE			FALSE
Kytococcus	Feces	Genus	0	0	0	0	0	0	0	1	-2.2482e-14	9.63236e-10	117	rank_abundance ~ Case + Age + Sex + BMI	OK	Control-enriched	FALSE			FALSE
Laceyella	Feces	Genus	0	0	0	0	0	0	0	1	-2.2482e-14	9.63236e-10	117	rank_abundance ~ Case + Age + Sex + BMI	OK	Control-enriched	FALSE			FALSE
Lachnospiraceae_AC2044_group	Feces	Genus	0	0	0	0	0	0	0	1	-2.2482e-14	9.63236e-10	117	rank_abundance ~ Case + Age + Sex + BMI	OK	Control-enriched	FALSE			FALSE
Lachnospiraceae_NK3A20_group	Feces	Genus	0	0	0	0	0	0	0	1	-2.2482e-14	9.63236e-10	117	rank_abundance ~ Case + Age + Sex + BMI	OK	Control-enriched	FALSE			FALSE
Lachnospiraceae_UCG-003	Feces	Genus	0	0	0	0	0	0	0	1	-2.2482e-14	9.63236e-10	117	rank_abundance ~ Case + Age + Sex + BMI	OK	Control-enriched	FALSE			FALSE
Lacrimispora	Feces	Genus	0	0	0	0	0	0	0	1	-2.2482e-14	9.63236e-10	117	rank_abundance ~ Case + Age + Sex + BMI	OK	Control-enriched	FALSE			FALSE
Larkinella	Feces	Genus	0	0	0	0	0	0	0	1	-2.2482e-14	9.63236e-10	117	rank_abundance ~ Case + Age + Sex + BMI	OK	Control-enriched	FALSE			FALSE
Leeia	Feces	Genus	0	0	0	0	0	0	0	1	-2.2482e-14	9.63236e-10	117	rank_abundance ~ Case + Age + Sex + BMI	OK	Control-enriched	FALSE			FALSE
Leifsonia	Feces	Genus	0	0	0	0	0	0	0	1	-2.2482e-14	9.63236e-10	117	rank_abundance ~ Case + Age + Sex + BMI	OK	Control-enriched	FALSE			FALSE
Lentilactobacillus	Feces	Genus	0	0	0	0	0	0	0	1	-2.2482e-14	9.63236e-10	117	rank_abundance ~ Case + Age + Sex + BMI	OK	Control-enriched	FALSE			FALSE
Lentimicrobium	Feces	Genus	0	0	0	0	0	0	0	1	-2.2482e-14	9.63236e-10	117	rank_abundance ~ Case + Age + Sex + BMI	OK	Control-enriched	FALSE			FALSE
Lentzea	Feces	Genus	0	0	0	0	0	0	0	1	-2.2482e-14	9.63236e-10	117	rank_abundance ~ Case + Age + Sex + BMI	OK	Control-enriched	FALSE			FALSE
Leptolinea	Feces	Genus	0	0	0	0	0	0	0	1	-2.2482e-14	9.63236e-10	117	rank_abundance ~ Case + Age + Sex + BMI	OK	Control-enriched	FALSE			FALSE
Leptolyngbya	Feces	Genus	0	0	0	0	0	0	0	1	-2.2482e-14	9.63236e-10	117	rank_abundance ~ Case + Age + Sex + BMI	OK	Control-enriched	FALSE			FALSE
Leptolyngbya_ANT.L52.2	Feces	Genus	0	0	0	0	0	0	0	1	-2.2482e-14	9.63236e-10	117	rank_abundance ~ Case + Age + Sex + BMI	OK	Control-enriched	FALSE			FALSE
Leptolyngbya_FYG	Feces	Genus	0	0	0	0	0	0	0	1	-2.2482e-14	9.63236e-10	117	rank_abundance ~ Case + Age + Sex + BMI	OK	Control-enriched	FALSE			FALSE
Leptolyngbya_PCC-6306	Feces	Genus	0	0	0	0	0	0	0	1	-2.2482e-14	9.63236e-10	117	rank_abundance ~ Case + Age + Sex + BMI	OK	Control-enriched	FALSE			FALSE
Leptolyngbya_VRUC_135	Feces	Genus	0	0	0	0	0	0	0	1	-2.2482e-14	9.63236e-10	117	rank_abundance ~ Case + Age + Sex + BMI	OK	Control-enriched	FALSE			FALSE
Lichenibacterium	Feces	Genus	0	0	0	0	0	0	0	1	-2.2482e-14	9.63236e-10	117	rank_abundance ~ Case + Age + Sex + BMI	OK	Control-enriched	FALSE			FALSE
Limibaculum	Feces	Genus	0	0	0	0	0	0	0	1	-2.2482e-14	9.63236e-10	117	rank_abundance ~ Case + Age + Sex + BMI	OK	Control-enriched	FALSE			FALSE
Limimaricola	Feces	Genus	0	0	0	0	0	0	0	1	-2.2482e-14	9.63236e-10	117	rank_abundance ~ Case + Age + Sex + BMI	OK	Control-enriched	FALSE			FALSE
Limnobacter	Feces	Genus	0	0	0	0	0	0	0	1	-2.2482e-14	9.63236e-10	117	rank_abundance ~ Case + Age + Sex + BMI	OK	Control-enriched	FALSE			FALSE
Longilinea	Feces	Genus	0	0	0	0	0	0	0	1	-2.2482e-14	9.63236e-10	117	rank_abundance ~ Case + Age + Sex + BMI	OK	Control-enriched	FALSE			FALSE
Longivirga	Feces	Genus	0	0	0	0	0	0	0	1	-2.2482e-14	9.63236e-10	117	rank_abundance ~ Case + Age + Sex + BMI	OK	Control-enriched	FALSE			FALSE
Luedemannella	Feces	Genus	0	0	0	0	0	0	0	1	-2.2482e-14	9.63236e-10	117	rank_abundance ~ Case + Age + Sex + BMI	OK	Control-enriched	FALSE			FALSE
Luteimonas	Feces	Genus	0	0	0	0	0	0	0	1	-2.2482e-14	9.63236e-10	117	rank_abundance ~ Case + Age + Sex + BMI	OK	Control-enriched	FALSE			FALSE
Luteitalea	Feces	Genus	0	0	0	0	0	0	0	1	-2.2482e-14	9.63236e-10	117	rank_abundance ~ Case + Age + Sex + BMI	OK	Control-enriched	FALSE			FALSE
Luteococcus	Feces	Genus	0	0	0	0	0	0	0	1	-2.2482e-14	9.63236e-10	117	rank_abundance ~ Case + Age + Sex + BMI	OK	Control-enriched	FALSE			FALSE
Luteolibacter	Feces	Genus	0	0	0	0	0	0	0	1	-2.2482e-14	9.63236e-10	117	rank_abundance ~ Case + Age + Sex + BMI	OK	Control-enriched	FALSE			FALSE
Lysinibacillus	Feces	Genus	0	0	0	0	0	0	0	1	-2.2482e-14	9.63236e-10	117	rank_abundance ~ Case + Age + Sex + BMI	OK	Control-enriched	FALSE			FALSE
Lysobacter	Feces	Genus	0	0	0	0	0	0	0	1	-2.2482e-14	9.63236e-10	117	rank_abundance ~ Case + Age + Sex + BMI	OK	Control-enriched	FALSE			FALSE
MND1	Feces	Genus	0	0	0	0	0	0	0	1	-2.2482e-14	9.63236e-10	117	rank_abundance ~ Case + Age + Sex + BMI	OK	Control-enriched	FALSE			FALSE
Magnetospirillum	Feces	Genus	0	0	0	0	0	0	0	1	-2.2482e-14	9.63236e-10	117	rank_abundance ~ Case + Age + Sex + BMI	OK	Control-enriched	FALSE			FALSE
Marinobacter	Feces	Genus	0	0	0	0	0	0	0	1	-2.2482e-14	9.63236e-10	117	rank_abundance ~ Case + Age + Sex + BMI	OK	Control-enriched	FALSE			FALSE
Marmoricola	Feces	Genus	0	0	0	0	0	0	0	1	-2.2482e-14	9.63236e-10	117	rank_abundance ~ Case + Age + Sex + BMI	OK	Control-enriched	FALSE			FALSE
Mesobacillus	Feces	Genus	0	0	0	0	0	0	0	1	-2.2482e-14	9.63236e-10	117	rank_abundance ~ Case + Age + Sex + BMI	OK	Control-enriched	FALSE			FALSE
Mesomycoplasma	Feces	Genus	0	0	0	0	0	0	0	1	-2.2482e-14	9.63236e-10	117	rank_abundance ~ Case + Age + Sex + BMI	OK	Control-enriched	FALSE			FALSE
Mesorhizobium	Feces	Genus	0	0	0	0	0	0	0	1	-2.2482e-14	9.63236e-10	117	rank_abundance ~ Case + Age + Sex + BMI	OK	Control-enriched	FALSE			FALSE
Mesotoga	Feces	Genus	0	0	0	0	0	0	0	1	-2.2482e-14	9.63236e-10	117	rank_abundance ~ Case + Age + Sex + BMI	OK	Control-enriched	FALSE			FALSE
Metabacillus	Feces	Genus	0	0	0	0	0	0	0	1	-2.2482e-14	9.63236e-10	117	rank_abundance ~ Case + Age + Sex + BMI	OK	Control-enriched	FALSE			FALSE
Methylobacillus	Feces	Genus	0	0	0	0	0	0	0	1	-2.2482e-14	9.63236e-10	117	rank_abundance ~ Case + Age + Sex + BMI	OK	Control-enriched	FALSE			FALSE
Methylobacter	Feces	Genus	0	0	0	0	0	0	0	1	-2.2482e-14	9.63236e-10	117	rank_abundance ~ Case + Age + Sex + BMI	OK	Control-enriched	FALSE			FALSE
Methylocaldum	Feces	Genus	0	0	0	0	0	0	0	1	-2.2482e-14	9.63236e-10	117	rank_abundance ~ Case + Age + Sex + BMI	OK	Control-enriched	FALSE			FALSE
Methylococcus	Feces	Genus	0	0	0	0	0	0	0	1	-2.2482e-14	9.63236e-10	117	rank_abundance ~ Case + Age + Sex + BMI	OK	Control-enriched	FALSE			FALSE
Methylocystis	Feces	Genus	0	0	0	0	0	0	0	1	-2.2482e-14	9.63236e-10	117	rank_abundance ~ Case + Age + Sex + BMI	OK	Control-enriched	FALSE			FALSE
Methylomicrobium	Feces	Genus	0	0	0	0	0	0	0	1	-2.2482e-14	9.63236e-10	117	rank_abundance ~ Case + Age + Sex + BMI	OK	Control-enriched	FALSE			FALSE
Methylomonas	Feces	Genus	0	0	0	0	0	0	0	1	-2.2482e-14	9.63236e-10	117	rank_abundance ~ Case + Age + Sex + BMI	OK	Control-enriched	FALSE			FALSE
Methylophaga	Feces	Genus	0	0	0	0	0	0	0	1	-2.2482e-14	9.63236e-10	117	rank_abundance ~ Case + Age + Sex + BMI	OK	Control-enriched	FALSE			FALSE
Methylophilus	Feces	Genus	0	0	0	0	0	0	0	1	-2.2482e-14	9.63236e-10	117	rank_abundance ~ Case + Age + Sex + BMI	OK	Control-enriched	FALSE			FALSE
Methylopila	Feces	Genus	0	0	0	0	0	0	0	1	-2.2482e-14	9.63236e-10	117	rank_abundance ~ Case + Age + Sex + BMI	OK	Control-enriched	FALSE			FALSE
Methylosarcina	Feces	Genus	0	0	0	0	0	0	0	1	-2.2482e-14	9.63236e-10	117	rank_abundance ~ Case + Age + Sex + BMI	OK	Control-enriched	FALSE			FALSE
Methyloversatilis	Feces	Genus	0	0	0	0	0	0	0	1	-2.2482e-14	9.63236e-10	117	rank_abundance ~ Case + Age + Sex + BMI	OK	Control-enriched	FALSE			FALSE
Micrococcus	Feces	Genus	0	0	0	0	0	0	0	1	-2.2482e-14	9.63236e-10	117	rank_abundance ~ Case + Age + Sex + BMI	OK	Control-enriched	FALSE			FALSE
Microlunatus	Feces	Genus	0	0	0	0	0	0	0	1	-2.2482e-14	9.63236e-10	117	rank_abundance ~ Case + Age + Sex + BMI	OK	Control-enriched	FALSE			FALSE
Micromonospora	Feces	Genus	0	0	0	0	0	0	0	1	-2.2482e-14	9.63236e-10	117	rank_abundance ~ Case + Age + Sex + BMI	OK	Control-enriched	FALSE			FALSE
Micropruina	Feces	Genus	0	0	0	0	0	0	0	1	-2.2482e-14	9.63236e-10	117	rank_abundance ~ Case + Age + Sex + BMI	OK	Control-enriched	FALSE			FALSE
Microvirga	Feces	Genus	0	0	0	0	0	0	0	1	-2.2482e-14	9.63236e-10	117	rank_abundance ~ Case + Age + Sex + BMI	OK	Control-enriched	FALSE			FALSE
Modestobacter	Feces	Genus	0	0	0	0	0	0	0	1	-2.2482e-14	9.63236e-10	117	rank_abundance ~ Case + Age + Sex + BMI	OK	Control-enriched	FALSE			FALSE
Moheibacter	Feces	Genus	0	0	0	0	0	0	0	1	-2.2482e-14	9.63236e-10	117	rank_abundance ~ Case + Age + Sex + BMI	OK	Control-enriched	FALSE			FALSE
Moraxella	Feces	Genus	0	0	0	0	0	0	0	1	-2.2482e-14	9.63236e-10	117	rank_abundance ~ Case + Age + Sex + BMI	OK	Control-enriched	FALSE			FALSE
Moryella	Feces	Genus	0	0	5.11926e-06	3.54756e-06	0	0	0.428265	1	0.296309	0.879551	117	rank_abundance ~ Case + Age + Sex + BMI	OK	Case-enriched	FALSE			TRUE
Mucilaginibacter	Feces	Genus	0	0	0	0	0	0	0	1	-2.2482e-14	9.63236e-10	117	rank_abundance ~ Case + Age + Sex + BMI	OK	Control-enriched	FALSE			FALSE
Mucispirillum	Feces	Genus	0	0	0	0	0	0	0	1	-2.2482e-14	9.63236e-10	117	rank_abundance ~ Case + Age + Sex + BMI	OK	Control-enriched	FALSE			FALSE
Muribaculum	Feces	Genus	0	0	0	0	0	0	0	1	-2.2482e-14	9.63236e-10	117	rank_abundance ~ Case + Age + Sex + BMI	OK	Control-enriched	FALSE			FALSE
Mycobacterium	Feces	Genus	0	0	0	0	0	0	0	1	-2.2482e-14	9.63236e-10	117	rank_abundance ~ Case + Age + Sex + BMI	OK	Control-enriched	FALSE			FALSE
Mycoplasma	Feces	Genus	0	0	0	0	0	0	0	1	-2.2482e-14	9.63236e-10	117	rank_abundance ~ Case + Age + Sex + BMI	OK	Control-enriched	FALSE			FALSE
Mycoplasmopsis	Feces	Genus	0	0	0	0	0	0	0	1	-2.2482e-14	9.63236e-10	117	rank_abundance ~ Case + Age + Sex + BMI	OK	Control-enriched	FALSE			FALSE
Myxococcus	Feces	Genus	0	0	0	0	0	0	0	1	-2.2482e-14	9.63236e-10	117	rank_abundance ~ Case + Age + Sex + BMI	OK	Control-enriched	FALSE			FALSE
Nakamurella	Feces	Genus	0	0	0	0	0	0	0	1	-2.2482e-14	9.63236e-10	117	rank_abundance ~ Case + Age + Sex + BMI	OK	Control-enriched	FALSE			FALSE
Nannocystis	Feces	Genus	0	0	0	0	0	0	0	1	-2.2482e-14	9.63236e-10	117	rank_abundance ~ Case + Age + Sex + BMI	OK	Control-enriched	FALSE			FALSE
Natronincola	Feces	Genus	0	0	0	0	0	0	0	1	-2.2482e-14	9.63236e-10	117	rank_abundance ~ Case + Age + Sex + BMI	OK	Control-enriched	FALSE			FALSE
Ndongobacter	Feces	Genus	0	0	0	0	0	0	0	1	-2.2482e-14	9.63236e-10	117	rank_abundance ~ Case + Age + Sex + BMI	OK	Control-enriched	FALSE			FALSE
Negativicoccus	Feces	Genus	0	0	0	0	0	0	0	1	-2.2482e-14	9.63236e-10	117	rank_abundance ~ Case + Age + Sex + BMI	OK	Control-enriched	FALSE			FALSE
Neobacillus	Feces	Genus	0	0	0	0	0	0	0	1	-2.2482e-14	9.63236e-10	117	rank_abundance ~ Case + Age + Sex + BMI	OK	Control-enriched	FALSE			FALSE
Neochlamydia	Feces	Genus	0	0	0	0	0	0	0	1	-2.2482e-14	9.63236e-10	117	rank_abundance ~ Case + Age + Sex + BMI	OK	Control-enriched	FALSE			FALSE
Nesterenkonia	Feces	Genus	0	0	0	0	0	0	0	1	-2.2482e-14	9.63236e-10	117	rank_abundance ~ Case + Age + Sex + BMI	OK	Control-enriched	FALSE			FALSE
Niallia	Feces	Genus	0	0	0	0	0	0	0	1	-2.2482e-14	9.63236e-10	117	rank_abundance ~ Case + Age + Sex + BMI	OK	Control-enriched	FALSE			FALSE
Niastella	Feces	Genus	0	0	0	0	0	0	0	1	-2.2482e-14	9.63236e-10	117	rank_abundance ~ Case + Age + Sex + BMI	OK	Control-enriched	FALSE			FALSE
Nitrogeniibacter	Feces	Genus	0	0	0	0	0	0	0	1	-2.2482e-14	9.63236e-10	117	rank_abundance ~ Case + Age + Sex + BMI	OK	Control-enriched	FALSE			FALSE
Nitrolancea	Feces	Genus	0	0	0	0	0	0	0	1	-2.2482e-14	9.63236e-10	117	rank_abundance ~ Case + Age + Sex + BMI	OK	Control-enriched	FALSE			FALSE
Nitrosomonas	Feces	Genus	0	0	0	0	0	0	0	1	-2.2482e-14	9.63236e-10	117	rank_abundance ~ Case + Age + Sex + BMI	OK	Control-enriched	FALSE			FALSE
Nitrosospira	Feces	Genus	0	0	0	0	0	0	0	1	-2.2482e-14	9.63236e-10	117	rank_abundance ~ Case + Age + Sex + BMI	OK	Control-enriched	FALSE			FALSE
Nitrospira	Feces	Genus	0	0	0	0	0	0	0	1	-2.2482e-14	9.63236e-10	117	rank_abundance ~ Case + Age + Sex + BMI	OK	Control-enriched	FALSE			FALSE
Niveibacterium	Feces	Genus	0	0	0	0	0	0	0	1	-2.2482e-14	9.63236e-10	117	rank_abundance ~ Case + Age + Sex + BMI	OK	Control-enriched	FALSE			FALSE
Nocardia	Feces	Genus	0	0	0	0	0	0	0	1	-2.2482e-14	9.63236e-10	117	rank_abundance ~ Case + Age + Sex + BMI	OK	Control-enriched	FALSE			FALSE
Nodosilinea_PCC-7104	Feces	Genus	0	0	0	0	0	0	0	1	-2.2482e-14	9.63236e-10	117	rank_abundance ~ Case + Age + Sex + BMI	OK	Control-enriched	FALSE			FALSE
Nonomuraea	Feces	Genus	0	0	0	0	0	0	0	1	-2.2482e-14	9.63236e-10	117	rank_abundance ~ Case + Age + Sex + BMI	OK	Control-enriched	FALSE			FALSE
Nordella	Feces	Genus	0	0	0	0	0	0	0	1	-2.2482e-14	9.63236e-10	117	rank_abundance ~ Case + Age + Sex + BMI	OK	Control-enriched	FALSE			FALSE
Nosocomiicoccus	Feces	Genus	0	0	0	0	0	0	0	1	-2.2482e-14	9.63236e-10	117	rank_abundance ~ Case + Age + Sex + BMI	OK	Control-enriched	FALSE			FALSE
Nostoc_PCC-7524	Feces	Genus	0	0	0	0	0	0	0	1	-2.2482e-14	9.63236e-10	117	rank_abundance ~ Case + Age + Sex + BMI	OK	Control-enriched	FALSE			FALSE
Nostoc_PCC-8976	Feces	Genus	0	0	0	0	0	0	0	1	-2.2482e-14	9.63236e-10	117	rank_abundance ~ Case + Age + Sex + BMI	OK	Control-enriched	FALSE			FALSE
Noviherbaspirillum	Feces	Genus	0	0	0	0	0	0	0	1	-2.2482e-14	9.63236e-10	117	rank_abundance ~ Case + Age + Sex + BMI	OK	Control-enriched	FALSE			FALSE
Novosphingobium	Feces	Genus	0	0	0	0	0	0	0	1	-2.2482e-14	9.63236e-10	117	rank_abundance ~ Case + Age + Sex + BMI	OK	Control-enriched	FALSE			FALSE
Nubsella	Feces	Genus	0	0	0	0	0	0	0	1	-2.2482e-14	9.63236e-10	117	rank_abundance ~ Case + Age + Sex + BMI	OK	Control-enriched	FALSE			FALSE
OLB12	Feces	Genus	0	0	0	0	0	0	0	1	-2.2482e-14	9.63236e-10	117	rank_abundance ~ Case + Age + Sex + BMI	OK	Control-enriched	FALSE			FALSE
OM27_clade	Feces	Genus	0	0	0	0	0	0	0	1	-2.2482e-14	9.63236e-10	117	rank_abundance ~ Case + Age + Sex + BMI	OK	Control-enriched	FALSE			FALSE
Occallatibacter	Feces	Genus	0	0	0	0	0	0	0	1	-2.2482e-14	9.63236e-10	117	rank_abundance ~ Case + Age + Sex + BMI	OK	Control-enriched	FALSE			FALSE
Oceanobacillus	Feces	Genus	0	0	0	0	0	0	0	1	-2.2482e-14	9.63236e-10	117	rank_abundance ~ Case + Age + Sex + BMI	OK	Control-enriched	FALSE			FALSE
Oerskovia	Feces	Genus	0	0	0	0	0	0	0	1	-2.2482e-14	9.63236e-10	117	rank_abundance ~ Case + Age + Sex + BMI	OK	Control-enriched	FALSE			FALSE
Ohtaekwangia	Feces	Genus	0	0	0	0	0	0	0	1	-2.2482e-14	9.63236e-10	117	rank_abundance ~ Case + Age + Sex + BMI	OK	Control-enriched	FALSE			FALSE
Oleiharenicola	Feces	Genus	0	0	0	0	0	0	0	1	-2.2482e-14	9.63236e-10	117	rank_abundance ~ Case + Age + Sex + BMI	OK	Control-enriched	FALSE			FALSE
Oligoflexus	Feces	Genus	0	0	0	0	0	0	0	1	-2.2482e-14	9.63236e-10	117	rank_abundance ~ Case + Age + Sex + BMI	OK	Control-enriched	FALSE			FALSE
Opitutus	Feces	Genus	0	0	0	0	0	0	0	1	-2.2482e-14	9.63236e-10	117	rank_abundance ~ Case + Age + Sex + BMI	OK	Control-enriched	FALSE			FALSE
Oryzihumus	Feces	Genus	0	0	0	0	0	0	0	1	-2.2482e-14	9.63236e-10	117	rank_abundance ~ Case + Age + Sex + BMI	OK	Control-enriched	FALSE			FALSE
Oscillochloris	Feces	Genus	0	0	0	0	0	0	0	1	-2.2482e-14	9.63236e-10	117	rank_abundance ~ Case + Age + Sex + BMI	OK	Control-enriched	FALSE			FALSE
Ottowia	Feces	Genus	0	0	0	0	0	0	0	1	-2.2482e-14	9.63236e-10	117	rank_abundance ~ Case + Age + Sex + BMI	OK	Control-enriched	FALSE			FALSE
P3OB-42	Feces	Genus	0	0	0	0	0	0	0	1	-2.2482e-14	9.63236e-10	117	rank_abundance ~ Case + Age + Sex + BMI	OK	Control-enriched	FALSE			FALSE
Paenalcaligenes	Feces	Genus	0	0	0	0	0	0	0	1	-2.2482e-14	9.63236e-10	117	rank_abundance ~ Case + Age + Sex + BMI	OK	Control-enriched	FALSE			FALSE
Paenarthrobacter	Feces	Genus	0	0	0	0	0	0	0	1	-2.2482e-14	9.63236e-10	117	rank_abundance ~ Case + Age + Sex + BMI	OK	Control-enriched	FALSE			FALSE
Paenibacillus	Feces	Genus	0	0	0	0	0	0	0	1	-2.2482e-14	9.63236e-10	117	rank_abundance ~ Case + Age + Sex + BMI	OK	Control-enriched	FALSE			FALSE
Paenisporosarcina	Feces	Genus	0	0	0	0	0	0	0	1	-2.2482e-14	9.63236e-10	117	rank_abundance ~ Case + Age + Sex + BMI	OK	Control-enriched	FALSE			FALSE
Pajaroellobacter	Feces	Genus	0	0	0	0	0	0	0	1	-2.2482e-14	9.63236e-10	117	rank_abundance ~ Case + Age + Sex + BMI	OK	Control-enriched	FALSE			FALSE
Paludibacter	Feces	Genus	0	0	0	0	0	0	0	1	-2.2482e-14	9.63236e-10	117	rank_abundance ~ Case + Age + Sex + BMI	OK	Control-enriched	FALSE			FALSE
Paludibaculum	Feces	Genus	0	0	0	0	0	0	0	1	-2.2482e-14	9.63236e-10	117	rank_abundance ~ Case + Age + Sex + BMI	OK	Control-enriched	FALSE			FALSE
Pantalinema	Feces	Genus	0	0	0	0	0	0	0	1	-2.2482e-14	9.63236e-10	117	rank_abundance ~ Case + Age + Sex + BMI	OK	Control-enriched	FALSE			FALSE
Paracoccus	Feces	Genus	0	0	0	0	0	0	0	1	-2.2482e-14	9.63236e-10	117	rank_abundance ~ Case + Age + Sex + BMI	OK	Control-enriched	FALSE			FALSE
Paraconexibacter	Feces	Genus	0	0	0	0	0	0	0	1	-2.2482e-14	9.63236e-10	117	rank_abundance ~ Case + Age + Sex + BMI	OK	Control-enriched	FALSE			FALSE
Parafilimonas	Feces	Genus	0	0	0	0	0	0	0	1	-2.2482e-14	9.63236e-10	117	rank_abundance ~ Case + Age + Sex + BMI	OK	Control-enriched	FALSE			FALSE
Parageobacillus	Feces	Genus	0	0	0	0	0	0	0	1	-2.2482e-14	9.63236e-10	117	rank_abundance ~ Case + Age + Sex + BMI	OK	Control-enriched	FALSE			FALSE
Pararhodobacter	Feces	Genus	0	0	0	0	0	0	0	1	-2.2482e-14	9.63236e-10	117	rank_abundance ~ Case + Age + Sex + BMI	OK	Control-enriched	FALSE			FALSE
Parascardovia	Feces	Genus	0	0	0	0	0	0	0	1	-2.2482e-14	9.63236e-10	117	rank_abundance ~ Case + Age + Sex + BMI	OK	Control-enriched	FALSE			FALSE
Parazoarcus	Feces	Genus	0	0	0	0	0	0	0	1	-2.2482e-14	9.63236e-10	117	rank_abundance ~ Case + Age + Sex + BMI	OK	Control-enriched	FALSE			FALSE
Parolsenella	Feces	Genus	0	0	0	0	0	0	0	1	-2.2482e-14	9.63236e-10	117	rank_abundance ~ Case + Age + Sex + BMI	OK	Control-enriched	FALSE			FALSE
Parvibaculum	Feces	Genus	0	0	0	0	0	0	0	1	-2.2482e-14	9.63236e-10	117	rank_abundance ~ Case + Age + Sex + BMI	OK	Control-enriched	FALSE			FALSE
Parviterribacter	Feces	Genus	0	0	0	0	0	0	0	1	-2.2482e-14	9.63236e-10	117	rank_abundance ~ Case + Age + Sex + BMI	OK	Control-enriched	FALSE			FALSE
Patulibacter	Feces	Genus	0	0	0	0	0	0	0	1	-2.2482e-14	9.63236e-10	117	rank_abundance ~ Case + Age + Sex + BMI	OK	Control-enriched	FALSE			FALSE
Pedobacter	Feces	Genus	0	0	0	0	0	0	0	1	-2.2482e-14	9.63236e-10	117	rank_abundance ~ Case + Age + Sex + BMI	OK	Control-enriched	FALSE			FALSE
Pedomicrobium	Feces	Genus	0	0	0	0	0	0	0	1	-2.2482e-14	9.63236e-10	117	rank_abundance ~ Case + Age + Sex + BMI	OK	Control-enriched	FALSE			FALSE
Pelagibacterium	Feces	Genus	0	0	0	0	0	0	0	1	-2.2482e-14	9.63236e-10	117	rank_abundance ~ Case + Age + Sex + BMI	OK	Control-enriched	FALSE			FALSE
Pelagibius	Feces	Genus	0	0	0	0	0	0	0	1	-2.2482e-14	9.63236e-10	117	rank_abundance ~ Case + Age + Sex + BMI	OK	Control-enriched	FALSE			FALSE
Pelospora	Feces	Genus	0	0	0	0	0	0	0	1	-2.2482e-14	9.63236e-10	117	rank_abundance ~ Case + Age + Sex + BMI	OK	Control-enriched	FALSE			FALSE
Pelotalea	Feces	Genus	0	0	0	0	0	0	0	1	-2.2482e-14	9.63236e-10	117	rank_abundance ~ Case + Age + Sex + BMI	OK	Control-enriched	FALSE			FALSE
Pelotomaculum	Feces	Genus	0	0	0	0	0	0	0	1	-2.2482e-14	9.63236e-10	117	rank_abundance ~ Case + Age + Sex + BMI	OK	Control-enriched	FALSE			FALSE
Peptoanaerobacter	Feces	Genus	0	0	0	0	0	0	0	1	-2.2482e-14	9.63236e-10	117	rank_abundance ~ Case + Age + Sex + BMI	OK	Control-enriched	FALSE			FALSE
Peribacillus	Feces	Genus	0	0	0	0	0	0	0	1	-2.2482e-14	9.63236e-10	117	rank_abundance ~ Case + Age + Sex + BMI	OK	Control-enriched	FALSE			FALSE
Petrimonas	Feces	Genus	0	0	0	0	0	0	0	1	-2.2482e-14	9.63236e-10	117	rank_abundance ~ Case + Age + Sex + BMI	OK	Control-enriched	FALSE			FALSE
Phaeodactylibacter	Feces	Genus	0	0	0	0	0	0	0	1	-2.2482e-14	9.63236e-10	117	rank_abundance ~ Case + Age + Sex + BMI	OK	Control-enriched	FALSE			FALSE
Phaselicystis	Feces	Genus	0	0	0	0	0	0	0	1	-2.2482e-14	9.63236e-10	117	rank_abundance ~ Case + Age + Sex + BMI	OK	Control-enriched	FALSE			FALSE
Phenylobacterium	Feces	Genus	0	0	0	0	0	0	0	1	-2.2482e-14	9.63236e-10	117	rank_abundance ~ Case + Age + Sex + BMI	OK	Control-enriched	FALSE			FALSE
Phormidium_IAM_M-71	Feces	Genus	0	0	0	0	0	0	0	1	-2.2482e-14	9.63236e-10	117	rank_abundance ~ Case + Age + Sex + BMI	OK	Control-enriched	FALSE			FALSE
Phormidium_MBIC10003	Feces	Genus	0	0	0	0	0	0	0	1	-2.2482e-14	9.63236e-10	117	rank_abundance ~ Case + Age + Sex + BMI	OK	Control-enriched	FALSE			FALSE
Photobacterium	Feces	Genus	0	0	0	0	0	0	0	1	-2.2482e-14	9.63236e-10	117	rank_abundance ~ Case + Age + Sex + BMI	OK	Control-enriched	FALSE			FALSE
Phreatobacter	Feces	Genus	0	0	0	0	0	0	0	1	-2.2482e-14	9.63236e-10	117	rank_abundance ~ Case + Age + Sex + BMI	OK	Control-enriched	FALSE			FALSE
Phyllobacterium	Feces	Genus	0	0	0	0	0	0	0	1	-2.2482e-14	9.63236e-10	117	rank_abundance ~ Case + Age + Sex + BMI	OK	Control-enriched	FALSE			FALSE
Pigmentiphaga	Feces	Genus	0	0	0	0	0	0	0	1	-2.2482e-14	9.63236e-10	117	rank_abundance ~ Case + Age + Sex + BMI	OK	Control-enriched	FALSE			FALSE
Pinisolibacter	Feces	Genus	0	0	0	0	0	0	0	1	-2.2482e-14	9.63236e-10	117	rank_abundance ~ Case + Age + Sex + BMI	OK	Control-enriched	FALSE			FALSE
Piscinibacter	Feces	Genus	0	0	0	0	0	0	0	1	-2.2482e-14	9.63236e-10	117	rank_abundance ~ Case + Age + Sex + BMI	OK	Control-enriched	FALSE			FALSE
Planktosalinus	Feces	Genus	0	0	0	0	0	0	0	1	-2.2482e-14	9.63236e-10	117	rank_abundance ~ Case + Age + Sex + BMI	OK	Control-enriched	FALSE			FALSE
Planktothrix_NIVA-CYA_15	Feces	Genus	0	0	0	0	0	0	0	1	-2.2482e-14	9.63236e-10	117	rank_abundance ~ Case + Age + Sex + BMI	OK	Control-enriched	FALSE			FALSE
Planococcus	Feces	Genus	0	0	0	0	0	0	0	1	-2.2482e-14	9.63236e-10	117	rank_abundance ~ Case + Age + Sex + BMI	OK	Control-enriched	FALSE			FALSE
Pleomorphomonas	Feces	Genus	0	0	0	0	0	0	0	1	-2.2482e-14	9.63236e-10	117	rank_abundance ~ Case + Age + Sex + BMI	OK	Control-enriched	FALSE			FALSE
Polaromonas	Feces	Genus	0	0	0	0	0	0	0	1	-2.2482e-14	9.63236e-10	117	rank_abundance ~ Case + Age + Sex + BMI	OK	Control-enriched	FALSE			FALSE
Polycladomyces	Feces	Genus	0	0	0	0	0	0	0	1	-2.2482e-14	9.63236e-10	117	rank_abundance ~ Case + Age + Sex + BMI	OK	Control-enriched	FALSE			FALSE
Polycyclovorans	Feces	Genus	0	0	0	0	0	0	0	1	-2.2482e-14	9.63236e-10	117	rank_abundance ~ Case + Age + Sex + BMI	OK	Control-enriched	FALSE			FALSE
Pontibacter	Feces	Genus	0	0	0	0	0	0	0	1	-2.2482e-14	9.63236e-10	117	rank_abundance ~ Case + Age + Sex + BMI	OK	Control-enriched	FALSE			FALSE
Prevotellaceae_UCG-003	Feces	Genus	0	0	0	0	0	0	0	1	-2.2482e-14	9.63236e-10	117	rank_abundance ~ Case + Age + Sex + BMI	OK	Control-enriched	FALSE			FALSE
Prevotellaceae_UCG-004	Feces	Genus	0	0	0	0	0	0	0	1	-2.2482e-14	9.63236e-10	117	rank_abundance ~ Case + Age + Sex + BMI	OK	Control-enriched	FALSE			FALSE
Priestia	Feces	Genus	0	0	0	0	0	0	0	1	-2.2482e-14	9.63236e-10	117	rank_abundance ~ Case + Age + Sex + BMI	OK	Control-enriched	FALSE			FALSE
Promicromonospora	Feces	Genus	0	0	0	0	0	0	0	1	-2.2482e-14	9.63236e-10	117	rank_abundance ~ Case + Age + Sex + BMI	OK	Control-enriched	FALSE			FALSE
Propionicicella	Feces	Genus	0	0	0	0	0	0	0	1	-2.2482e-14	9.63236e-10	117	rank_abundance ~ Case + Age + Sex + BMI	OK	Control-enriched	FALSE			FALSE
Propioniferax	Feces	Genus	0	0	0	0	0	0	0	1	-2.2482e-14	9.63236e-10	117	rank_abundance ~ Case + Age + Sex + BMI	OK	Control-enriched	FALSE			FALSE
Propionimicrobium	Feces	Genus	0	0	0	0	0	0	0	1	-2.2482e-14	9.63236e-10	117	rank_abundance ~ Case + Age + Sex + BMI	OK	Control-enriched	FALSE			FALSE
Prosthecomicrobium	Feces	Genus	0	0	0	0	0	0	0	1	-2.2482e-14	9.63236e-10	117	rank_abundance ~ Case + Age + Sex + BMI	OK	Control-enriched	FALSE			FALSE
Proteiniborus	Feces	Genus	0	0	0	0	0	0	0	1	-2.2482e-14	9.63236e-10	117	rank_abundance ~ Case + Age + Sex + BMI	OK	Control-enriched	FALSE			FALSE
Proteiniphilum	Feces	Genus	0	0	0	0	0	0	0	1	-2.2482e-14	9.63236e-10	117	rank_abundance ~ Case + Age + Sex + BMI	OK	Control-enriched	FALSE			FALSE
Pseudacidovorax	Feces	Genus	0	0	0	0	0	0	0	1	-2.2482e-14	9.63236e-10	117	rank_abundance ~ Case + Age + Sex + BMI	OK	Control-enriched	FALSE			FALSE
Pseudarthrobacter	Feces	Genus	0	0	0	0	0	0	0	1	-2.2482e-14	9.63236e-10	117	rank_abundance ~ Case + Age + Sex + BMI	OK	Control-enriched	FALSE			FALSE
Pseudazoarcus	Feces	Genus	0	0	0	0	0	0	0	1	-2.2482e-14	9.63236e-10	117	rank_abundance ~ Case + Age + Sex + BMI	OK	Control-enriched	FALSE			FALSE
Pseudobacteroides	Feces	Genus	0	0	0	0	0	0	0	1	-2.2482e-14	9.63236e-10	117	rank_abundance ~ Case + Age + Sex + BMI	OK	Control-enriched	FALSE			FALSE
Pseudochrobactrum	Feces	Genus	0	0	0	0	0	0	0	1	-2.2482e-14	9.63236e-10	117	rank_abundance ~ Case + Age + Sex + BMI	OK	Control-enriched	FALSE			FALSE
Pseudoclavibacter	Feces	Genus	0	0	0	0	0	0	0	1	-2.2482e-14	9.63236e-10	117	rank_abundance ~ Case + Age + Sex + BMI	OK	Control-enriched	FALSE			FALSE
Pseudofulvimonas	Feces	Genus	0	0	0	0	0	0	0	1	-2.2482e-14	9.63236e-10	117	rank_abundance ~ Case + Age + Sex + BMI	OK	Control-enriched	FALSE			FALSE
Pseudoglutamicibacter	Feces	Genus	0	0	0	0	0	0	0	1	-2.2482e-14	9.63236e-10	117	rank_abundance ~ Case + Age + Sex + BMI	OK	Control-enriched	FALSE			FALSE
Pseudogracilibacillus	Feces	Genus	0	0	0	0	0	0	0	1	-2.2482e-14	9.63236e-10	117	rank_abundance ~ Case + Age + Sex + BMI	OK	Control-enriched	FALSE			FALSE
Pseudohongiella	Feces	Genus	0	0	0	0	0	0	0	1	-2.2482e-14	9.63236e-10	117	rank_abundance ~ Case + Age + Sex + BMI	OK	Control-enriched	FALSE			FALSE
Pseudolabrys	Feces	Genus	0	0	0	0	0	0	0	1	-2.2482e-14	9.63236e-10	117	rank_abundance ~ Case + Age + Sex + BMI	OK	Control-enriched	FALSE			FALSE
Pseudolysobacter	Feces	Genus	0	0	0	0	0	0	0	1	-2.2482e-14	9.63236e-10	117	rank_abundance ~ Case + Age + Sex + BMI	OK	Control-enriched	FALSE			FALSE
Pseudooceanicola	Feces	Genus	0	0	0	0	0	0	0	1	-2.2482e-14	9.63236e-10	117	rank_abundance ~ Case + Age + Sex + BMI	OK	Control-enriched	FALSE			FALSE
Pseudoramibacter	Feces	Genus	0	0	0	0	0	0	0	1	-2.2482e-14	9.63236e-10	117	rank_abundance ~ Case + Age + Sex + BMI	OK	Control-enriched	FALSE			FALSE
Pseudorhizobium	Feces	Genus	0	0	0	0	0	0	0	1	-2.2482e-14	9.63236e-10	117	rank_abundance ~ Case + Age + Sex + BMI	OK	Control-enriched	FALSE			FALSE
Pseudorhodoplanes	Feces	Genus	0	0	0	0	0	0	0	1	-2.2482e-14	9.63236e-10	117	rank_abundance ~ Case + Age + Sex + BMI	OK	Control-enriched	FALSE			FALSE
Pseudoscardovia	Feces	Genus	0	0	0	0	0	0	0	1	-2.2482e-14	9.63236e-10	117	rank_abundance ~ Case + Age + Sex + BMI	OK	Control-enriched	FALSE			FALSE
Pseudoxanthomonas	Feces	Genus	0	0	0	0	0	0	0	1	-2.2482e-14	9.63236e-10	117	rank_abundance ~ Case + Age + Sex + BMI	OK	Control-enriched	FALSE			FALSE
Psychrobacter	Feces	Genus	0	0	0	0	0	0	0	1	-2.2482e-14	9.63236e-10	117	rank_abundance ~ Case + Age + Sex + BMI	OK	Control-enriched	FALSE			FALSE
Psychroglaciecola	Feces	Genus	0	0	0	0	0	0	0	1	-2.2482e-14	9.63236e-10	117	rank_abundance ~ Case + Age + Sex + BMI	OK	Control-enriched	FALSE			FALSE
Pueribacillus	Feces	Genus	0	0	0	0	0	0	0	1	-2.2482e-14	9.63236e-10	117	rank_abundance ~ Case + Age + Sex + BMI	OK	Control-enriched	FALSE			FALSE
Puia	Feces	Genus	0	0	0	0	0	0	0	1	-2.2482e-14	9.63236e-10	117	rank_abundance ~ Case + Age + Sex + BMI	OK	Control-enriched	FALSE			FALSE
Pusillibacter	Feces	Genus	0	0	0	0	0	0	0	1	-2.2482e-14	9.63236e-10	117	rank_abundance ~ Case + Age + Sex + BMI	OK	Control-enriched	FALSE			FALSE
Pusillimonas	Feces	Genus	0	0	0	0	0	0	0	1	-2.2482e-14	9.63236e-10	117	rank_abundance ~ Case + Age + Sex + BMI	OK	Control-enriched	FALSE			FALSE
Quinella	Feces	Genus	0	0	0	0	0	0	0	1	-2.2482e-14	9.63236e-10	117	rank_abundance ~ Case + Age + Sex + BMI	OK	Control-enriched	FALSE			FALSE
RB41	Feces	Genus	0	0	0	0	0	0	0	1	-2.2482e-14	9.63236e-10	117	rank_abundance ~ Case + Age + Sex + BMI	OK	Control-enriched	FALSE			FALSE
RBG-16-49-21	Feces	Genus	0	0	0	0	0	0	0	1	-2.2482e-14	9.63236e-10	117	rank_abundance ~ Case + Age + Sex + BMI	OK	Control-enriched	FALSE			FALSE
RBG-16-58-14	Feces	Genus	0	0	0	0	0	0	0	1	-2.2482e-14	9.63236e-10	117	rank_abundance ~ Case + Age + Sex + BMI	OK	Control-enriched	FALSE			FALSE
Ralstonia	Feces	Genus	0	0	0	0	0	0	0	1	-2.2482e-14	9.63236e-10	117	rank_abundance ~ Case + Age + Sex + BMI	OK	Control-enriched	FALSE			FALSE
Ramlibacter	Feces	Genus	0	0	0	0	0	0	0	1	-2.2482e-14	9.63236e-10	117	rank_abundance ~ Case + Age + Sex + BMI	OK	Control-enriched	FALSE			FALSE
Rectinema	Feces	Genus	0	0	0	0	0	0	0	1	-2.2482e-14	9.63236e-10	117	rank_abundance ~ Case + Age + Sex + BMI	OK	Control-enriched	FALSE			FALSE
Reyranella	Feces	Genus	0	0	0	0	0	0	0	1	-2.2482e-14	9.63236e-10	117	rank_abundance ~ Case + Age + Sex + BMI	OK	Control-enriched	FALSE			FALSE
Rheinheimera	Feces	Genus	0	0	0	0	0	0	0	1	-2.2482e-14	9.63236e-10	117	rank_abundance ~ Case + Age + Sex + BMI	OK	Control-enriched	FALSE			FALSE
Rhizobacter	Feces	Genus	0	0	0	0	0	0	0	1	-2.2482e-14	9.63236e-10	117	rank_abundance ~ Case + Age + Sex + BMI	OK	Control-enriched	FALSE			FALSE
Rhizobium	Feces	Genus	0	0	0	0	0	0	0	1	-2.2482e-14	9.63236e-10	117	rank_abundance ~ Case + Age + Sex + BMI	OK	Control-enriched	FALSE			FALSE
Rhizocola	Feces	Genus	0	0	0	0	0	0	0	1	-2.2482e-14	9.63236e-10	117	rank_abundance ~ Case + Age + Sex + BMI	OK	Control-enriched	FALSE			FALSE
Rhizomicrobium	Feces	Genus	0	0	0	0	0	0	0	1	-2.2482e-14	9.63236e-10	117	rank_abundance ~ Case + Age + Sex + BMI	OK	Control-enriched	FALSE			FALSE
Rhizorhabdus	Feces	Genus	0	0	0	0	0	0	0	1	-2.2482e-14	9.63236e-10	117	rank_abundance ~ Case + Age + Sex + BMI	OK	Control-enriched	FALSE			FALSE
Rhodanobacter	Feces	Genus	0	0	0	0	0	0	0	1	-2.2482e-14	9.63236e-10	117	rank_abundance ~ Case + Age + Sex + BMI	OK	Control-enriched	FALSE			FALSE
Rhodoblastus	Feces	Genus	0	0	0	0	0	0	0	1	-2.2482e-14	9.63236e-10	117	rank_abundance ~ Case + Age + Sex + BMI	OK	Control-enriched	FALSE			FALSE
Rhodococcus	Feces	Genus	0	0	0	0	0	0	0	1	-2.2482e-14	9.63236e-10	117	rank_abundance ~ Case + Age + Sex + BMI	OK	Control-enriched	FALSE			FALSE
Rhodocytophaga	Feces	Genus	0	0	0	0	0	0	0	1	-2.2482e-14	9.63236e-10	117	rank_abundance ~ Case + Age + Sex + BMI	OK	Control-enriched	FALSE			FALSE
Rhodoferax	Feces	Genus	0	0	0	0	0	0	0	1	-2.2482e-14	9.63236e-10	117	rank_abundance ~ Case + Age + Sex + BMI	OK	Control-enriched	FALSE			FALSE
Rhodoplanes	Feces	Genus	0	0	0	0	0	0	0	1	-2.2482e-14	9.63236e-10	117	rank_abundance ~ Case + Age + Sex + BMI	OK	Control-enriched	FALSE			FALSE
Rhodovarius	Feces	Genus	0	0	0	0	0	0	0	1	-2.2482e-14	9.63236e-10	117	rank_abundance ~ Case + Age + Sex + BMI	OK	Control-enriched	FALSE			FALSE
Rikenella	Feces	Genus	0	0	0	0	0	0	0	1	-2.2482e-14	9.63236e-10	117	rank_abundance ~ Case + Age + Sex + BMI	OK	Control-enriched	FALSE			FALSE
Rikenellaceae_RC9_gut_group	Feces	Genus	0	0	0	0	0	0	0	1	-2.2482e-14	9.63236e-10	117	rank_abundance ~ Case + Age + Sex + BMI	OK	Control-enriched	FALSE			FALSE
Risungbinella	Feces	Genus	0	0	0	0	0	0	0	1	-2.2482e-14	9.63236e-10	117	rank_abundance ~ Case + Age + Sex + BMI	OK	Control-enriched	FALSE			FALSE
Rodentibacter	Feces	Genus	0	0	0	0	0	0	0	1	-2.2482e-14	9.63236e-10	117	rank_abundance ~ Case + Age + Sex + BMI	OK	Control-enriched	FALSE			FALSE
Roseiarcus	Feces	Genus	0	0	0	0	0	0	0	1	-2.2482e-14	9.63236e-10	117	rank_abundance ~ Case + Age + Sex + BMI	OK	Control-enriched	FALSE			FALSE
Roseicella	Feces	Genus	0	0	0	0	0	0	0	1	-2.2482e-14	9.63236e-10	117	rank_abundance ~ Case + Age + Sex + BMI	OK	Control-enriched	FALSE			FALSE
Roseisolibacter	Feces	Genus	0	0	0	0	0	0	0	1	-2.2482e-14	9.63236e-10	117	rank_abundance ~ Case + Age + Sex + BMI	OK	Control-enriched	FALSE			FALSE
Rossellomorea	Feces	Genus	0	0	0	0	0	0	0	1	-2.2482e-14	9.63236e-10	117	rank_abundance ~ Case + Age + Sex + BMI	OK	Control-enriched	FALSE			FALSE
Rouxiella	Feces	Genus	0	0	0	0	0	0	0	1	-2.2482e-14	9.63236e-10	117	rank_abundance ~ Case + Age + Sex + BMI	OK	Control-enriched	FALSE			FALSE
Rubellimicrobium	Feces	Genus	0	0	0	0	0	0	0	1	-2.2482e-14	9.63236e-10	117	rank_abundance ~ Case + Age + Sex + BMI	OK	Control-enriched	FALSE			FALSE
Rubrivivax	Feces	Genus	0	0	0	0	0	0	0	1	-2.2482e-14	9.63236e-10	117	rank_abundance ~ Case + Age + Sex + BMI	OK	Control-enriched	FALSE			FALSE
Rubrobacter	Feces	Genus	0	0	0	0	0	0	0	1	-2.2482e-14	9.63236e-10	117	rank_abundance ~ Case + Age + Sex + BMI	OK	Control-enriched	FALSE			FALSE
Ruegeria	Feces	Genus	0	0	0	0	0	0	0	1	-2.2482e-14	9.63236e-10	117	rank_abundance ~ Case + Age + Sex + BMI	OK	Control-enriched	FALSE			FALSE
Ruminiclostridium	Feces	Genus	0	0	0	0	0	0	0	1	-2.2482e-14	9.63236e-10	117	rank_abundance ~ Case + Age + Sex + BMI	OK	Control-enriched	FALSE			FALSE
Ruminofilibacter	Feces	Genus	0	0	0	0	0	0	0	1	-2.2482e-14	9.63236e-10	117	rank_abundance ~ Case + Age + Sex + BMI	OK	Control-enriched	FALSE			FALSE
Runella	Feces	Genus	0	0	0	0	0	0	0	1	-2.2482e-14	9.63236e-10	117	rank_abundance ~ Case + Age + Sex + BMI	OK	Control-enriched	FALSE			FALSE
SWB02	Feces	Genus	0	0	0	0	0	0	0	1	-2.2482e-14	9.63236e-10	117	rank_abundance ~ Case + Age + Sex + BMI	OK	Control-enriched	FALSE			FALSE
Saccharedens	Feces	Genus	0	0	0	0	0	0	0	1	-2.2482e-14	9.63236e-10	117	rank_abundance ~ Case + Age + Sex + BMI	OK	Control-enriched	FALSE			FALSE
Saccharomonospora	Feces	Genus	0	0	0	0	0	0	0	1	-2.2482e-14	9.63236e-10	117	rank_abundance ~ Case + Age + Sex + BMI	OK	Control-enriched	FALSE			FALSE
Saccharopolyspora	Feces	Genus	0	0	0	0	0	0	0	1	-2.2482e-14	9.63236e-10	117	rank_abundance ~ Case + Age + Sex + BMI	OK	Control-enriched	FALSE			FALSE
Saccharothrix	Feces	Genus	0	0	0	0	0	0	0	1	-2.2482e-14	9.63236e-10	117	rank_abundance ~ Case + Age + Sex + BMI	OK	Control-enriched	FALSE			FALSE
Salinicoccus	Feces	Genus	0	0	0	0	0	0	0	1	-2.2482e-14	9.63236e-10	117	rank_abundance ~ Case + Age + Sex + BMI	OK	Control-enriched	FALSE			FALSE
Salinimicrobium	Feces	Genus	0	0	0	0	0	0	0	1	-2.2482e-14	9.63236e-10	117	rank_abundance ~ Case + Age + Sex + BMI	OK	Control-enriched	FALSE			FALSE
Sandaracinobacter	Feces	Genus	0	0	0	0	0	0	0	1	-2.2482e-14	9.63236e-10	117	rank_abundance ~ Case + Age + Sex + BMI	OK	Control-enriched	FALSE			FALSE
Sandaracinus	Feces	Genus	0	0	0	0	0	0	0	1	-2.2482e-14	9.63236e-10	117	rank_abundance ~ Case + Age + Sex + BMI	OK	Control-enriched	FALSE			FALSE
Sanguibacter	Feces	Genus	0	0	0	0	0	0	0	1	-2.2482e-14	9.63236e-10	117	rank_abundance ~ Case + Age + Sex + BMI	OK	Control-enriched	FALSE			FALSE
Savagea	Feces	Genus	0	0	0	0	0	0	0	1	-2.2482e-14	9.63236e-10	117	rank_abundance ~ Case + Age + Sex + BMI	OK	Control-enriched	FALSE			FALSE
Schinkia	Feces	Genus	0	0	0	0	0	0	0	1	-2.2482e-14	9.63236e-10	117	rank_abundance ~ Case + Age + Sex + BMI	OK	Control-enriched	FALSE			FALSE
Schnuerera	Feces	Genus	0	0	0	0	0	0	0	1	-2.2482e-14	9.63236e-10	117	rank_abundance ~ Case + Age + Sex + BMI	OK	Control-enriched	FALSE			FALSE
Schwartzia	Feces	Genus	0	0	0	0	0	0	0	1	-2.2482e-14	9.63236e-10	117	rank_abundance ~ Case + Age + Sex + BMI	OK	Control-enriched	FALSE			FALSE
Sedimentibacter	Feces	Genus	0	0	0	0	0	0	0	1	-2.2482e-14	9.63236e-10	117	rank_abundance ~ Case + Age + Sex + BMI	OK	Control-enriched	FALSE			FALSE
Sediminibacterium	Feces	Genus	0	0	0	0	0	0	0	1	-2.2482e-14	9.63236e-10	117	rank_abundance ~ Case + Age + Sex + BMI	OK	Control-enriched	FALSE			FALSE
Serratia	Feces	Genus	0	0	0	0	0	0	0	1	-2.2482e-14	9.63236e-10	117	rank_abundance ~ Case + Age + Sex + BMI	OK	Control-enriched	FALSE			FALSE
Sh765B-TzT-35	Feces	Genus	0	0	0	0	0	0	0	1	-2.2482e-14	9.63236e-10	117	rank_abundance ~ Case + Age + Sex + BMI	OK	Control-enriched	FALSE			FALSE
Sharpea	Feces	Genus	0	0	0	0	0	0	0	1	-2.2482e-14	9.63236e-10	117	rank_abundance ~ Case + Age + Sex + BMI	OK	Control-enriched	FALSE			FALSE
Shimazuella	Feces	Genus	0	0	0	0	0	0	0	1	-2.2482e-14	9.63236e-10	117	rank_abundance ~ Case + Age + Sex + BMI	OK	Control-enriched	FALSE			FALSE
Shinella	Feces	Genus	0	0	0	0	0	0	0	1	-2.2482e-14	9.63236e-10	117	rank_abundance ~ Case + Age + Sex + BMI	OK	Control-enriched	FALSE			FALSE
Sideroxydans	Feces	Genus	0	0	0	0	0	0	0	1	-2.2482e-14	9.63236e-10	117	rank_abundance ~ Case + Age + Sex + BMI	OK	Control-enriched	FALSE			FALSE
Singulisphaera	Feces	Genus	0	0	0	0	0	0	0	1	-2.2482e-14	9.63236e-10	117	rank_abundance ~ Case + Age + Sex + BMI	OK	Control-enriched	FALSE			FALSE
Sinibacillus	Feces	Genus	0	0	0	0	0	0	0	1	-2.2482e-14	9.63236e-10	117	rank_abundance ~ Case + Age + Sex + BMI	OK	Control-enriched	FALSE			FALSE
[truncated: 1,184 more rows]

## Sheet: CLR_sensitivity
Site	Taxon	CLR_Case_coefficient	CLR_model_raw_p	CLR_model_n	CLR_model_status	CLR_direction	Primary_direction	Primary_FDR_q	Rank_adjusted_q	Rank_direction_stable	CLR_model_FDR_q	CLR_direction_concordant
Urine	Senegalimassilia	-1.23355	2.39344e-06	101	OK	HC-enriched	Control-enriched	0.00224177	0.00850957	TRUE	0.000392523	TRUE
Urine	CAG-56	-1.37068	7.24502e-05	101	OK	HC-enriched	Control-enriched	0.0147026	0.0219334	TRUE	0.00594091	TRUE
Urine	Anaerobutyricum	-1.66844	0.0107408	101	OK	HC-enriched	Control-enriched	0.0391369	0.0800367	TRUE	0.100668	TRUE
Urine	[Ruminococcus]_gnavus_group	-1.59292	0.00479779	101	OK	HC-enriched	Control-enriched	0.0391369	0.0993481	TRUE	0.0638512	TRUE
Urine	Megamonas	-0.917164	0.0033648	101	OK	HC-enriched	Control-enriched	0.0391369	0.0800367	TRUE	0.0632146	TRUE
Urine	Hungatella	-0.786957	0.0439794	101	OK	HC-enriched	Case-enriched	0.0391369	0.11368	FALSE	0.182885	FALSE
Urine	Fructilactobacillus	-1.25102	0.00458551	101	OK	HC-enriched	Control-enriched	0.0391369	0.0993481	TRUE	0.0638512	TRUE
Urine	Paraprevotella	-0.624345	0.00164935	101	OK	HC-enriched	Control-enriched	0.0391369	0.0800367	TRUE	0.0632146	TRUE
Urine	Enterococcus	-2.48799	0.00346909	101	OK	HC-enriched	Control-enriched	0.0391369	0.0800367	TRUE	0.0632146	TRUE
Urine	Peptostreptococcus	0.735147	0.0295484	101	OK	SF-enriched	Case-enriched	0.0391369	0.0800367	TRUE	0.14233	TRUE
Urine	Blautia	-1.39084	0.0681568	101	OK	HC-enriched	Control-enriched	0.0419643	0.178708	TRUE	0.217699	TRUE
Urine	Prevotella	1.18046	0.0446061	101	OK	SF-enriched	Case-enriched	0.0419643	0.112693	TRUE	0.182885	TRUE
Urine	Ruthenibacterium	-0.515078	0.166076	101	OK	HC-enriched	Case-enriched	0.0419643	0.149931	FALSE	0.373101	FALSE
Urine	Finegoldia	1.30701	0.0154668	101	OK	SF-enriched	Case-enriched	0.0419643	0.11368	TRUE	0.104307	TRUE
Urine	Fusicatenibacter	-1.5537	0.00340842	101	OK	HC-enriched	Control-enriched	0.0419643	0.112693	TRUE	0.0632146	TRUE
Urine	Mediterraneibacter	-1.46997	0.0109407	101	OK	HC-enriched	Control-enriched	0.0463564	0.166177	TRUE	0.100668	TRUE
Urine	Eggerthella	-1.06143	0.0140693	101	OK	HC-enriched	Control-enriched	0.0463564	0.166177	TRUE	0.104307	TRUE
Urine	Faecalimonas	-0.951349	0.0347049	101	OK	HC-enriched	Control-enriched	0.0466717	0.237277	TRUE	0.149779	TRUE
Urine	Fastidiosipila	0.851632	0.0244832	101	OK	SF-enriched	Case-enriched	0.0471792	0.080698	TRUE	0.133778	TRUE
Urine	Sellimonas	-0.516651	0.0572717	101	OK	HC-enriched	Control-enriched	0.0754079	0.202511	TRUE	0.199842	TRUE
Urine	Erysipelotrichaceae_UCG-003	-1.28788	0.0230806	101	OK	HC-enriched	Control-enriched	0.0754079	0.181872	TRUE	0.130525	TRUE
Urine	Serratia	-1.3605	0.00614934	101	OK	HC-enriched	Control-enriched	0.0754079	0.11368	TRUE	0.0720351	TRUE
Urine	Morganella	-1.52534	0.0149131	101	OK	HC-enriched	Control-enriched	0.0943322	0.112693	TRUE	0.104307	TRUE
Urine	Brevundimonas	1.22245	0.00220149	101	OK	SF-enriched	Case-enriched	0.0964896	0.0800367	TRUE	0.0632146	TRUE
Urine	Monoglobus	-0.914536	0.0252873	101	OK	HC-enriched	Control-enriched	0.103291	0.166177	TRUE	0.133778	TRUE
Urine	Enterocloster	-0.436959	0.293784	101	OK	HC-enriched	Case-enriched	0.103291	0.364298	FALSE	0.507163	FALSE
Urine	Marvinbryantia	-0.702081	0.0311361	101	OK	HC-enriched	Control-enriched	0.103291	0.178708	TRUE	0.14233	TRUE
Urine	Leyella	-0.555296	0.00445136	101	OK	HC-enriched	Control-enriched	0.103291	0.122116	TRUE	0.0638512	TRUE
Urine	Bifidobacterium	-1.23891	0.0758213	101	OK	HC-enriched	Case-enriched	0.103291	0.23811	FALSE	0.230636	FALSE
Urine	Proteus	-1.08558	0.000620113	101	OK	HC-enriched	Control-enriched	0.103291	0.110314	TRUE	0.0338995	TRUE
Urine	Devosia	0.64751	0.00506138	101	OK	SF-enriched	Case-enriched	0.103291	0.0800367	TRUE	0.0638512	TRUE
Urine	TM7x	-0.338859	0.241591	101	OK	HC-enriched	Case-enriched	0.103291	0.252729	FALSE	0.455018	FALSE
Urine	Dorea	-1.10907	0.0483395	101	OK	HC-enriched	Control-enriched	0.103291	0.273099	TRUE	0.183324	TRUE
Urine	Kocuria	0.805351	0.011049	101	OK	SF-enriched	Case-enriched	0.103291	0.0800367	TRUE	0.100668	TRUE
Urine	Parabacteroides	-0.559502	0.222795	101	OK	HC-enriched	Case-enriched	0.103291	0.364298	FALSE	0.440222	FALSE
Urine	Tyzzerella	-0.506408	0.0197339	101	OK	HC-enriched	Control-enriched	0.103291	0.178708	TRUE	0.119865	TRUE
Urine	Hoylesella	0.213378	0.689806	101	OK	SF-enriched	Case-enriched	0.103291	0.581403	TRUE	0.81378	TRUE
Urine	Limosilactobacillus	1.0601	0.0137944	101	OK	SF-enriched	Case-enriched	0.106886	0.0800367	TRUE	0.104307	TRUE
Urine	Pseudomonas	1.36091	0.00725505	101	OK	SF-enriched	Case-enriched	0.106886	0.0800367	TRUE	0.0793219	TRUE
Urine	Peptoniphilus	0.658845	0.233786	101	OK	SF-enriched	Case-enriched	0.106886	0.340174	TRUE	0.451924	TRUE
Urine	CAG-352	-0.778883	0.0312431	101	OK	HC-enriched	Control-enriched	0.106886	0.171246	TRUE	0.14233	TRUE
Urine	Coprococcus	-1.05721	0.0274339	101	OK	HC-enriched	Control-enriched	0.106886	0.23811	TRUE	0.136338	TRUE
Urine	Faecalibacterium	-0.958346	0.0928903	101	OK	HC-enriched	Control-enriched	0.106886	0.327805	TRUE	0.267263	TRUE
Urine	Lactiplantibacillus	0.537796	0.0152948	101	OK	SF-enriched	Case-enriched	0.109796	0.0800367	TRUE	0.104307	TRUE
Urine	Negativicoccus	0.441619	0.0759411	101	OK	SF-enriched	Case-enriched	0.109796	0.166177	TRUE	0.230636	TRUE
Urine	Acidovorax	0.409873	0.0956163	101	OK	SF-enriched	Case-enriched	0.126356	0.13245	TRUE	0.270363	TRUE
Urine	Sphingobium	0.80157	0.0132167	101	OK	SF-enriched	Case-enriched	0.129943	0.112693	TRUE	0.104307	TRUE
Urine	Agathobaculum	-0.694851	0.131856	101	OK	HC-enriched	Case-enriched	0.130073	0.395213	FALSE	0.332684	FALSE
Urine	Alistipes	-0.750079	0.0484165	101	OK	HC-enriched	Control-enriched	0.130073	0.364298	TRUE	0.183324	TRUE
Urine	Collinsella	-1.41187	0.0331019	101	OK	HC-enriched	Control-enriched	0.130073	0.252729	TRUE	0.146722	TRUE
Urine	Lautropia	0.403788	0.0562427	101	OK	SF-enriched	Case-enriched	0.130073	0.166177	TRUE	0.199842	TRUE
Urine	Rhodococcus	0.400623	0.0511994	101	OK	SF-enriched	Case-enriched	0.130073	0.166177	TRUE	0.186593	TRUE
Urine	Truepera	0.558082	0.0167095	101	OK	SF-enriched	Case-enriched	0.130073	0.0800367	TRUE	0.105398	TRUE
Urine	Sphingomonas	0.850979	0.0159005	101	OK	SF-enriched	Case-enriched	0.13127	0.0800367	TRUE	0.104307	TRUE
Urine	Bacteroides	-0.901095	0.154129	101	OK	HC-enriched	Case-enriched	0.13127	0.438335	FALSE	0.366335	FALSE
Urine	Mobiluncus	0.568202	0.163031	101	OK	SF-enriched	Case-enriched	0.13331	0.351073	TRUE	0.371349	TRUE
Urine	Romboutsia	-0.87695	0.0887712	101	OK	HC-enriched	Control-enriched	0.152118	0.438335	TRUE	0.259973	TRUE
Urine	Phascolarctobacterium	-0.297693	0.269986	101	OK	HC-enriched	Case-enriched	0.156219	0.317216	FALSE	0.48425	FALSE
Urine	Eubacterium	-0.367245	0.0460126	101	OK	HC-enriched	Control-enriched	0.156219	0.340174	TRUE	0.183324	TRUE
Urine	Rikenellaceae_RC9_gut_group	0.413269	0.0871123	101	OK	SF-enriched	Case-enriched	0.15673	0.178708	TRUE	0.259753	TRUE
Urine	Ureaplasma	0.425466	0.279315	101	OK	SF-enriched	Case-enriched	0.15673	0.398901	TRUE	0.492555	TRUE
Urine	UCG-002	-0.391727	0.197571	101	OK	HC-enriched	Case-enriched	0.15673	0.23811	FALSE	0.40502	FALSE
Urine	Thomasclavelia	-0.437187	0.4133	101	OK	HC-enriched	Control-enriched	0.157289	0.581403	TRUE	0.620083	TRUE
Urine	Dermabacter	-0.341503	0.111573	101	OK	HC-enriched	Control-enriched	0.169265	0.351073	TRUE	0.290443	TRUE
Urine	Lachnospiraceae_NK4A136_group	-0.451374	0.111532	101	OK	HC-enriched	Control-enriched	0.182621	0.363684	TRUE	0.290443	TRUE
Urine	Lachnoclostridium	-0.380078	0.254277	101	OK	HC-enriched	Control-enriched	0.192926	0.502645	TRUE	0.46335	TRUE
Urine	Actinotignum	0.511059	0.103581	101	OK	SF-enriched	Case-enriched	0.192926	0.214391	TRUE	0.284875	TRUE
Urine	Paracoccus	0.662063	0.0663418	101	OK	SF-enriched	Case-enriched	0.193872	0.166177	TRUE	0.217601	TRUE
Urine	Tractidigestivibacter	0.390479	0.105744	101	OK	SF-enriched	Case-enriched	0.193872	0.202511	TRUE	0.284875	TRUE
Urine	Stenotrophomonas	1.15314	0.00311643	101	OK	SF-enriched	Case-enriched	0.193872	0.0800367	TRUE	0.0632146	TRUE
Urine	Anaerostipes	-0.940644	0.0630397	101	OK	HC-enriched	Control-enriched	0.20517	0.516578	TRUE	0.215386	TRUE
Urine	Streptococcus	-0.666818	0.326663	101	OK	HC-enriched	Case-enriched	0.211627	0.352371	FALSE	0.54666	FALSE
Urine	Lachnospiraceae_ND3007_group	-0.312223	0.196735	101	OK	HC-enriched	Control-enriched	0.211627	0.394223	TRUE	0.40502	TRUE
Urine	Ezakiella	0.252935	0.367337	101	OK	SF-enriched	Case-enriched	0.216774	0.590526	TRUE	0.579262	TRUE
Urine	Winkia	-0.436194	0.218752	101	OK	HC-enriched	Control-enriched	0.221549	0.482661	TRUE	0.437505	TRUE
Urine	Gemmiger	-0.441186	0.421761	101	OK	HC-enriched	Case-enriched	0.237453	0.596704	FALSE	0.620083	FALSE
Urine	Arenimonas	0.34289	0.0644701	101	OK	SF-enriched	Case-enriched	0.243254	0.178708	TRUE	0.215777	TRUE
Urine	Dialister	0.164624	0.719473	101	OK	SF-enriched	Case-enriched	0.257916	0.613041	TRUE	0.81378	TRUE
Urine	[Clostridium]_innocuum_group	-0.134747	0.736996	101	OK	HC-enriched	Case-enriched	0.271705	0.772395	FALSE	0.81378	FALSE
Urine	Slackia	-0.397766	0.179354	101	OK	HC-enriched	Control-enriched	0.274132	0.319007	TRUE	0.38432	TRUE
Urine	Enterobacter	-0.499728	0.189495	101	OK	HC-enriched	Case-enriched	0.276884	0.511333	FALSE	0.398426	FALSE
Urine	Chryseobacterium	0.550192	0.0690266	101	OK	SF-enriched	Case-enriched	0.276884	0.166666	TRUE	0.217699	TRUE
Urine	Deinococcus	0.36167	0.17998	101	OK	SF-enriched	Case-enriched	0.281306	0.242568	TRUE	0.38432	TRUE
Urine	Haemophilus	-0.666734	0.139254	101	OK	HC-enriched	Case-enriched	0.281306	0.395213	FALSE	0.340861	FALSE
Urine	Ligilactobacillus	-0.482678	0.136148	101	OK	HC-enriched	Control-enriched	0.292157	0.511333	TRUE	0.338308	TRUE
Urine	Flavonifractor	0.0459188	0.86619	101	OK	SF-enriched	Case-enriched	0.297135	0.583837	FALSE	0.90481	TRUE
Urine	Acetitomaculum	0.270514	0.156693	101	OK	SF-enriched	Case-enriched	0.302453	0.313467	TRUE	0.367109	TRUE
Urine	Ruminococcus	-0.378508	0.418226	101	OK	HC-enriched	Control-enriched	0.307661	0.596704	TRUE	0.620083	TRUE
Urine	Lancefieldella	-0.439929	0.160025	101	OK	HC-enriched	Control-enriched	0.307661	0.426486	TRUE	0.369635	TRUE
Urine	Porphyromonas	0.241361	0.589843	101	OK	SF-enriched	Case-enriched	0.307661	0.581403	TRUE	0.757254	TRUE
Urine	Roseomonas	0.196536	0.390974	101	OK	SF-enriched	Control-enriched	0.307661	0.364298	FALSE	0.604902	FALSE
Urine	Agathobacter	-0.459131	0.336067	101	OK	HC-enriched	Control-enriched	0.331541	0.596704	TRUE	0.547186	TRUE
Urine	Klebsiella	-0.59543	0.32607	101	OK	HC-enriched	Case-enriched	0.331541	0.516578	FALSE	0.54666	FALSE
Urine	Sporanaerobacter	0.40995	0.149747	101	OK	SF-enriched	Case-enriched	0.359169	0.319962	TRUE	0.361155	TRUE
Urine	Halomonas	0.413434	0.127362	101	OK	SF-enriched	Case-enriched	0.359169	0.24119	TRUE	0.326366	TRUE
Urine	Anaerococcus	0.429932	0.429244	101	OK	SF-enriched	Case-enriched	0.359169	0.590526	TRUE	0.620083	TRUE
Urine	Gordonia	0.527027	0.105959	101	OK	SF-enriched	Case-enriched	0.359169	0.178708	TRUE	0.284875	TRUE
Urine	Butyribacter	-0.247564	0.200703	101	OK	HC-enriched	Control-enriched	0.359169	0.516578	TRUE	0.406361	TRUE
Urine	Bacillus	0.232673	0.367199	101	OK	SF-enriched	Case-enriched	0.359169	0.402063	TRUE	0.579262	TRUE
Urine	Blastococcus	0.178984	0.385302	101	OK	SF-enriched	Case-enriched	0.359169	0.364298	TRUE	0.601805	TRUE
Urine	Mycobacterium	0.0955235	0.621237	101	OK	SF-enriched	Case-enriched	0.365113	0.511333	TRUE	0.77184	TRUE
Urine	Campylobacter	-0.124447	0.744311	101	OK	HC-enriched	Control-enriched	0.379604	0.824738	FALSE	0.81378	TRUE
Urine	Parvimonas	-0.274607	0.426046	101	OK	HC-enriched	Case-enriched	0.427767	0.581403	FALSE	0.620083	FALSE
Urine	Peptococcus	0.128162	0.650613	101	OK	SF-enriched	Case-enriched	0.453232	0.543114	TRUE	0.795654	TRUE
Urine	Howardella	-0.117862	0.628053	101	OK	HC-enriched	Case-enriched	0.453232	0.997943	FALSE	0.774441	FALSE
Urine	Extibacter	0.0219008	0.95359	101	OK	SF-enriched	Case-enriched	0.465981	0.87803	FALSE	0.971359	TRUE
Urine	Branchiibius	0.0345103	0.853103	101	OK	SF-enriched	Case-enriched	0.465981	0.583837	TRUE	0.902638	TRUE
Urine	Varibaculum	0.0517709	0.861329	101	OK	SF-enriched	Case-enriched	0.494863	0.862553	TRUE	0.90481	TRUE
Urine	Lactobacillus	-0.830635	0.271653	101	OK	HC-enriched	Case-enriched	0.494863	0.364298	FALSE	0.48425	FALSE
Urine	Akkermansia	-0.149612	0.740368	101	OK	HC-enriched	Case-enriched	0.494863	0.77028	FALSE	0.81378	FALSE
Urine	Acinetobacter	1.48875	0.0215416	101	OK	SF-enriched	Case-enriched	0.495055	0.178708	TRUE	0.126172	TRUE
Urine	Atopobium	-0.404789	0.180443	101	OK	HC-enriched	Control-enriched	0.499824	0.920371	FALSE	0.38432	TRUE
Urine	Salmonella	-0.0882424	0.704769	101	OK	HC-enriched	Control-enriched	0.499824	0.920371	TRUE	0.81378	TRUE
Urine	Cutibacterium	0.519324	0.234229	101	OK	SF-enriched	Case-enriched	0.499824	0.334216	TRUE	0.451924	TRUE
Urine	Granulicatella	-0.241751	0.414642	101	OK	HC-enriched	Case-enriched	0.508074	0.672257	FALSE	0.620083	FALSE
Urine	Enhydrobacter	0.443359	0.247929	101	OK	SF-enriched	Case-enriched	0.520876	0.333667	TRUE	0.456858	TRUE
Urine	Novosphingobium	0.208861	0.336986	101	OK	SF-enriched	Case-enriched	0.530917	0.364298	TRUE	0.547186	TRUE
Urine	Solobacterium	-0.212716	0.574774	101	OK	HC-enriched	Case-enriched	0.534298	0.659973	FALSE	0.748119	FALSE
Urine	Dysgonomonas	-0.277678	0.238513	101	OK	HC-enriched	Control-enriched	0.539869	0.859986	TRUE	0.454838	TRUE
Urine	Roseburia	-0.312609	0.470643	101	OK	HC-enriched	Control-enriched	0.539869	0.934049	TRUE	0.648617	TRUE
Urine	Schaalia	-0.459581	0.334596	101	OK	HC-enriched	Case-enriched	0.539869	0.590526	FALSE	0.547186	FALSE
Urine	Fenollaria	0.134065	0.708561	101	OK	SF-enriched	Case-enriched	0.567547	0.800521	TRUE	0.81378	TRUE
Urine	Intestinibacter	-0.166781	0.607961	101	OK	HC-enriched	Control-enriched	0.574175	0.80835	TRUE	0.761112	TRUE
Urine	Anaeroglobus	-0.364493	0.0265608	101	OK	HC-enriched	Control-enriched	0.574175	0.340174	TRUE	0.136124	TRUE
Urine	Rothia	0.554814	0.175863	101	OK	SF-enriched	Case-enriched	0.587598	0.426486	TRUE	0.38432	TRUE
Urine	W5053	0.141204	0.670056	101	OK	SF-enriched	Case-enriched	0.627212	0.688004	TRUE	0.802111	TRUE
Urine	[Eubacterium]_siraeum_group	-0.115006	0.52775	101	OK	HC-enriched	Case-enriched	0.627799	0.824738	FALSE	0.703666	FALSE
Urine	Segatella	-0.221916	0.552411	101	OK	HC-enriched	Case-enriched	0.632871	0.887825	FALSE	0.730608	FALSE
Urine	Paenibacillus	0.105314	0.557798	101	OK	SF-enriched	Case-enriched	0.675437	0.569435	TRUE	0.731831	TRUE
Urine	Corynebacterium	0.442062	0.470421	101	OK	SF-enriched	Control-enriched	0.688485	0.511333	FALSE	0.648617	FALSE
Urine	Neisseria	-0.328875	0.28576	101	OK	HC-enriched	Control-enriched	0.697573	0.77028	FALSE	0.49856	TRUE
Urine	Turicibacter	-0.174061	0.659811	101	OK	HC-enriched	Control-enriched	0.697573	0.780071	TRUE	0.795654	TRUE
Urine	Fusobacterium	0.0124718	0.97082	101	OK	SF-enriched	Case-enriched	0.708349	0.934049	TRUE	0.976776	TRUE
Urine	Staphylococcus	0.309019	0.656194	101	OK	SF-enriched	Case-enriched	0.717074	0.638931	TRUE	0.795654	TRUE
Urine	UCG-005	-0.0133323	0.961339	101	OK	HC-enriched	Case-enriched	0.717074	0.922294	FALSE	0.973207	FALSE
Urine	Lawsonella	-0.426205	0.244156	101	OK	HC-enriched	Control-enriched	0.726901	0.800521	TRUE	0.455018	TRUE
Urine	Adlercreutzia	-0.0524707	0.825498	101	OK	HC-enriched	Control-enriched	0.738501	0.920371	FALSE	0.888525	TRUE
Urine	Family_XIII_AD3011_group	-0.253968	0.345304	101	OK	HC-enriched	Control-enriched	0.738501	0.855479	TRUE	0.555194	TRUE
Urine	Actinomyces	0.255178	0.465167	101	OK	SF-enriched	Case-enriched	0.797705	0.516578	TRUE	0.648617	TRUE
Urine	[Ruminococcus]_gauvreauii_group	0.264629	0.415925	101	OK	SF-enriched	Case-enriched	0.797705	0.607908	TRUE	0.620083	TRUE
Urine	Alloscardovia	-0.378198	0.0491846	101	OK	HC-enriched	Control-enriched	0.797705	0.415711	TRUE	0.183324	TRUE
Urine	Comamonas	0.189875	0.595705	101	OK	SF-enriched	Control-enriched	0.807373	0.520277	FALSE	0.757254	FALSE
Urine	Olsenella	0.183629	0.503251	101	OK	SF-enriched	Case-enriched	0.820993	0.970604	TRUE	0.682092	TRUE
Urine	Christensenellaceae_R-7_group	0.201712	0.5931	101	OK	SF-enriched	Case-enriched	0.820993	0.569435	TRUE	0.757254	TRUE
Urine	Catenibacterium	0.0689917	0.750354	101	OK	SF-enriched	Case-enriched	0.836719	0.731206	TRUE	0.814954	TRUE
Urine	Methylobacterium	0.0978453	0.725318	101	OK	SF-enriched	Control-enriched	0.840563	0.477195	FALSE	0.81378	FALSE
Urine	Peptoclostridium	-0.0791936	0.840846	101	OK	HC-enriched	Control-enriched	0.880096	0.970604	TRUE	0.895446	TRUE
Urine	Clostridium	0.540725	0.319004	101	OK	SF-enriched	Case-enriched	0.89527	0.509245	TRUE	0.544964	TRUE
Urine	Terrisporobacter	0.0794679	0.744262	101	OK	SF-enriched	Case-enriched	0.89527	0.800521	TRUE	0.81378	TRUE
Urine	Gardnerella	0.0752052	0.913699	101	OK	SF-enriched	Control-enriched	0.89527	0.811547	FALSE	0.942432	FALSE
Urine	Lysobacter	0.0638226	0.737929	101	OK	SF-enriched	Case-enriched	0.89527	0.632446	TRUE	0.81378	TRUE
Urine	Massilia	0.188099	0.500756	101	OK	SF-enriched	Case-enriched	0.908676	0.659973	TRUE	0.682092	TRUE
Urine	Aerococcus	-0.0885866	0.702012	101	OK	HC-enriched	Case-enriched	0.912476	0.922294	TRUE	0.81378	FALSE
Urine	Veillonella	0.464923	0.456924	101	OK	SF-enriched	Case-enriched	0.912476	0.646564	TRUE	0.645995	TRUE
Urine	Unclassified_Genus	0.401585	0.522161	101	OK	SF-enriched	Control-enriched	0.918076	0.56839	FALSE	0.701922	FALSE
Urine	Fannyhessea	0.00248203	0.995163	101	OK	SF-enriched	Case-enriched	0.928676	0.922294	TRUE	0.995163	TRUE
Urine	Microbacterium	0.148868	0.600263	101	OK	SF-enriched	Case-enriched	0.944371	0.934049	TRUE	0.757254	TRUE
Urine	Megasphaera	-0.0144992	0.951944	101	OK	HC-enriched	Control-enriched	0.956559	0.581403	FALSE	0.971359	TRUE
Urine	Escherichia-Shigella	0.105893	0.899251	101	OK	SF-enriched	Case-enriched	0.956559	0.922294	TRUE	0.9334	TRUE
Urine	Dermacoccus	0.0892821	0.725932	101	OK	SF-enriched	Control-enriched	0.958066	0.621741	FALSE	0.81378	FALSE
Urine	Gemella	0.362446	0.434814	101	OK	SF-enriched	Case-enriched	0.975931	0.77028	TRUE	0.620083	TRUE
Urine	Lactococcus	0.269052	0.431657	101	OK	SF-enriched	Case-enriched	0.975931	0.590526	TRUE	0.620083	TRUE
Urine	Holdemanella	-0.0655823	0.828929	101	OK	HC-enriched	Case-enriched	1	0.981146	FALSE	0.888525	FALSE
Urine	Lachnospira	-0.0863526	0.704063	101	OK	HC-enriched	Case-enriched	1	0.947781	FALSE	0.81378	FALSE
Feces	Tractidigestivibacter	-1.11925	7.4987e-05	117	OK	HC-enriched	Control-enriched	0.0103488	0.0157582	TRUE	0.0101232	TRUE
Feces	Weissella	-0.865026	0.0191886	117	OK	HC-enriched	Control-enriched	0.0289945	0.292361	TRUE	0.316566	TRUE
Feces	Absiella	-0.802749	0.000691523	117	OK	HC-enriched	Control-enriched	0.0365108	0.0442074	TRUE	0.0466778	TRUE
Feces	Salmonella	-0.589244	0.0560902	117	OK	HC-enriched	Control-enriched	0.113081	0.339242	TRUE	0.352534	TRUE
Feces	Bifidobacterium	-2.38768	0.00108228	117	OK	HC-enriched	Control-enriched	0.180834	0.0467566	TRUE	0.0487025	TRUE
Feces	Gemella	1.05664	0.0023707	117	OK	SF-enriched	Case-enriched	0.180834	0.0442074	TRUE	0.0800111	TRUE
Feces	Veillonella	0.741271	0.0600614	117	OK	SF-enriched	Case-enriched	0.180834	0.350193	TRUE	0.352534	TRUE
Feces	Leuconostoc	-0.377734	0.119913	117	OK	HC-enriched	Control-enriched	0.180834	0.518632	TRUE	0.381296	TRUE
Feces	Coprococcus	-1.12794	0.0447666	117	OK	HC-enriched	Control-enriched	0.180834	0.350193	TRUE	0.33575	TRUE
Feces	[Eubacterium]_eligens_group	-0.611403	0.0977752	117	OK	HC-enriched	Control-enriched	0.195862	0.350193	TRUE	0.381296	TRUE
Feces	Phascolarctobacterium	0.935949	0.0509683	117	OK	SF-enriched	Case-enriched	0.243846	0.352549	TRUE	0.344036	TRUE
Feces	Hungatella	1.04334	0.0108134	117	OK	SF-enriched	Case-enriched	0.243846	0.249891	TRUE	0.208545	TRUE
Feces	Fusicatenibacter	-1.12397	0.0878322	117	OK	HC-enriched	Control-enriched	0.243846	0.339242	TRUE	0.381296	TRUE
Feces	Ruminococcus	-1.67977	0.00716081	117	OK	HC-enriched	Control-enriched	0.243846	0.249891	TRUE	0.193342	TRUE
Feces	Faecalitalea	-0.607837	0.0481239	117	OK	HC-enriched	Control-enriched	0.243846	0.339242	TRUE	0.341933	TRUE
Feces	Paraeggerthella	-0.281627	0.231109	117	OK	HC-enriched	Case-enriched	0.243846	0.35015	FALSE	0.472722	FALSE
Feces	Clostridioides	0.488944	0.0373765	117	OK	SF-enriched	Case-enriched	0.243846	0.339242	TRUE	0.33333	TRUE
Feces	Faecalimonas	-0.680568	0.207946	117	OK	HC-enriched	Control-enriched	0.243846	0.529093	TRUE	0.442395	TRUE
Feces	Erysipelotrichaceae_UCG-003	-0.943143	0.189839	117	OK	HC-enriched	Control-enriched	0.243846	0.529093	TRUE	0.428128	TRUE
Feces	Catenibacterium	-0.424451	0.02439	117	OK	HC-enriched	Control-enriched	0.281143	0.315989	TRUE	0.316566	TRUE
Feces	Monoglobus	-1.40348	0.00945201	117	OK	HC-enriched	Control-enriched	0.281143	0.339242	TRUE	0.208545	TRUE
Feces	F0332	0.589121	0.0254488	117	OK	SF-enriched	Case-enriched	0.291829	0.339242	TRUE	0.316566	TRUE
Feces	Enterobacter	-0.67083	0.119192	117	OK	HC-enriched	Control-enriched	0.291829	0.402957	TRUE	0.381296	TRUE
Feces	Holdemanella	-0.873937	0.0972322	117	OK	HC-enriched	Control-enriched	0.291829	0.402957	TRUE	0.381296	TRUE
Feces	Bilophila	0.702985	0.0365502	117	OK	SF-enriched	Case-enriched	0.291829	0.368356	TRUE	0.33333	TRUE
Feces	Marvinbryantia	-0.7816	0.0712828	117	OK	HC-enriched	Control-enriched	0.319606	0.368356	TRUE	0.356414	TRUE
Feces	Lacticaseibacillus	-0.319608	0.130425	117	OK	HC-enriched	Control-enriched	0.319606	0.375168	TRUE	0.391961	TRUE
Feces	Citrobacter	-0.357961	0.069826	117	OK	HC-enriched	Control-enriched	0.319606	0.350193	TRUE	0.356414	TRUE
Feces	Lachnospiraceae_NC2004_group	-0.450218	0.111007	117	OK	HC-enriched	Control-enriched	0.319606	0.368356	TRUE	0.381296	TRUE
Feces	Acidaminococcus	-0.282692	0.113402	117	OK	HC-enriched	Control-enriched	0.319606	0.350193	TRUE	0.381296	TRUE
Feces	Abiotrophia	0.505332	0.0257943	117	OK	SF-enriched	Case-enriched	0.319606	0.339242	TRUE	0.316566	TRUE
Feces	Amedibacillus	-0.185914	0.483357	117	OK	HC-enriched	Case-enriched	0.319606	0.529093	FALSE	0.686876	FALSE
Feces	[Eubacterium]_siraeum_group	-0.297932	0.272934	117	OK	HC-enriched	Control-enriched	0.328858	0.601826	TRUE	0.529854	TRUE
Feces	Lachnoclostridium	0.552437	0.18761	117	OK	SF-enriched	Case-enriched	0.329751	0.529093	TRUE	0.428128	TRUE
Feces	Bacteroides	0.684557	0.209728	117	OK	SF-enriched	Case-enriched	0.331535	0.464053	TRUE	0.442395	TRUE
Feces	Klebsiella	-0.87797	0.18987	117	OK	HC-enriched	Control-enriched	0.331535	0.529093	TRUE	0.428128	TRUE
Feces	Barnesiella	-0.34786	0.265446	117	OK	HC-enriched	Case-enriched	0.331535	0.339242	FALSE	0.526988	FALSE
Feces	Haemophilus	0.47977	0.16482	117	OK	SF-enriched	Case-enriched	0.331535	0.634514	TRUE	0.428128	TRUE
Feces	Agathobacter	1.28715	0.0417828	117	OK	SF-enriched	Case-enriched	0.331535	0.339242	TRUE	0.33333	TRUE
Feces	[Eubacterium]_brachy_group	0.390602	0.190279	117	OK	SF-enriched	Case-enriched	0.379721	0.596464	TRUE	0.428128	TRUE
Feces	Lachnospiraceae_NK4A136_group	-0.575782	0.174293	117	OK	HC-enriched	Control-enriched	0.379721	0.435377	TRUE	0.428128	TRUE
Feces	Fusobacterium	0.703913	0.10246	117	OK	SF-enriched	Case-enriched	0.379721	0.388454	TRUE	0.381296	TRUE
Feces	Limosilactobacillus	-0.743325	0.0579746	117	OK	HC-enriched	Case-enriched	0.394305	0.283781	FALSE	0.352534	FALSE
Feces	Lactococcus	-0.296036	0.482077	117	OK	HC-enriched	Control-enriched	0.397709	0.657403	TRUE	0.686876	TRUE
Feces	Dorea	-1.04147	0.116147	117	OK	HC-enriched	Control-enriched	0.397709	0.522385	TRUE	0.381296	TRUE
Feces	Escherichia-Shigella	0.784597	0.18427	117	OK	SF-enriched	Case-enriched	0.397709	0.479202	TRUE	0.428128	TRUE
Feces	Turicibacter	-0.589616	0.189992	117	OK	HC-enriched	Control-enriched	0.397709	0.529093	TRUE	0.428128	TRUE
Feces	Faecalibacterium	-1.06125	0.098507	117	OK	HC-enriched	Control-enriched	0.397709	0.375168	TRUE	0.381296	TRUE
Feces	Thomasclavelia	0.52672	0.326737	117	OK	SF-enriched	Case-enriched	0.397709	0.596464	TRUE	0.57285	TRUE
Feces	Schaalia	-0.253332	0.534397	117	OK	HC-enriched	Case-enriched	0.397709	0.87183	FALSE	0.726304	FALSE
Feces	Ruthenibacterium	0.428538	0.284705	117	OK	SF-enriched	Case-enriched	0.397709	0.634514	TRUE	0.532149	TRUE
Feces	Enterococcus	-0.0483322	0.935164	117	OK	HC-enriched	Case-enriched	0.397709	0.855615	FALSE	0.971132	FALSE
Feces	Enterocloster	1.02066	0.0372584	117	OK	SF-enriched	Case-enriched	0.397709	0.339242	TRUE	0.33333	TRUE
Feces	Romboutsia	-0.716027	0.287038	117	OK	HC-enriched	Control-enriched	0.397709	0.625054	TRUE	0.532149	TRUE
Feces	Longibaculum	-0.582263	0.0297235	117	OK	HC-enriched	Control-enriched	0.397709	0.339242	TRUE	0.33333	TRUE
Feces	NK4A214_group	0.486161	0.10933	117	OK	SF-enriched	Case-enriched	0.397709	0.578025	TRUE	0.381296	TRUE
Feces	Christensenellaceae_R-7_group	-0.707764	0.165522	117	OK	HC-enriched	Control-enriched	0.416461	0.509048	TRUE	0.428128	TRUE
Feces	[Ruminococcus]_gauvreauii_group	-0.48706	0.318313	117	OK	HC-enriched	Control-enriched	0.43605	0.601826	TRUE	0.57285	TRUE
Feces	Granulicatella	0.570317	0.12145	117	OK	SF-enriched	Case-enriched	0.444599	0.464053	TRUE	0.381296	TRUE
Feces	Parabacteroides	0.813492	0.118426	117	OK	SF-enriched	Case-enriched	0.449616	0.529093	TRUE	0.381296	TRUE
Feces	Slackia	-0.425035	0.153197	117	OK	HC-enriched	Control-enriched	0.450723	0.529093	TRUE	0.428128	TRUE
Feces	Family_XIII_AD3011_group	-0.614152	0.0789434	117	OK	HC-enriched	Control-enriched	0.450723	0.350193	TRUE	0.38062	TRUE
Feces	Peptostreptococcus	-0.013212	0.96406	117	OK	HC-enriched	Case-enriched	0.450723	0.629488	FALSE	0.978414	FALSE
Feces	Vagococcus	-0.0699085	0.69798	117	OK	HC-enriched	Case-enriched	0.450723	0.694329	FALSE	0.86447	FALSE
Feces	Odoribacter	-0.285313	0.274739	117	OK	HC-enriched	Control-enriched	0.463894	0.529093	TRUE	0.529854	TRUE
Feces	CAG-56	0.717646	0.171056	117	OK	SF-enriched	Case-enriched	0.463894	0.529093	TRUE	0.428128	TRUE
Feces	Akkermansia	0.486155	0.357943	117	OK	SF-enriched	Case-enriched	0.463894	0.683543	TRUE	0.604029	TRUE
Feces	Oscillibacter	0.427538	0.112881	117	OK	SF-enriched	Case-enriched	0.514215	0.563708	TRUE	0.381296	TRUE
Feces	[Eubacterium]_ventriosum_group	-0.235412	0.563948	117	OK	HC-enriched	Case-enriched	0.524868	0.683543	FALSE	0.739172	FALSE
Feces	Megasphaera	0.362391	0.181875	117	OK	SF-enriched	Case-enriched	0.542751	0.529093	TRUE	0.428128	TRUE
Feces	[Eubacterium]_oxidoreducens_group	-0.343381	0.203187	117	OK	HC-enriched	Control-enriched	0.543461	0.522385	TRUE	0.442395	TRUE
Feces	Intestinibacter	-0.378605	0.477585	117	OK	HC-enriched	Control-enriched	0.543872	0.683543	TRUE	0.686876	TRUE
Feces	CAG-352	0.495956	0.162979	117	OK	SF-enriched	Case-enriched	0.543872	0.672275	TRUE	0.428128	TRUE
Feces	Lachnospiraceae_ND3007_group	0.306467	0.433872	117	OK	SF-enriched	Case-enriched	0.543872	0.683543	TRUE	0.65812	TRUE
Feces	Mediterraneibacter	-0.834015	0.17527	117	OK	HC-enriched	Control-enriched	0.553442	0.596464	TRUE	0.428128	TRUE
Feces	Extibacter	0.667862	0.0845016	117	OK	SF-enriched	Case-enriched	0.557467	0.529093	TRUE	0.381296	TRUE
Feces	Ligilactobacillus	-0.376573	0.287755	117	OK	HC-enriched	Case-enriched	0.56764	0.596464	FALSE	0.532149	FALSE
Feces	Clostridium	-0.538431	0.388629	117	OK	HC-enriched	Control-enriched	0.56764	0.693377	TRUE	0.639817	TRUE
Feces	Butyricimonas	0.246247	0.445091	117	OK	SF-enriched	Case-enriched	0.56764	0.795078	TRUE	0.667636	TRUE
Feces	Lancefieldella	-0.0779951	0.765462	117	OK	HC-enriched	Control-enriched	0.56764	0.694329	TRUE	0.894765	TRUE
Feces	Peptoclostridium	-0.413015	0.251636	117	OK	HC-enriched	Control-enriched	0.568746	0.518632	TRUE	0.507028	TRUE
Feces	Senegalimassilia	-0.292873	0.410546	117	OK	HC-enriched	Control-enriched	0.576906	0.711593	TRUE	0.652043	TRUE
Feces	Gemmiger	-0.572859	0.418775	117	OK	HC-enriched	Case-enriched	0.576906	0.693377	FALSE	0.657379	FALSE
Feces	Rothia	-0.0624467	0.872412	117	OK	HC-enriched	Case-enriched	0.576906	0.87183	FALSE	0.949397	FALSE
Feces	Eubacterium	-0.70107	0.0692585	117	OK	HC-enriched	Control-enriched	0.57874	0.388454	TRUE	0.356414	TRUE
Feces	Actinomyces	-0.101711	0.792318	117	OK	HC-enriched	Case-enriched	0.584385	0.879162	FALSE	0.898848	FALSE
Feces	Flavonifractor	0.480566	0.20776	117	OK	SF-enriched	Case-enriched	0.591845	0.601826	TRUE	0.442395	TRUE
Feces	Adlercreutzia	-0.0600784	0.900169	117	OK	HC-enriched	Control-enriched	0.591845	0.879162	TRUE	0.949397	TRUE
Feces	Streptococcus	-0.264744	0.496437	117	OK	HC-enriched	Control-enriched	0.612181	0.89944	TRUE	0.698115	TRUE
Feces	Acutalibacter	-0.284198	0.432586	117	OK	HC-enriched	Control-enriched	0.618788	0.79161	TRUE	0.65812	TRUE
Feces	Lactobacillus	-0.718354	0.0693752	117	OK	HC-enriched	Case-enriched	0.635748	0.368356	FALSE	0.356414	FALSE
Feces	Gordonibacter	-0.19314	0.522636	117	OK	HC-enriched	Case-enriched	0.635748	0.529093	FALSE	0.719958	FALSE
Feces	Enorma	-0.1776	0.600485	117	OK	HC-enriched	Case-enriched	0.655553	0.625054	FALSE	0.779476	FALSE
Feces	Anaerobutyricum	0.319263	0.674425	117	OK	SF-enriched	Control-enriched	0.655553	0.879162	FALSE	0.843031	FALSE
Feces	Massiliprevotella	0.0465651	0.774684	117	OK	SF-enriched	Case-enriched	0.661086	0.879162	FALSE	0.894765	TRUE
Feces	Blautia	-1.19708	0.0419748	117	OK	HC-enriched	Case-enriched	0.663783	0.891093	FALSE	0.33333	FALSE
Feces	Sellimonas	-0.0593897	0.899795	117	OK	HC-enriched	Control-enriched	0.670269	0.950578	FALSE	0.949397	TRUE
Feces	Butyribacter	0.313555	0.130654	117	OK	SF-enriched	Case-enriched	0.727296	0.596464	TRUE	0.391961	TRUE
Feces	[Clostridium]_innocuum_group	0.457221	0.34712	117	OK	SF-enriched	Case-enriched	0.745272	0.800373	TRUE	0.59318	TRUE
Feces	[Eubacterium]_xylanophilum_group	-0.0770407	0.727601	117	OK	HC-enriched	Case-enriched	0.745272	0.805927	FALSE	0.892965	FALSE
Feces	Segatella	-0.439318	0.381232	117	OK	HC-enriched	Case-enriched	0.761722	0.578025	FALSE	0.635386	FALSE
Feces	Paraprevotella	0.29457	0.323848	117	OK	SF-enriched	Case-enriched	0.797048	0.693377	TRUE	0.57285	TRUE
Feces	Intestinimonas	0.0905419	0.667583	117	OK	SF-enriched	Control-enriched	0.797048	0.932131	FALSE	0.842278	FALSE
Feces	Terrisporobacter	0.381684	0.395873	117	OK	SF-enriched	Case-enriched	0.797048	0.683543	TRUE	0.64389	TRUE
Feces	Tyzzerella	0.239812	0.472461	117	OK	SF-enriched	Case-enriched	0.797048	0.831492	TRUE	0.686876	TRUE
Feces	UCG-005	-0.211095	0.557218	117	OK	HC-enriched	Case-enriched	0.797048	0.634514	FALSE	0.739172	FALSE
Feces	Desulfovibrio	0.36375	0.223281	117	OK	SF-enriched	Case-enriched	0.805091	0.800373	TRUE	0.463738	TRUE
Feces	Unclassified_Genus	0.00937726	0.974773	117	OK	SF-enriched	Case-enriched	0.821391	0.884123	TRUE	0.978414	TRUE
Feces	Lachnospiraceae_FCS020_group	0.0492348	0.895972	117	OK	SF-enriched	Case-enriched	0.821391	0.981686	FALSE	0.949397	TRUE
Feces	Megamonas	0.226484	0.625293	117	OK	SF-enriched	Case-enriched	0.839472	0.879162	FALSE	0.803948	TRUE
Feces	Catenibacillus	0.069823	0.766581	117	OK	SF-enriched	Case-enriched	0.841229	0.884123	TRUE	0.894765	TRUE
Feces	Eisenbergiella	0.216019	0.406523	117	OK	SF-enriched	Case-enriched	0.846601	0.693377	TRUE	0.652043	TRUE
Feces	GCA-900066575	-0.108405	0.538003	117	OK	HC-enriched	Case-enriched	0.846601	0.823365	FALSE	0.726304	FALSE
Feces	[Ruminococcus]_gnavus_group	-0.0365038	0.95326	117	OK	HC-enriched	Case-enriched	0.848724	0.879162	FALSE	0.978414	FALSE
Feces	Collinsella	-1.08679	0.180787	117	OK	HC-enriched	Case-enriched	0.848724	0.634514	FALSE	0.428128	FALSE
Feces	Solobacterium	0.0972467	0.767491	117	OK	SF-enriched	Case-enriched	0.848724	0.831708	TRUE	0.894765	TRUE
Feces	Fructilactobacillus	-0.0358853	0.896085	117	OK	HC-enriched	Case-enriched	0.853	0.879162	FALSE	0.949397	FALSE
Feces	Colidextribacter	0.0300587	0.907832	117	OK	SF-enriched	Case-enriched	0.853	0.879162	FALSE	0.950057	TRUE
Feces	Lachnospira	-0.185048	0.636471	117	OK	HC-enriched	Case-enriched	0.853	0.693377	FALSE	0.8106	FALSE
Feces	UCG-002	-0.26706	0.563961	117	OK	HC-enriched	Case-enriched	0.853	0.728037	FALSE	0.739172	FALSE
Feces	Peptococcus	-0.0536079	0.827937	117	OK	HC-enriched	Case-enriched	0.853182	0.86984	FALSE	0.91616	FALSE
Feces	Anaerostipes	0.0154256	0.978414	117	OK	SF-enriched	Case-enriched	0.869211	0.879162	TRUE	0.978414	TRUE
Feces	[Eubacterium]_sulci_group	-0.00785963	0.975086	117	OK	HC-enriched	Case-enriched	0.87161	0.950051	TRUE	0.978414	FALSE
Feces	TM7x	0.0999479	0.762009	117	OK	SF-enriched	Case-enriched	0.87161	0.90367	TRUE	0.894765	TRUE
Feces	Dialister	-0.315337	0.470046	117	OK	HC-enriched	Case-enriched	0.885306	0.693377	FALSE	0.686876	FALSE
Feces	Leyella	0.166782	0.502041	117	OK	SF-enriched	Case-enriched	0.885306	0.831708	TRUE	0.698717	TRUE
Feces	Lachnospiraceae_UCG-010	0.0577977	0.824311	117	OK	SF-enriched	Case-enriched	0.942583	0.879162	FALSE	0.91616	TRUE
Feces	Roseburia	-0.169874	0.775463	117	OK	HC-enriched	Case-enriched	0.945043	0.879162	FALSE	0.894765	FALSE
Feces	Lachnospiraceae_UCG-004	0.0649977	0.792182	117	OK	SF-enriched	Case-enriched	0.984609	0.959009	TRUE	0.898848	TRUE
Feces	Alistipes	-0.164611	0.750119	117	OK	HC-enriched	Control-enriched	0.984609	0.879162	TRUE	0.894765	TRUE
Feces	Eggerthella	-0.374282	0.427229	117	OK	HC-enriched	Case-enriched	0.984609	0.879162	FALSE	0.65812	FALSE
Feces	Corynebacterium	0.31392	0.333688	117	OK	SF-enriched	Case-enriched	0.984609	0.800373	TRUE	0.577537	TRUE
Feces	Agathobaculum	-0.0958782	0.843732	117	OK	HC-enriched	Case-enriched	0.986437	0.884123	FALSE	0.926047	FALSE
Feces	Negativibacillus	0.0691421	0.814174	117	OK	SF-enriched	Case-enriched	0.993873	0.935805	FALSE	0.915946	TRUE
Feces	Olsenella	-0.303373	0.311371	117	OK	HC-enriched	Control-enriched	0.993873	0.87183	TRUE	0.568041	TRUE
Saliva	Mogibacterium	-1.6005	1.17651e-06	120	OK	HC-enriched	Control-enriched	0.000127104	9.38737e-05	TRUE	7.5885e-05	TRUE
Saliva	Lancefieldella	-2.14378	1.66086e-07	120	OK	HC-enriched	Control-enriched	0.000141813	6.97914e-05	TRUE	2.14251e-05	TRUE
Saliva	Mobiluncus	-1.92596	0.000221323	120	OK	HC-enriched	Control-enriched	0.00203785	0.00396861	TRUE	0.00571013	TRUE
Saliva	Solobacterium	-1.44465	6.37332e-05	120	OK	HC-enriched	Control-enriched	0.00203785	0.00396861	TRUE	0.00274053	TRUE
Saliva	Erysipelotrichaceae_UCG-006	-1.48752	0.000209902	120	OK	HC-enriched	Control-enriched	0.00240549	0.00657332	TRUE	0.00571013	TRUE
Saliva	[Eubacterium]_sulci_group	-1.19314	0.00108866	120	OK	HC-enriched	Control-enriched	0.0178017	0.0225892	TRUE	0.0157927	TRUE
Saliva	Oribacterium	-1.4046	0.00146676	120	OK	HC-enriched	Control-enriched	0.0207506	0.0346117	TRUE	0.0166994	TRUE
Saliva	Candidatus_Saccharimonas	-1.62324	0.000720879	120	OK	HC-enriched	Control-enriched	0.0372562	0.0308779	TRUE	0.0151355	TRUE
Saliva	Catonella	-1.63167	0.000821304	120	OK	HC-enriched	Control-enriched	0.039908	0.0308779	TRUE	0.0151355	TRUE
Saliva	Neisseria	1.04102	0.00983454	120	OK	SF-enriched	Case-enriched	0.039908	0.0746057	TRUE	0.0667714	TRUE
Saliva	Shuttleworthia	-0.749625	0.0266742	120	OK	HC-enriched	Control-enriched	0.039908	0.0769122	TRUE	0.127443	TRUE
Saliva	Cryptobacterium	-0.809869	0.00155343	120	OK	HC-enriched	Control-enriched	0.0507091	0.0248418	TRUE	0.0166994	TRUE
Saliva	Selenomonas	-1.02718	0.00653462	120	OK	HC-enriched	Control-enriched	0.0507091	0.0569576	TRUE	0.0602118	TRUE
Saliva	Prevotella	-1.54997	0.00121937	120	OK	HC-enriched	Control-enriched	0.0507091	0.0248418	TRUE	0.0157927	TRUE
Saliva	Brevundimonas	0.864711	0.00870997	120	OK	SF-enriched	Case-enriched	0.0613082	0.0495874	TRUE	0.0630911	TRUE
Saliva	Segatella	-1.27733	0.00122424	120	OK	HC-enriched	Control-enriched	0.0734113	0.0121112	TRUE	0.0157927	TRUE
Saliva	TM7x	-0.966339	0.00542588	120	OK	HC-enriched	Control-enriched	0.0742943	0.0797655	TRUE	0.0538414	TRUE
Saliva	Defluviitaleaceae_UCG-011	-1.12343	0.00725859	120	OK	HC-enriched	Control-enriched	0.0882194	0.0569576	TRUE	0.0603862	TRUE
Saliva	Schaalia	-0.900896	0.0123663	120	OK	HC-enriched	Control-enriched	0.13991	0.142093	TRUE	0.0797629	TRUE
Saliva	F0058	-0.966106	0.0149219	120	OK	HC-enriched	Control-enriched	0.13991	0.0797655	TRUE	0.0874966	TRUE
Saliva	Roseburia	-0.347996	0.0144346	120	OK	HC-enriched	Control-enriched	0.146655	0.132139	TRUE	0.0874966	TRUE
Saliva	Acholeplasma	-0.253979	0.310725	120	OK	HC-enriched	Case-enriched	0.157281	0.284315	FALSE	0.523424	FALSE
Saliva	Peptostreptococcus	-0.577474	0.122596	120	OK	HC-enriched	Control-enriched	0.191454	0.316825	TRUE	0.303621	TRUE
Saliva	Megasphaera	-0.762569	0.047528	120	OK	HC-enriched	Control-enriched	0.191454	0.168374	TRUE	0.170481	TRUE
Saliva	Capnocytophaga	0.491574	0.195192	120	OK	SF-enriched	Case-enriched	0.196819	0.26944	TRUE	0.399678	TRUE
Saliva	[Eubacterium]_brachy_group	-0.967842	0.0203453	120	OK	HC-enriched	Case-enriched	0.196819	0.0797655	FALSE	0.100944	FALSE
Saliva	Elizabethkingia	-0.192683	0.178244	120	OK	HC-enriched	Control-enriched	0.219549	0.384062	TRUE	0.384024	TRUE
Saliva	Olsenella	-0.695663	0.0962419	120	OK	HC-enriched	Case-enriched	0.235217	0.258556	FALSE	0.264153	FALSE
Saliva	Bifidobacterium	-0.796399	0.0369938	120	OK	HC-enriched	Case-enriched	0.237748	0.0769122	FALSE	0.153942	FALSE
Saliva	Filifactor	-1.05423	0.0316382	120	OK	HC-enriched	Control-enriched	0.244507	0.144217	TRUE	0.145761	TRUE
Saliva	Streptococcus	-0.396839	0.0639761	120	OK	HC-enriched	Control-enriched	0.244507	0.284315	TRUE	0.206323	TRUE
Saliva	Unclassified_Genus	-0.190019	0.279283	120	OK	HC-enriched	Control-enriched	0.249125	0.326516	TRUE	0.500382	TRUE
Saliva	[Eubacterium]_saphenum_group	-0.85893	0.0632267	120	OK	HC-enriched	Control-enriched	0.253333	0.185153	TRUE	0.206323	TRUE
Saliva	Methylobacterium	0.605796	0.0180761	120	OK	SF-enriched	Case-enriched	0.25863	0.168374	TRUE	0.0940867	TRUE
Saliva	Arachnia	0.512355	0.123456	120	OK	SF-enriched	Case-enriched	0.285172	0.326516	TRUE	0.303621	TRUE
Saliva	Tannerella	-0.555004	0.166435	120	OK	HC-enriched	Control-enriched	0.285172	0.389551	TRUE	0.370578	TRUE
Saliva	Comamonas	0.399051	0.273467	120	OK	SF-enriched	Case-enriched	0.285172	0.587124	TRUE	0.498318	TRUE
Saliva	Stenotrophomonas	0.773338	0.0330397	120	OK	SF-enriched	Case-enriched	0.285172	0.291184	TRUE	0.14697	TRUE
Saliva	Stomatobaculum	-0.204376	0.528362	120	OK	HC-enriched	Case-enriched	0.285172	0.616246	FALSE	0.734927	FALSE
Saliva	Enterobacter	0.714432	0.00880341	120	OK	SF-enriched	Case-enriched	0.287773	0.127373	TRUE	0.0630911	TRUE
Saliva	Odoribacter	0.389411	0.0767116	120	OK	SF-enriched	Case-enriched	0.287773	0.386721	TRUE	0.231404	TRUE
Saliva	Klebsiella	0.537989	0.0475761	120	OK	SF-enriched	Case-enriched	0.297223	0.284315	TRUE	0.170481	TRUE
Saliva	Eikenella	0.389475	0.166616	120	OK	SF-enriched	Case-enriched	0.297223	0.397789	TRUE	0.370578	TRUE
Saliva	Hornefia	-0.622511	0.116477	120	OK	HC-enriched	Control-enriched	0.299298	0.285822	TRUE	0.303621	TRUE
Saliva	W5053	-0.271761	0.422025	120	OK	HC-enriched	Case-enriched	0.299298	0.482344	FALSE	0.663917	FALSE
Saliva	Acidovorax	0.682949	0.0168226	120	OK	SF-enriched	Case-enriched	0.320474	0.245008	TRUE	0.0940867	TRUE
Saliva	Leptotrichia	-0.746048	0.0816668	120	OK	HC-enriched	Control-enriched	0.333213	0.40079	TRUE	0.231404	TRUE
Saliva	Dialister	-0.47901	0.20444	120	OK	HC-enriched	Control-enriched	0.349372	0.509029	TRUE	0.411659	TRUE
Saliva	Pseudomonas	0.510817	0.191758	120	OK	SF-enriched	Case-enriched	0.391888	0.499203	TRUE	0.398981	TRUE
Saliva	F0332	0.284343	0.477684	120	OK	SF-enriched	Case-enriched	0.404234	0.616246	TRUE	0.708256	TRUE
Saliva	Actinomyces	-0.582897	0.0414015	120	OK	HC-enriched	Control-enriched	0.404234	0.285822	TRUE	0.159763	TRUE
Saliva	Massilia	0.590277	0.00748976	120	OK	SF-enriched	Case-enriched	0.410972	0.144217	TRUE	0.0603862	TRUE
Saliva	Butyrivibrio	-0.618763	0.124744	120	OK	HC-enriched	Control-enriched	0.410972	0.340642	TRUE	0.303621	TRUE
Saliva	Rikenellaceae_RC9_gut_group	-0.908871	0.0349438	120	OK	HC-enriched	Control-enriched	0.411282	0.17735	TRUE	0.150258	TRUE
Saliva	Sphingobium	0.849783	0.0388096	120	OK	SF-enriched	Case-enriched	0.411282	0.492472	TRUE	0.156451	TRUE
Saliva	Cutibacterium	0.521661	0.0821498	120	OK	SF-enriched	Case-enriched	0.418936	0.40079	TRUE	0.231404	TRUE
Saliva	Ruminococcus	-0.180681	0.250336	120	OK	HC-enriched	Control-enriched	0.4479	0.512179	TRUE	0.46802	TRUE
Saliva	Sphaerochaeta	0.403129	0.216055	120	OK	SF-enriched	Case-enriched	0.4479	0.410117	TRUE	0.415987	TRUE
Saliva	Rothia	-0.407729	0.165	120	OK	HC-enriched	Case-enriched	0.4479	0.595204	FALSE	0.370578	FALSE
Saliva	Aminipila	-0.197923	0.673808	120	OK	HC-enriched	Control-enriched	0.4479	0.634976	TRUE	0.812348	TRUE
Saliva	Haemophilus	0.492794	0.207425	120	OK	SF-enriched	Case-enriched	0.448725	0.389551	TRUE	0.411659	TRUE
Saliva	Veillonella	-0.629442	0.0519485	120	OK	HC-enriched	Case-enriched	0.448725	0.389551	FALSE	0.181118	FALSE
Saliva	Lentimicrobium	-0.395217	0.226995	120	OK	HC-enriched	Case-enriched	0.448725	0.386721	FALSE	0.430624	FALSE
Saliva	Sphingomonas	0.643405	0.112864	120	OK	SF-enriched	Case-enriched	0.448725	0.543152	TRUE	0.303321	TRUE
Saliva	Enhydrobacter	0.394251	0.122177	120	OK	SF-enriched	Case-enriched	0.460644	0.481952	TRUE	0.303621	TRUE
Saliva	Acinetobacter	0.711844	0.164262	120	OK	SF-enriched	Control-enriched	0.460644	0.509029	FALSE	0.370578	FALSE
Saliva	Escherichia-Shigella	0.776504	0.0734901	120	OK	SF-enriched	Case-enriched	0.460644	0.397789	TRUE	0.231225	TRUE
Saliva	Peptococcus	-0.272454	0.446615	120	OK	HC-enriched	Control-enriched	0.460644	0.61327	TRUE	0.694136	TRUE
Saliva	Actinotignum	0.353321	0.0777084	120	OK	SF-enriched	Case-enriched	0.466842	0.384062	TRUE	0.231404	TRUE
Saliva	Novosphingobium	0.373206	0.0825162	120	OK	SF-enriched	Case-enriched	0.497409	0.326516	TRUE	0.231404	TRUE
Saliva	Staphylococcus	0.832877	0.0421081	120	OK	SF-enriched	Case-enriched	0.510132	0.26944	TRUE	0.159763	TRUE
Saliva	Agrobacterium	0.525222	0.0585525	120	OK	SF-enriched	Case-enriched	0.513892	0.386721	TRUE	0.19877	TRUE
Saliva	Hoylesella	0.171377	0.648719	120	OK	SF-enriched	Case-enriched	0.513892	0.659485	TRUE	0.812348	TRUE
Saliva	Parvimonas	-0.554564	0.178616	120	OK	HC-enriched	Control-enriched	0.513892	0.386721	TRUE	0.384024	TRUE
Saliva	Desulfovibrio	0.435394	0.183858	120	OK	SF-enriched	Case-enriched	0.562423	0.466342	TRUE	0.388815	TRUE
Saliva	Anaerococcus	0.529352	0.0182339	120	OK	SF-enriched	Case-enriched	0.572376	0.316825	TRUE	0.0940867	TRUE
Saliva	Mediterraneibacter	-0.125686	0.545921	120	OK	HC-enriched	Control-enriched	0.644107	0.793449	TRUE	0.734927	TRUE
Saliva	Chryseobacterium	0.172377	0.570085	120	OK	SF-enriched	Case-enriched	0.650461	0.389551	TRUE	0.758154	TRUE
Saliva	Paracoccus	0.0859548	0.683924	120	OK	SF-enriched	Case-enriched	0.668019	0.852999	FALSE	0.816909	TRUE
Saliva	Limosilactobacillus	-0.195961	0.535754	120	OK	HC-enriched	Case-enriched	0.684462	0.326516	FALSE	0.734927	FALSE
Saliva	Actinobacillus	0.202171	0.507335	120	OK	SF-enriched	Case-enriched	0.695857	0.809587	TRUE	0.719189	TRUE
Saliva	Bacteroides	0.45351	0.211488	120	OK	SF-enriched	Case-enriched	0.697687	0.587124	TRUE	0.413362	TRUE
Saliva	Aggregatibacter	0.104105	0.801951	120	OK	SF-enriched	Case-enriched	0.697687	0.941129	TRUE	0.899579	TRUE
Saliva	Bradyrhizobium	0.281725	0.288058	120	OK	SF-enriched	Case-enriched	0.707678	0.595204	TRUE	0.504454	TRUE
Saliva	Clostridium	0.0793752	0.656313	120	OK	SF-enriched	Case-enriched	0.710649	0.937229	TRUE	0.812348	TRUE
Saliva	[Ruminococcus]_gnavus_group	-0.0219837	0.903032	120	OK	HC-enriched	Case-enriched	0.711332	0.941129	FALSE	0.95767	FALSE
Saliva	Ligilactobacillus	-0.0315447	0.89468	120	OK	HC-enriched	Case-enriched	0.711332	0.941129	FALSE	0.95767	FALSE
Saliva	Porphyromonas	-0.39332	0.298257	120	OK	HC-enriched	Case-enriched	0.738955	0.793449	FALSE	0.513003	FALSE
Saliva	Gemella	-0.478988	0.155101	120	OK	HC-enriched	Control-enriched	0.761901	0.766696	TRUE	0.370519	TRUE
Saliva	Treponema	0.0635222	0.894917	120	OK	SF-enriched	Case-enriched	0.802135	0.941129	TRUE	0.95767	TRUE
Saliva	Scardovia	-0.187013	0.483151	120	OK	HC-enriched	Case-enriched	0.816358	0.625611	FALSE	0.708256	FALSE
Saliva	Johnsonella	0.363721	0.314374	120	OK	SF-enriched	Case-enriched	0.816358	0.561206	TRUE	0.523424	TRUE
Saliva	Dorea	0.00973028	0.961999	120	OK	SF-enriched	Case-enriched	0.829128	0.941129	FALSE	0.976162	TRUE
Saliva	Lactobacillus	-0.234922	0.48968	120	OK	HC-enriched	Control-enriched	0.829144	0.937229	TRUE	0.709761	TRUE
Saliva	Campylobacter	-0.422892	0.346595	120	OK	HC-enriched	Case-enriched	0.853837	0.819993	FALSE	0.558884	FALSE
Saliva	Parascardovia	-0.203644	0.289377	120	OK	HC-enriched	Control-enriched	0.853837	0.512179	TRUE	0.504454	TRUE
Saliva	Granulicatella	-0.368279	0.274268	120	OK	HC-enriched	Control-enriched	0.853837	0.941129	TRUE	0.498318	TRUE
Saliva	Cardiobacterium	-0.372987	0.316489	120	OK	HC-enriched	Control-enriched	0.867469	0.61327	TRUE	0.523424	TRUE
Saliva	Peptoanaerobacter	-0.153285	0.594729	120	OK	HC-enriched	Case-enriched	0.867469	0.738254	FALSE	0.782858	FALSE
Saliva	Deinococcus	0.0397328	0.837133	120	OK	SF-enriched	Case-enriched	0.884645	0.819993	TRUE	0.930949	TRUE
Saliva	Corynebacterium	-0.23609	0.471198	120	OK	HC-enriched	Case-enriched	0.884645	0.941129	FALSE	0.708256	FALSE
Saliva	[Eubacterium]_yurii_group	0.0369145	0.931904	120	OK	SF-enriched	Control-enriched	0.886652	0.95645	FALSE	0.961725	FALSE
Saliva	Gemmiger	0.107601	0.479037	120	OK	SF-enriched	Case-enriched	0.886866	0.681468	TRUE	0.708256	TRUE
Saliva	Agathobacter	0.110866	0.546923	120	OK	SF-enriched	Case-enriched	0.886866	0.697342	TRUE	0.734927	TRUE
Saliva	Collinsella	0.0303249	0.911351	120	OK	SF-enriched	Case-enriched	0.886866	0.819993	TRUE	0.95767	TRUE
Saliva	Centipeda	-0.297994	0.542011	120	OK	HC-enriched	Case-enriched	0.886866	0.735127	FALSE	0.734927	FALSE
Saliva	Candidatus_Berkiella	-0.0216301	0.912199	120	OK	HC-enriched	Control-enriched	0.886866	0.941129	TRUE	0.95767	TRUE
Saliva	Propionibacterium	-0.101444	0.649162	120	OK	HC-enriched	Case-enriched	0.886866	0.793449	FALSE	0.812348	FALSE
Saliva	Mycoplasma	-0.216392	0.605175	120	OK	HC-enriched	Case-enriched	0.891542	0.819993	FALSE	0.788562	FALSE
Saliva	Romboutsia	0.0185169	0.913127	120	OK	SF-enriched	Case-enriched	0.891542	0.941129	TRUE	0.95767	TRUE
Saliva	Anaerobutyricum	-0.101663	0.671958	120	OK	HC-enriched	Control-enriched	0.891542	0.941129	TRUE	0.812348	TRUE
Saliva	Abiotrophia	-0.0490688	0.921624	120	OK	HC-enriched	Case-enriched	0.895551	0.941129	FALSE	0.958786	FALSE
Saliva	Caulobacter	0.119109	0.663997	120	OK	SF-enriched	Case-enriched	0.906599	0.941129	TRUE	0.812348	TRUE
Saliva	Fretibacterium	-0.316444	0.497936	120	OK	HC-enriched	Case-enriched	0.906599	0.587124	FALSE	0.713708	FALSE
Saliva	Pseudoramibacter	-0.134495	0.476226	120	OK	HC-enriched	Control-enriched	0.934123	0.819993	TRUE	0.708256	TRUE
Saliva	Desulfomicrobium	0.00913783	0.968595	120	OK	SF-enriched	Case-enriched	0.949069	0.952092	TRUE	0.976162	TRUE
Saliva	Lachnoanaerobaculum	0.172102	0.635122	120	OK	SF-enriched	Case-enriched	0.953006	0.520379	TRUE	0.812348	TRUE
Saliva	Lautropia	-0.542401	0.340248	120	OK	HC-enriched	Control-enriched	0.967355	0.82622	TRUE	0.555595	TRUE
Saliva	Fusobacterium	-0.3328	0.381847	120	OK	HC-enriched	Case-enriched	1	0.941129	FALSE	0.608126	FALSE
Saliva	Blautia	-0.112105	0.743985	120	OK	HC-enriched	Case-enriched	1	0.941129	FALSE	0.849328	FALSE
Saliva	Coprococcus	-0.0591882	0.704718	120	OK	HC-enriched	Control-enriched	1	0.941129	TRUE	0.834024	TRUE
Saliva	Faecalibacterium	0.00217351	0.992944	120	OK	SF-enriched	Case-enriched	1	0.941129	FALSE	0.992944	TRUE
Saliva	Bergeyella	-0.158947	0.667561	120	OK	HC-enriched	Control-enriched	1	0.830118	TRUE	0.812348	TRUE
Saliva	Pseudoleptotrichia	-0.0151958	0.967334	120	OK	HC-enriched	Case-enriched	1	0.395669	TRUE	0.976162	FALSE
Saliva	Alloprevotella	-0.129222	0.738935	120	OK	HC-enriched	Case-enriched	1	0.860338	FALSE	0.849328	FALSE
Saliva	Anaeroglobus	0.0831259	0.740256	120	OK	SF-enriched	Control-enriched	1	0.941129	FALSE	0.849328	FALSE
Saliva	Xylanibacter	-0.145885	0.727139	120	OK	HC-enriched	Control-enriched	1	0.893904	TRUE	0.849328	TRUE
Saliva	Family_XIII_UCG-001	-0.0727808	0.801561	120	OK	HC-enriched	Case-enriched	1	0.885226	FALSE	0.899579	FALSE
Saliva	Mesorhizobium	0.0255757	0.911255	120	OK	SF-enriched	Case-enriched	1	0.941129	FALSE	0.95767	TRUE

## Sheet: candidate_summary
Site	Taxon	CLR_Case_coefficient	CLR_model_raw_p	CLR_model_n	CLR_model_status	CLR_direction	Primary_direction	Primary_FDR_q	Rank_adjusted_q	Rank_direction_stable	CLR_model_FDR_q	CLR_direction_concordant
Urine	Senegalimassilia	-1.23355	2.39344e-06	101	OK	HC-enriched	Control-enriched	0.00224177	0.00850957	TRUE	0.000392523	TRUE
Urine	CAG-56	-1.37068	7.24502e-05	101	OK	HC-enriched	Control-enriched	0.0147026	0.0219334	TRUE	0.00594091	TRUE
Feces	Tractidigestivibacter	-1.11925	7.4987e-05	117	OK	HC-enriched	Control-enriched	0.0103488	0.0157582	TRUE	0.0101232	TRUE
Feces	Absiella	-0.802749	0.000691523	117	OK	HC-enriched	Control-enriched	0.0365108	0.0442074	TRUE	0.0466778	TRUE
Saliva	Mogibacterium	-1.6005	1.17651e-06	120	OK	HC-enriched	Control-enriched	0.000127104	9.38737e-05	TRUE	7.5885e-05	TRUE
Saliva	Lancefieldella	-2.14378	1.66086e-07	120	OK	HC-enriched	Control-enriched	0.000141813	6.97914e-05	TRUE	2.14251e-05	TRUE
Saliva	Mobiluncus	-1.92596	0.000221323	120	OK	HC-enriched	Control-enriched	0.00203785	0.00396861	TRUE	0.00571013	TRUE
Saliva	Solobacterium	-1.44465	6.37332e-05	120	OK	HC-enriched	Control-enriched	0.00203785	0.00396861	TRUE	0.00274053	TRUE
Saliva	Erysipelotrichaceae_UCG-006	-1.48752	0.000209902	120	OK	HC-enriched	Control-enriched	0.00240549	0.00657332	TRUE	0.00571013	TRUE
Saliva	[Eubacterium]_sulci_group	-1.19314	0.00108866	120	OK	HC-enriched	Control-enriched	0.0178017	0.0225892	TRUE	0.0157927	TRUE
Saliva	Oribacterium	-1.4046	0.00146676	120	OK	HC-enriched	Control-enriched	0.0207506	0.0346117	TRUE	0.0166994	TRUE
Saliva	Candidatus_Saccharimonas	-1.62324	0.000720879	120	OK	HC-enriched	Control-enriched	0.0372562	0.0308779	TRUE	0.0151355	TRUE
Saliva	Catonella	-1.63167	0.000821304	120	OK	HC-enriched	Control-enriched	0.039908	0.0308779	TRUE	0.0151355	TRUE

## Sheet: workflow_counts
Site	Step	N
Urine	Filtered genera	1005
Urine	Primary q<0.05	19
Urine	Adjusted q<0.05	2
Urine	CLR concordant	2
Feces	Filtered genera	1005
Feces	Primary q<0.05	3
Feces	Adjusted q<0.05	2
Feces	CLR concordant	2
Saliva	Filtered genera	1005
Saliva	Primary q<0.05	11
Saliva	Adjusted q<0.05	9
Saliva	CLR concordant	9
