# Supplementary material for: Multi-habitat microbiome profiling identifies habitat-dependent alterations and complementary discriminatory information in urolithiasis
Source: Front Cell Infect Microbiol. 2026 Jul 16;16:1853826. doi: 10.3389/fcimb.2026.1853826 (PMC13422501; doi:10.3389/fcimb.2026.1853826)
Supplement: Supplementary Table 1 — Sample availability, quality-control retention, sequencing-depth summary, metadata missingness, and sample inclusion/exclusion log by habitat and group. [file DataSheet1.zip › Supplementary Tables/Table S5. Random forest model-performance summary, including AUC, confidence intervals, paired delta-AUC, PR-AUC, Brier score, sensitivity, specificity, and ba.xlsx]

## Sheet: performance
AUC	Sensitivity	Specificity	Balanced_accuracy	AUC_CI_low	AUC_CI_high	Model	N_predictions	N_units
0.809332	0.898529	0.533333	0.715931	0.779085	0.838855	Urine-only all samples	1010	101
0.799838	0.924051	0.447368	0.68571	0.773676	0.82568	Feces-only all samples	1170	117
0.822325	0.87625	0.5075	0.691875	0.798391	0.844137	Saliva-only all samples	1200	120
0.810987	0.876119	0.593548	0.734834	0.778448	0.838713	Urine-only matched	980	98
0.828775	0.959701	0.445161	0.702431	0.795927	0.860206	Feces-only matched	980	98
0.831777	0.885075	0.477419	0.681247	0.805417	0.855123	Saliva-only matched	980	98
0.865214	0.926866	0.548387	0.737626	0.838842	0.88632	Combined microbiome matched	980	98
0.737569	0.807463	0.541935	0.674699	0.705031	0.768703	Clinical-only matched	980	98
0.86747	0.919403	0.554839	0.737121	0.842624	0.889087	Clinical + microbiome matched	980	98

## Sheet: delta_AUC
Comparison	AUC_model_A	AUC_model_B	Delta_AUC	Cluster_bootstrap_95CI_low	Cluster_bootstrap_95CI_high	N_subjects
Combined microbiome vs best single-habitat	0.865214	0.831777	0.0334377	-0.0288213	0.101698	98
Combined microbiome vs clinical-only	0.865214	0.737569	0.127646	0.0263318	0.228624	98
Clinical + microbiome vs clinical-only	0.86747	0.737569	0.129901	0.0317658	0.226345	98

## Sheet: additional_metrics
Model	N_units	Subject_averaged_AUC	PR_AUC_average_precision	Brier_score	Sensitivity_threshold_0_5	Specificity_threshold_0_5	Balanced_accuracy_threshold_0_5	Aggregation
Clinical + microbiome matched	98	0.902263	0.956002	0.131552	0.940299	0.516129	0.728214	Mean outer-fold predicted probability per subject/sample
Clinical-only matched	98	0.747713	0.863249	0.182959	0.820896	0.548387	0.684641	Mean outer-fold predicted probability per subject/sample
Combined microbiome matched	98	0.902263	0.955398	0.132188	0.940299	0.548387	0.744343	Mean outer-fold predicted probability per subject/sample
Feces-only all samples	117	0.86509	0.933126	0.156145	0.962025	0.315789	0.638907	Mean outer-fold predicted probability per subject/sample
Feces-only matched	98	0.883727	0.93724	0.146678	0.985075	0.483871	0.734473	Mean outer-fold predicted probability per subject/sample
Saliva-only all samples	120	0.845625	0.926321	0.154546	0.8875	0.5	0.69375	Mean outer-fold predicted probability per subject/sample
Saliva-only matched	98	0.851709	0.932973	0.149137	0.850746	0.451613	0.65118	Mean outer-fold predicted probability per subject/sample
Urine-only all samples	101	0.857398	0.925812	0.14483	0.941176	0.484848	0.713012	Mean outer-fold predicted probability per subject/sample
Urine-only matched	98	0.849302	0.92229	0.1435	0.910448	0.612903	0.761675	Mean outer-fold predicted probability per subject/sample

## Sheet: fold_auc
Model	Fold	AUC
Clinical + microbiome matched	1	0.895604
Clinical + microbiome matched	2	0.833333
Clinical + microbiome matched	3	0.833333
Clinical + microbiome matched	4	0.99359
Clinical + microbiome matched	5	0.923077
Clinical + microbiome matched	6	0.901099
Clinical + microbiome matched	7	1
Clinical + microbiome matched	8	0.952381
Clinical + microbiome matched	9	0.608974
Clinical + microbiome matched	10	0.923077
Clinical + microbiome matched	11	0.93956
Clinical + microbiome matched	12	0.833333
Clinical + microbiome matched	13	0.821429
Clinical + microbiome matched	14	0.807692
Clinical + microbiome matched	15	0.987179
Clinical + microbiome matched	16	0.725275
Clinical + microbiome matched	17	0.952381
Clinical + microbiome matched	18	0.702381
Clinical + microbiome matched	19	0.923077
Clinical + microbiome matched	20	0.923077
Clinical + microbiome matched	21	0.758242
Clinical + microbiome matched	22	0.815476
Clinical + microbiome matched	23	0.761905
Clinical + microbiome matched	24	0.858974
Clinical + microbiome matched	25	0.929487
Clinical + microbiome matched	26	0.923077
Clinical + microbiome matched	27	0.654762
Clinical + microbiome matched	28	1
Clinical + microbiome matched	29	0.974359
Clinical + microbiome matched	30	0.948718
Clinical + microbiome matched	31	0.741758
Clinical + microbiome matched	32	0.702381
Clinical + microbiome matched	33	0.916667
Clinical + microbiome matched	34	0.910256
Clinical + microbiome matched	35	0.987179
Clinical + microbiome matched	36	0.642857
Clinical + microbiome matched	37	0.916667
Clinical + microbiome matched	38	0.880952
Clinical + microbiome matched	39	0.839744
Clinical + microbiome matched	40	0.948718
Clinical + microbiome matched	41	0.912088
Clinical + microbiome matched	42	0.821429
Clinical + microbiome matched	43	0.988095
Clinical + microbiome matched	44	0.897436
Clinical + microbiome matched	45	0.782051
Clinical + microbiome matched	46	0.945055
Clinical + microbiome matched	47	0.952381
Clinical + microbiome matched	48	0.964286
Clinical + microbiome matched	49	0.801282
Clinical + microbiome matched	50	0.987179
Clinical-only matched	1	0.824176
Clinical-only matched	2	0.714286
Clinical-only matched	3	0.767857
Clinical-only matched	4	0.833333
Clinical-only matched	5	0.833333
Clinical-only matched	6	0.642857
Clinical-only matched	7	0.833333
Clinical-only matched	8	0.809524
Clinical-only matched	9	0.653846
Clinical-only matched	10	0.538462
Clinical-only matched	11	0.659341
Clinical-only matched	12	0.833333
Clinical-only matched	13	0.833333
Clinical-only matched	14	0.615385
Clinical-only matched	15	0.730769
Clinical-only matched	16	0.846154
Clinical-only matched	17	0.732143
Clinical-only matched	18	0.666667
Clinical-only matched	19	0.641026
Clinical-only matched	20	0.871795
Clinical-only matched	21	0.813187
Clinical-only matched	22	0.738095
Clinical-only matched	23	0.797619
Clinical-only matched	24	0.705128
Clinical-only matched	25	0.705128
Clinical-only matched	26	0.791209
Clinical-only matched	27	0.619048
Clinical-only matched	28	0.821429
Clinical-only matched	29	0.826923
Clinical-only matched	30	0.717949
Clinical-only matched	31	0.802198
Clinical-only matched	32	0.714286
Clinical-only matched	33	0.857143
Clinical-only matched	34	0.75641
Clinical-only matched	35	0.705128
Clinical-only matched	36	0.692308
Clinical-only matched	37	0.857143
Clinical-only matched	38	0.797619
Clinical-only matched	39	0.538462
Clinical-only matched	40	0.666667
Clinical-only matched	41	0.758242
Clinical-only matched	42	0.732143
Clinical-only matched	43	0.678571
Clinical-only matched	44	0.75641
Clinical-only matched	45	0.711538
Clinical-only matched	46	0.824176
Clinical-only matched	47	0.821429
Clinical-only matched	48	0.654762
Clinical-only matched	49	0.679487
Clinical-only matched	50	0.871795
Combined microbiome matched	1	0.879121
Combined microbiome matched	2	0.833333
Combined microbiome matched	3	0.821429
Combined microbiome matched	4	0.974359
Combined microbiome matched	5	0.897436
Combined microbiome matched	6	0.873626
Combined microbiome matched	7	1
Combined microbiome matched	8	0.952381
Combined microbiome matched	9	0.608974
Combined microbiome matched	10	0.967949
Combined microbiome matched	11	0.93956
Combined microbiome matched	12	0.845238
Combined microbiome matched	13	0.821429
Combined microbiome matched	14	0.858974
Combined microbiome matched	15	0.987179
Combined microbiome matched	16	0.725275
Combined microbiome matched	17	0.964286
Combined microbiome matched	18	0.702381
Combined microbiome matched	19	0.884615
Combined microbiome matched	20	0.923077
Combined microbiome matched	21	0.736264
Combined microbiome matched	22	0.815476
Combined microbiome matched	23	0.791667
Combined microbiome matched	24	0.858974
Combined microbiome matched	25	0.961538
Combined microbiome matched	26	0.934066
Combined microbiome matched	27	0.654762
Combined microbiome matched	28	0.964286
Combined microbiome matched	29	0.974359
Combined microbiome matched	30	0.948718
Combined microbiome matched	31	0.741758
Combined microbiome matched	32	0.666667
Combined microbiome matched	33	0.892857
Combined microbiome matched	34	0.884615
Combined microbiome matched	35	0.967949
Combined microbiome matched	36	0.642857
Combined microbiome matched	37	0.880952
Combined microbiome matched	38	0.880952
Combined microbiome matched	39	0.839744
Combined microbiome matched	40	0.974359
Combined microbiome matched	41	0.912088
Combined microbiome matched	42	0.845238
Combined microbiome matched	43	0.988095
Combined microbiome matched	44	0.897436
Combined microbiome matched	45	0.782051
Combined microbiome matched	46	0.923077
Combined microbiome matched	47	0.928571
Combined microbiome matched	48	0.964286
Combined microbiome matched	49	0.801282
Combined microbiome matched	50	0.987179
Feces-only matched	1	0.917582
Feces-only matched	2	0.904762
Feces-only matched	3	0.85119
Feces-only matched	4	0.903846
Feces-only matched	5	0.948718
Feces-only matched	6	0.71978
Feces-only matched	7	0.964286
Feces-only matched	8	0.958333
Feces-only matched	9	0.679487
Feces-only matched	10	0.807692
Feces-only matched	11	0.934066
Feces-only matched	12	0.833333
Feces-only matched	13	0.779762
Feces-only matched	14	0.846154
Feces-only matched	15	0.916667
Feces-only matched	16	0.901099
Feces-only matched	17	0.821429
Feces-only matched	18	0.744048
Feces-only matched	19	0.782051
Feces-only matched	20	0.794872
Feces-only matched	21	0.82967
Feces-only matched	22	0.517857
Feces-only matched	23	0.940476
Feces-only matched	24	0.871795
Feces-only matched	25	0.717949
Feces-only matched	26	0.967033
Feces-only matched	27	0.619048
Feces-only matched	28	0.779762
Feces-only matched	29	0.948718
Feces-only matched	30	1
Feces-only matched	31	0.714286
Feces-only matched	32	0.589286
Feces-only matched	33	0.77381
Feces-only matched	34	0.820513
Feces-only matched	35	0.923077
Feces-only matched	36	0.456044
Feces-only matched	37	0.803571
Feces-only matched	38	0.964286
Feces-only matched	39	0.846154
Feces-only matched	40	0.935897
Feces-only matched	41	0.708791
Feces-only matched	42	0.922619
Feces-only matched	43	0.880952
Feces-only matched	44	0.916667
Feces-only matched	45	0.910256
Feces-only matched	46	0.989011
Feces-only matched	47	0.785714
Feces-only matched	48	0.75
Feces-only matched	49	0.679487
Feces-only matched	50	1
Saliva-only matched	1	0.989011
Saliva-only matched	2	0.744048
Saliva-only matched	3	0.85119
Saliva-only matched	4	0.961538
Saliva-only matched	5	0.871795
Saliva-only matched	6	0.906593
Saliva-only matched	7	0.89881
Saliva-only matched	8	0.77381
Saliva-only matched	9	0.782051
Saliva-only matched	10	0.897436
Saliva-only matched	11	0.868132
Saliva-only matched	12	0.797619
Saliva-only matched	13	0.75
Saliva-only matched	14	0.820513
Saliva-only matched	15	0.897436
Saliva-only matched	16	0.692308
Saliva-only matched	17	0.869048
Saliva-only matched	18	0.642857
Saliva-only matched	19	0.961538
Saliva-only matched	20	0.833333
Saliva-only matched	21	0.906593
Saliva-only matched	22	0.559524
Saliva-only matched	23	0.845238
Saliva-only matched	24	0.833333
Saliva-only matched	25	0.897436
Saliva-only matched	26	0.879121
Saliva-only matched	27	0.60119
Saliva-only matched	28	0.904762
Saliva-only matched	29	0.948718
Saliva-only matched	30	0.974359
Saliva-only matched	31	0.78022
Saliva-only matched	32	0.72619
Saliva-only matched	33	0.785714
Saliva-only matched	34	0.858974
Saliva-only matched	35	0.974359
Saliva-only matched	36	0.686813
Saliva-only matched	37	0.892857
Saliva-only matched	38	0.886905
Saliva-only matched	39	0.865385
Saliva-only matched	40	0.858974
Saliva-only matched	41	0.912088
Saliva-only matched	42	0.827381
Saliva-only matched	43	0.940476
Saliva-only matched	44	0.833333
Saliva-only matched	45	0.794872
Saliva-only matched	46	0.857143
Saliva-only matched	47	0.702381
Saliva-only matched	48	0.827381
Saliva-only matched	49	0.807692
Saliva-only matched	50	0.948718
Urine-only matched	1	0.67033
Urine-only matched	2	0.821429
Urine-only matched	3	1
Urine-only matched	4	0.923077
Urine-only matched	5	0.910256
Urine-only matched	6	0.642857
Urine-only matched	7	1
Urine-only matched	8	0.880952
Urine-only matched	9	0.564103
Urine-only matched	10	0.833333
Urine-only matched	11	0.89011
Urine-only matched	12	0.970238
Urine-only matched	13	0.72619
Urine-only matched	14	0.679487
Urine-only matched	15	0.923077
Urine-only matched	16	0.642857
Urine-only matched	17	0.964286
Urine-only matched	18	0.708333
Urine-only matched	19	0.717949
Urine-only matched	20	0.769231
Urine-only matched	21	0.494505
Urine-only matched	22	0.821429
Urine-only matched	23	0.72619
Urine-only matched	24	0.935897
Urine-only matched	25	0.974359
Urine-only matched	26	0.945055
Urine-only matched	27	0.720238
Urine-only matched	28	0.89881
Urine-only matched	29	0.897436
Urine-only matched	30	0.897436
Urine-only matched	31	0.82967
Urine-only matched	32	0.755952
Urine-only matched	33	0.583333
Urine-only matched	34	0.74359
Urine-only matched	35	1
Urine-only matched	36	0.752747
Urine-only matched	37	0.928571
Urine-only matched	38	0.744048
Urine-only matched	39	0.74359
Urine-only matched	40	0.923077
Urine-only matched	41	0.868132
Urine-only matched	42	0.988095
Urine-only matched	43	0.89881
Urine-only matched	44	0.878205
Urine-only matched	45	0.705128
Urine-only matched	46	0.934066
Urine-only matched	47	0.875
Urine-only matched	48	0.630952
Urine-only matched	49	0.660256
Urine-only matched	50	0.961538
