# Supplementary material for: Multi-habitat microbiome profiling identifies habitat-dependent alterations and complementary discriminatory information in urolithiasis
Source: Front Cell Infect Microbiol. 2026 Jul 16;16:1853826. doi: 10.3389/fcimb.2026.1853826 (PMC13422501; doi:10.3389/fcimb.2026.1853826)
Supplement: Supplementary Table 1 — Sample availability, quality-control retention, sequencing-depth summary, metadata missingness, and sample inclusion/exclusion log by habitat and group. [file DataSheet1.zip › Supplementary Tables/Table S6. Random forest feature-selection frequency and mean feature-importance summaries across nested cross-validation folds..xlsx]

## Sheet: feature_selection_frequency
Feature	Selection_count	Mean_importance	Selection_frequency	Model
Anaerobutyricum	50	0.0453567	1	Urine-only all samples
Senegalimassilia	50	0.0278792	1	Urine-only all samples
CAG-56	50	0.0258407	1	Urine-only all samples
[Ruminococcus]_gnavus_group	49	0.028632	0.98	Urine-only all samples
Blautia	48	0.0941966	0.96	Urine-only all samples
Prevotella	48	0.0674729	0.96	Urine-only all samples
Megamonas	48	0.0203613	0.96	Urine-only all samples
Hungatella	48	0.0182832	0.96	Urine-only all samples
Fructilactobacillus	48	0.0100238	0.96	Urine-only all samples
Peptostreptococcus	47	0.0319417	0.94	Urine-only all samples
Enterococcus	44	0.139986	0.88	Urine-only all samples
Ruthenibacterium	44	0.0143944	0.88	Urine-only all samples
Eggerthella	43	0.0205983	0.86	Urine-only all samples
Lachnospiraceae_FCS020_group	42	0.00718048	0.84	Urine-only all samples
Fusicatenibacter	41	0.0361528	0.82	Urine-only all samples
Finegoldia	40	0.0879386	0.8	Urine-only all samples
Mediterraneibacter	40	0.0418327	0.8	Urine-only all samples
Fastidiosipila	40	0.0161489	0.8	Urine-only all samples
Faecalimonas	38	0.0156201	0.76	Urine-only all samples
Weissella	34	0.00864401	0.68	Urine-only all samples
Serratia	32	0.0467492	0.64	Urine-only all samples
Erysipelotrichaceae_UCG-003	30	0.0298999	0.6	Urine-only all samples
Morganella	28	0.0462333	0.56	Urine-only all samples
Monoglobus	27	0.0119979	0.54	Urine-only all samples
Bifidobacterium	23	0.0698286	0.46	Urine-only all samples
Proteus	23	0.0370531	0.46	Urine-only all samples
Brevundimonas	22	0.0361148	0.44	Urine-only all samples
Enterocloster	21	0.0123147	0.42	Urine-only all samples
Marvinbryantia	21	0.00732932	0.42	Urine-only all samples
Pseudomonas	20	0.0457026	0.4	Urine-only all samples
Parabacteroides	20	0.0220283	0.4	Urine-only all samples
TM7x	20	0.004994	0.4	Urine-only all samples
CAG-352	18	0.00889133	0.36	Urine-only all samples
Kocuria	17	0.0268054	0.34	Urine-only all samples
Dorea	16	0.0190599	0.32	Urine-only all samples
Hoylesella	15	0.045058	0.3	Urine-only all samples
Faecalibacterium	15	0.0226232	0.3	Urine-only all samples
Peptoniphilus	14	0.0539391	0.28	Urine-only all samples
Acidovorax	14	0.0114805	0.28	Urine-only all samples
Limosilactobacillus	13	0.0379839	0.26	Urine-only all samples
Devosia	13	0.00415756	0.26	Urine-only all samples
Sellimonas	13	0.00329802	0.26	Urine-only all samples
Coprococcus	12	0.0212697	0.24	Urine-only all samples
Sphingomonas	12	0.0164149	0.24	Urine-only all samples
Sphingobium	12	0.0148242	0.24	Urine-only all samples
Bacteroides	10	0.0293813	0.2	Urine-only all samples
Agathobaculum	10	0.0260501	0.2	Urine-only all samples
Collinsella	9	0.0220386	0.18	Urine-only all samples
Oscillibacter	8	0.00307357	0.16	Urine-only all samples
Romboutsia	7	0.0195682	0.14	Urine-only all samples
Actinotignum	7	0.018591	0.14	Urine-only all samples
Mobiluncus	6	0.0113978	0.12	Urine-only all samples
Thomasclavelia	6	0.0109826	0.12	Urine-only all samples
Alistipes	5	0.0146481	0.1	Urine-only all samples
Ureaplasma	5	0.0119854	0.1	Urine-only all samples
Winkia	4	0.0493554	0.08	Urine-only all samples
Paracoccus	4	0.0289665	0.08	Urine-only all samples
Lactiplantibacillus	4	0.014244	0.08	Urine-only all samples
Lachnospiraceae_ND3007_group	4	0.00831509	0.08	Urine-only all samples
Negativicoccus	4	0.00661046	0.08	Urine-only all samples
Nocardioides	4	0.00427808	0.08	Urine-only all samples
Phascolarctobacterium	4	0.00403223	0.08	Urine-only all samples
Dialister	3	0.049756	0.06	Urine-only all samples
Deinococcus	3	0.00815106	0.06	Urine-only all samples
Lachnospiraceae_NK4A136_group	3	0.00745553	0.06	Urine-only all samples
UCG-002	3	0.00654443	0.06	Urine-only all samples
Tyzzerella	3	0.00345143	0.06	Urine-only all samples
Streptococcus	2	0.0959297	0.04	Urine-only all samples
Haemophilus	2	0.0558149	0.04	Urine-only all samples
Porphyromonas	2	0.0273214	0.04	Urine-only all samples
Chryseobacterium	2	0.0103082	0.04	Urine-only all samples
Lactobacillus	1	0.0842798	0.02	Urine-only all samples
Lancefieldella	1	0.0398886	0.02	Urine-only all samples
Stenotrophomonas	1	0.0337865	0.02	Urine-only all samples
Parvimonas	1	0.0213794	0.02	Urine-only all samples
Anaerostipes	1	0.0211423	0.02	Urine-only all samples
Facklamia	1	0.0182278	0.02	Urine-only all samples
Enhydrobacter	1	0.0170491	0.02	Urine-only all samples
Slackia	1	0.0111838	0.02	Urine-only all samples
Cloacibacterium	1	0.0085263	0.02	Urine-only all samples
Ezakiella	1	0.00710201	0.02	Urine-only all samples
[Eubacterium]_ruminantium_group	1	0.00497177	0.02	Urine-only all samples
Lachnoclostridium	1	0.00428299	0.02	Urine-only all samples
Micrococcus	1	0.00361862	0.02	Urine-only all samples
Weissella	50	0.0602151	1	Feces-only all samples
Gemella	50	0.0423609	1	Feces-only all samples
Coprococcus	49	0.0506997	0.98	Feces-only all samples
Veillonella	49	0.0297812	0.98	Feces-only all samples
Bifidobacterium	47	0.0794819	0.94	Feces-only all samples
Tractidigestivibacter	47	0.0340583	0.94	Feces-only all samples
Phascolarctobacterium	46	0.0501563	0.92	Feces-only all samples
Hungatella	46	0.0222099	0.92	Feces-only all samples
Leuconostoc	44	0.0140522	0.88	Feces-only all samples
[Eubacterium]_eligens_group	40	0.0244911	0.8	Feces-only all samples
Ruminococcus	38	0.0441075	0.76	Feces-only all samples
Faecalimonas	37	0.0540612	0.74	Feces-only all samples
Fusicatenibacter	37	0.0522098	0.74	Feces-only all samples
Erysipelotrichaceae_UCG-003	36	0.0369389	0.72	Feces-only all samples
Salmonella	36	0.0134588	0.72	Feces-only all samples
Faecalitalea	35	0.0291715	0.7	Feces-only all samples
Monoglobus	31	0.0592275	0.62	Feces-only all samples
Bilophila	31	0.0293046	0.62	Feces-only all samples
F0332	31	0.0210232	0.62	Feces-only all samples
Paraeggerthella	30	0.0152955	0.6	Feces-only all samples
Holdemanella	29	0.0150288	0.58	Feces-only all samples
Enterobacter	27	0.017918	0.54	Feces-only all samples
Lachnospiraceae_NC2004_group	25	0.0115184	0.5	Feces-only all samples
Klebsiella	24	0.0418131	0.48	Feces-only all samples
Marvinbryantia	24	0.0217328	0.48	Feces-only all samples
Anaerotruncus	24	0.00614891	0.48	Feces-only all samples
Amedibacillus	23	0.015139	0.46	Feces-only all samples
Lachnoclostridium	22	0.0307341	0.44	Feces-only all samples
Bacteroides	21	0.0516985	0.42	Feces-only all samples
Barnesiella	20	0.0132634	0.4	Feces-only all samples
[Eubacterium]_siraeum_group	20	0.00798125	0.4	Feces-only all samples
Raoultibacter	19	0.0249208	0.38	Feces-only all samples
Abiotrophia	19	0.0103435	0.38	Feces-only all samples
Agathobacter	18	0.047897	0.36	Feces-only all samples
Limosilactobacillus	18	0.0235901	0.36	Feces-only all samples
[Eubacterium]_brachy_group	17	0.0298303	0.34	Feces-only all samples
Fusobacterium	16	0.0160743	0.32	Feces-only all samples
Turicibacter	15	0.0354031	0.3	Feces-only all samples
Haemophilus	15	0.0344498	0.3	Feces-only all samples
Escherichia-Shigella	14	0.0478253	0.28	Feces-only all samples
Faecalibacterium	14	0.0353146	0.28	Feces-only all samples
Lactococcus	14	0.0161424	0.28	Feces-only all samples
Schaalia	13	0.0476258	0.26	Feces-only all samples
Lachnospiraceae_NK4A136_group	13	0.0260964	0.26	Feces-only all samples
Romboutsia	12	0.0445271	0.24	Feces-only all samples
Dorea	12	0.0388127	0.24	Feces-only all samples
[Ruminococcus]_gauvreauii_group	12	0.0194058	0.24	Feces-only all samples
Ruthenibacterium	11	0.0298101	0.22	Feces-only all samples
Enterococcus	10	0.0430681	0.2	Feces-only all samples
Parabacteroides	10	0.0380952	0.2	Feces-only all samples
Thomasclavelia	9	0.0704175	0.18	Feces-only all samples
NK4A214_group	9	0.0415176	0.18	Feces-only all samples
Coprobacillus	9	0.00613573	0.18	Feces-only all samples
Enterocloster	8	0.0401669	0.16	Feces-only all samples
Family_XIII_AD3011_group	8	0.0319425	0.16	Feces-only all samples
Granulicatella	8	0.0283346	0.16	Feces-only all samples
Peptostreptococcus	8	0.027353	0.16	Feces-only all samples
CAG-56	7	0.0321779	0.14	Feces-only all samples
Slackia	7	0.0201352	0.14	Feces-only all samples
Oscillibacter	7	0.014748	0.14	Feces-only all samples
Christensenellaceae_R-7_group	6	0.0189492	0.12	Feces-only all samples
[Eubacterium]_ventriosum_group	5	0.0349893	0.1	Feces-only all samples
Absiella	5	0.0246088	0.1	Feces-only all samples
Akkermansia	5	0.0196099	0.1	Feces-only all samples
Odoribacter	5	0.016012	0.1	Feces-only all samples
Lancefieldella	4	0.0173563	0.08	Feces-only all samples
Intestinibacter	3	0.0550956	0.06	Feces-only all samples
Streptococcus	3	0.0431784	0.06	Feces-only all samples
Rothia	3	0.0308271	0.06	Feces-only all samples
Eubacterium	3	0.0278648	0.06	Feces-only all samples
Ligilactobacillus	3	0.0211618	0.06	Feces-only all samples
[Eubacterium]_oxidoreducens_group	3	0.0177115	0.06	Feces-only all samples
Butyricimonas	3	0.0118379	0.06	Feces-only all samples
UCG-003	3	0.0108902	0.06	Feces-only all samples
Mediterraneibacter	2	0.0471575	0.04	Feces-only all samples
Actinomyces	2	0.0398162	0.04	Feces-only all samples
Clostridium	2	0.0360216	0.04	Feces-only all samples
Lachnospiraceae_ND3007_group	2	0.0211719	0.04	Feces-only all samples
CAG-352	2	0.0182319	0.04	Feces-only all samples
Gordonibacter	2	0.0178416	0.04	Feces-only all samples
Extibacter	2	0.0147989	0.04	Feces-only all samples
Adlercreutzia	2	0.0146429	0.04	Feces-only all samples
Enorma	2	0.00953126	0.04	Feces-only all samples
Megasphaera	2	0.00736889	0.04	Feces-only all samples
Anaerostipes	1	0.0655087	0.02	Feces-only all samples
Gemmiger	1	0.0260696	0.02	Feces-only all samples
Senegalimassilia	1	0.0226874	0.02	Feces-only all samples
Parvimonas	1	0.0130438	0.02	Feces-only all samples
[Eubacterium]_sulci_group	1	0.0112202	0.02	Feces-only all samples
Mogibacterium	50	0.0860237	1	Saliva-only all samples
Lancefieldella	50	0.0774035	1	Saliva-only all samples
Oribacterium	50	0.0645632	1	Saliva-only all samples
Erysipelotrichaceae_UCG-006	50	0.0624956	1	Saliva-only all samples
Solobacterium	50	0.0577889	1	Saliva-only all samples
Neisseria	50	0.0468127	1	Saliva-only all samples
Catonella	50	0.042908	1	Saliva-only all samples
Mobiluncus	50	0.0403366	1	Saliva-only all samples
[Eubacterium]_sulci_group	50	0.0335804	1	Saliva-only all samples
Shuttleworthia	50	0.014702	1	Saliva-only all samples
Candidatus_Saccharimonas	49	0.0437596	0.98	Saliva-only all samples
Selenomonas	49	0.0406566	0.98	Saliva-only all samples
Cryptobacterium	48	0.00742871	0.96	Saliva-only all samples
Brevundimonas	48	0.00535817	0.96	Saliva-only all samples
Prevotella	47	0.0383185	0.94	Saliva-only all samples
Segatella	46	0.028303	0.92	Saliva-only all samples
Defluviitaleaceae_UCG-011	46	0.0236159	0.92	Saliva-only all samples
TM7x	44	0.037207	0.88	Saliva-only all samples
Eggerthia	43	0.0092166	0.86	Saliva-only all samples
F0058	38	0.0292277	0.76	Saliva-only all samples
Howardella	34	0.00578004	0.68	Saliva-only all samples
Schaalia	33	0.0290405	0.66	Saliva-only all samples
Bulleidia	33	0.0107422	0.66	Saliva-only all samples
Peptostreptococcus	26	0.0357185	0.52	Saliva-only all samples
Acholeplasma	26	0.00577855	0.52	Saliva-only all samples
Capnocytophaga	24	0.0565921	0.48	Saliva-only all samples
Megasphaera	24	0.0169462	0.48	Saliva-only all samples
[Eubacterium]_saphenum_group	22	0.0223557	0.44	Saliva-only all samples
Streptococcus	21	0.0361082	0.42	Saliva-only all samples
[Eubacterium]_brachy_group	21	0.0320481	0.42	Saliva-only all samples
Unclassified_Genus	20	0.0323876	0.4	Saliva-only all samples
Bifidobacterium	20	0.0114691	0.4	Saliva-only all samples
Olsenella	18	0.0187688	0.36	Saliva-only all samples
Filifactor	16	0.0241127	0.32	Saliva-only all samples
Comamonas	14	0.0280447	0.28	Saliva-only all samples
Atopobium	14	0.00389097	0.28	Saliva-only all samples
Stomatobaculum	12	0.0557008	0.24	Saliva-only all samples
Arachnia	12	0.0175105	0.24	Saliva-only all samples
Odoribacter	12	0.0112509	0.24	Saliva-only all samples
Tannerella	10	0.0226427	0.2	Saliva-only all samples
Stenotrophomonas	10	0.0150653	0.2	Saliva-only all samples
Enterobacter	10	0.00238576	0.2	Saliva-only all samples
Klebsiella	8	0.00581127	0.16	Saliva-only all samples
F0332	7	0.0459282	0.14	Saliva-only all samples
Leptotrichia	7	0.0262417	0.14	Saliva-only all samples
Hornefia	7	0.0124195	0.14	Saliva-only all samples
Acidovorax	7	0.00217637	0.14	Saliva-only all samples
Dialister	6	0.0206143	0.12	Saliva-only all samples
Eikenella	6	0.0146291	0.12	Saliva-only all samples
Pseudomonas	6	0.00776632	0.12	Saliva-only all samples
W5053	5	0.00890451	0.1	Saliva-only all samples
Haemophilus	4	0.0356057	0.08	Saliva-only all samples
Butyrivibrio	4	0.0279788	0.08	Saliva-only all samples
Aminipila	4	0.0240731	0.08	Saliva-only all samples
Desulfovibrio	3	0.0119265	0.06	Saliva-only all samples
Pyramidobacter	3	0.0110475	0.06	Saliva-only all samples
Methylobacterium	3	0.00178389	0.06	Saliva-only all samples
Microbacterium	3	0.00126904	0.06	Saliva-only all samples
Rothia	2	0.046625	0.04	Saliva-only all samples
Actinomyces	2	0.0228817	0.04	Saliva-only all samples
Sphaerochaeta	2	0.0194378	0.04	Saliva-only all samples
Rikenellaceae_RC9_gut_group	2	0.0143348	0.04	Saliva-only all samples
Asteroleplasma	2	0.0098976	0.04	Saliva-only all samples
Cutibacterium	2	0.00842045	0.04	Saliva-only all samples
Family_XIII_AD3011_group	2	0.00567136	0.04	Saliva-only all samples
Hoylesella	1	0.0674902	0.02	Saliva-only all samples
Mycoplasma	1	0.0300379	0.02	Saliva-only all samples
Veillonella	1	0.0269076	0.02	Saliva-only all samples
Acinetobacter	1	0.0189627	0.02	Saliva-only all samples
Lentimicrobium	1	0.0165531	0.02	Saliva-only all samples
Slackia	1	0.0137887	0.02	Saliva-only all samples
Escherichia-Shigella	1	0.0123515	0.02	Saliva-only all samples
Sphingomonas	1	0.00857759	0.02	Saliva-only all samples
Massilia	1	0.00566034	0.02	Saliva-only all samples
Lactobacillus	1	0.00245308	0.02	Saliva-only all samples
Enhydrobacter	1	0.00192758	0.02	Saliva-only all samples
Agrobacterium	1	0.00154982	0.02	Saliva-only all samples
Scardovia	1	0.00119734	0.02	Saliva-only all samples
Urine|Blautia	50	0.105964	1	Urine-only matched
Urine|Anaerobutyricum	50	0.0388496	1	Urine-only matched
Urine|Senegalimassilia	50	0.0332648	1	Urine-only matched
Urine|[Ruminococcus]_gnavus_group	50	0.0327788	1	Urine-only matched
Urine|CAG-56	50	0.0285819	1	Urine-only matched
Urine|Fructilactobacillus	50	0.0105695	1	Urine-only matched
Urine|Hungatella	49	0.0224361	0.98	Urine-only matched
Urine|Megamonas	49	0.0219637	0.98	Urine-only matched
Urine|Mediterraneibacter	48	0.045193	0.96	Urine-only matched
Urine|Fusicatenibacter	48	0.0367597	0.96	Urine-only matched
Urine|Ruthenibacterium	48	0.0151877	0.96	Urine-only matched
Urine|Faecalimonas	47	0.0149262	0.94	Urine-only matched
Urine|Peptostreptococcus	46	0.0292717	0.92	Urine-only matched
Urine|Eggerthella	44	0.0207349	0.88	Urine-only matched
Urine|Weissella	44	0.0092638	0.88	Urine-only matched
Urine|Lachnospiraceae_FCS020_group	42	0.00702049	0.84	Urine-only matched
Urine|Bifidobacterium	39	0.0735681	0.78	Urine-only matched
Urine|Erysipelotrichaceae_UCG-003	38	0.0355069	0.76	Urine-only matched
Urine|Fastidiosipila	38	0.0176486	0.76	Urine-only matched
Urine|Prevotella	37	0.0686879	0.74	Urine-only matched
Urine|Enterococcus	35	0.113578	0.7	Urine-only matched
Urine|Finegoldia	33	0.0872532	0.66	Urine-only matched
Urine|Dorea	27	0.0202669	0.54	Urine-only matched
Urine|Morganella	26	0.0630668	0.52	Urine-only matched
Urine|Monoglobus	25	0.011144	0.5	Urine-only matched
Urine|Marvinbryantia	23	0.0093923	0.46	Urine-only matched
Urine|Enterocloster	21	0.0101946	0.42	Urine-only matched
Urine|Sellimonas	21	0.00270496	0.42	Urine-only matched
Urine|Proteus	20	0.0433585	0.4	Urine-only matched
Urine|Faecalibacterium	19	0.0218283	0.38	Urine-only matched
Urine|Oscillibacter	19	0.00273903	0.38	Urine-only matched
Urine|Parabacteroides	18	0.0222268	0.36	Urine-only matched
Urine|Coprococcus	17	0.0240603	0.34	Urine-only matched
Urine|TM7x	17	0.00563629	0.34	Urine-only matched
Urine|Brevundimonas	16	0.0377351	0.32	Urine-only matched
Urine|Bacteroides	15	0.0350976	0.3	Urine-only matched
Urine|CAG-352	15	0.0102456	0.3	Urine-only matched
Urine|Collinsella	13	0.0314241	0.26	Urine-only matched
Urine|Kocuria	12	0.0285188	0.24	Urine-only matched
Urine|Peptoniphilus	11	0.0598001	0.22	Urine-only matched
Urine|Hoylesella	11	0.0459542	0.22	Urine-only matched
Urine|Streptococcus	10	0.130439	0.2	Urine-only matched
Urine|Devosia	10	0.00685409	0.2	Urine-only matched
Urine|Limosilactobacillus	9	0.0368399	0.18	Urine-only matched
Urine|Agathobaculum	9	0.0284427	0.18	Urine-only matched
Urine|Romboutsia	8	0.0182468	0.16	Urine-only matched
Urine|Serratia	8	0.0182235	0.16	Urine-only matched
Urine|Acidovorax	8	0.0158026	0.16	Urine-only matched
Urine|[Eubacterium]_ruminantium_group	8	0.00467175	0.16	Urine-only matched
Urine|Alistipes	7	0.0110064	0.14	Urine-only matched
Urine|UCG-002	7	0.00346322	0.14	Urine-only matched
Urine|Phascolarctobacterium	7	0.00344778	0.14	Urine-only matched
Urine|Winkia	6	0.0679592	0.12	Urine-only matched
Urine|Tyzzerella	6	0.00318137	0.12	Urine-only matched
Urine|Pseudomonas	5	0.0437593	0.1	Urine-only matched
Urine|Anaerostipes	5	0.0303663	0.1	Urine-only matched
Urine|Sphingobium	5	0.0229513	0.1	Urine-only matched
Urine|Enterobacter	5	0.0129322	0.1	Urine-only matched
Urine|Lachnospiraceae_NK4A136_group	5	0.00535002	0.1	Urine-only matched
Urine|Sphingomonas	4	0.0250382	0.08	Urine-only matched
Urine|Nocardioides	4	0.00565531	0.08	Urine-only matched
Urine|Stenotrophomonas	3	0.0476109	0.06	Urine-only matched
Urine|Thomasclavelia	3	0.0137262	0.06	Urine-only matched
Urine|Ligilactobacillus	3	0.0118727	0.06	Urine-only matched
Urine|Negativicoccus	3	0.00906955	0.06	Urine-only matched
Urine|Slackia	2	0.0288136	0.04	Urine-only matched
Urine|Actinotignum	2	0.0133381	0.04	Urine-only matched
Urine|Acutalibacter	2	0.00971592	0.04	Urine-only matched
Urine|Lactobacillus	1	0.100144	0.02	Urine-only matched
Urine|Dialister	1	0.0442592	0.02	Urine-only matched
Urine|Parvimonas	1	0.0394318	0.02	Urine-only matched
Urine|Porphyromonas	1	0.0236591	0.02	Urine-only matched
Urine|[Clostridium]_innocuum_group	1	0.020196	0.02	Urine-only matched
Urine|Ureaplasma	1	0.0121412	0.02	Urine-only matched
Urine|Deinococcus	1	0.0120928	0.02	Urine-only matched
Urine|Mobiluncus	1	0.0104104	0.02	Urine-only matched
Urine|Hydrogenophilus	1	0.00789658	0.02	Urine-only matched
Urine|Lactiplantibacillus	1	0.0076374	0.02	Urine-only matched
Urine|Ezakiella	1	0.00716433	0.02	Urine-only matched
Urine|Flavonifractor	1	0.00593272	0.02	Urine-only matched
Urine|Lautropia	1	0.00560733	0.02	Urine-only matched
Urine|Lachnoclostridium	1	0.00492195	0.02	Urine-only matched
Urine|Lachnospiraceae_ND3007_group	1	0.00409114	0.02	Urine-only matched
Feces|Weissella	50	0.082012	1	Feces-only matched
Feces|Schaalia	48	0.0577178	0.96	Feces-only matched
Feces|Amedibacillus	47	0.0148409	0.94	Feces-only matched
Feces|Faecalitalea	46	0.0309947	0.92	Feces-only matched
Feces|Veillonella	45	0.0304818	0.9	Feces-only matched
Feces|Hungatella	44	0.0195664	0.88	Feces-only matched
Feces|Paraeggerthella	42	0.0131251	0.84	Feces-only matched
Feces|Salmonella	42	0.0124894	0.84	Feces-only matched
Feces|Coprococcus	41	0.0530415	0.82	Feces-only matched
Feces|Leuconostoc	41	0.0143422	0.82	Feces-only matched
Feces|Agathobacter	40	0.0510696	0.8	Feces-only matched
Feces|Clostridium	39	0.0428929	0.78	Feces-only matched
Feces|Turicibacter	39	0.0355291	0.78	Feces-only matched
Feces|Tractidigestivibacter	38	0.0260126	0.76	Feces-only matched
Feces|Bilophila	35	0.0173848	0.7	Feces-only matched
Feces|Bifidobacterium	34	0.0653931	0.68	Feces-only matched
Feces|Lachnoclostridium	34	0.0317831	0.68	Feces-only matched
Feces|Phascolarctobacterium	32	0.0481982	0.64	Feces-only matched
Feces|Enterocloster	30	0.0382793	0.6	Feces-only matched
Feces|Romboutsia	29	0.0438967	0.58	Feces-only matched
Feces|Mediterraneibacter	28	0.0518582	0.56	Feces-only matched
Feces|Bacteroides	27	0.0521106	0.54	Feces-only matched
Feces|Peptostreptococcus	27	0.0270882	0.54	Feces-only matched
Feces|[Eubacterium]_eligens_group	27	0.0239223	0.54	Feces-only matched
Feces|Klebsiella	26	0.0415699	0.52	Feces-only matched
Feces|Ruthenibacterium	26	0.0297995	0.52	Feces-only matched
Feces|Marvinbryantia	25	0.0325988	0.5	Feces-only matched
Feces|Lactococcus	25	0.0196486	0.5	Feces-only matched
Feces|Barnesiella	23	0.0200913	0.46	Feces-only matched
Feces|Faecalimonas	22	0.0408685	0.44	Feces-only matched
Feces|Holdemanella	22	0.0241444	0.44	Feces-only matched
Feces|Slackia	21	0.025553	0.42	Feces-only matched
Feces|Enterobacter	19	0.0116886	0.38	Feces-only matched
Feces|Streptococcus	18	0.048682	0.36	Feces-only matched
Feces|F0332	18	0.0239554	0.36	Feces-only matched
Feces|Dorea	16	0.0445719	0.32	Feces-only matched
Feces|Limosilactobacillus	16	0.0204453	0.32	Feces-only matched
Feces|Abiotrophia	14	0.0112523	0.28	Feces-only matched
Feces|Fusicatenibacter	13	0.052251	0.26	Feces-only matched
Feces|Haemophilus	13	0.024876	0.26	Feces-only matched
Feces|Megasphaera	13	0.00817908	0.26	Feces-only matched
Feces|Anaerostipes	12	0.0569486	0.24	Feces-only matched
Feces|Rothia	12	0.0333008	0.24	Feces-only matched
Feces|Gemella	12	0.0288115	0.24	Feces-only matched
Feces|Flavonifractor	11	0.0275761	0.22	Feces-only matched
Feces|[Eubacterium]_brachy_group	11	0.0241685	0.22	Feces-only matched
Feces|Absiella	10	0.0358686	0.2	Feces-only matched
Feces|Enterococcus	10	0.0298711	0.2	Feces-only matched
Feces|Actinomyces	9	0.0465719	0.18	Feces-only matched
Feces|Intestinibacter	9	0.0441823	0.18	Feces-only matched
Feces|Coprobacillus	9	0.00589295	0.18	Feces-only matched
Feces|Christensenellaceae_R-7_group	8	0.0276905	0.16	Feces-only matched
Feces|CAG-56	8	0.021295	0.16	Feces-only matched
Feces|UCG-003	8	0.0119483	0.16	Feces-only matched
Feces|Monoglobus	7	0.0555669	0.14	Feces-only matched
Feces|Segatella	7	0.0202675	0.14	Feces-only matched
Feces|Lachnospiraceae_NC2004_group	7	0.0142946	0.14	Feces-only matched
Feces|Lancefieldella	7	0.011243	0.14	Feces-only matched
Feces|Parvimonas	7	0.0101676	0.14	Feces-only matched
Feces|Ruminococcus	6	0.0434574	0.12	Feces-only matched
Feces|Candidatus_Soleaferrea	6	0.00460553	0.12	Feces-only matched
Feces|Parabacteroides	5	0.039209	0.1	Feces-only matched
Feces|Eubacterium	5	0.0378478	0.1	Feces-only matched
Feces|Erysipelotrichaceae_UCG-003	5	0.0361334	0.1	Feces-only matched
Feces|Family_XIII_AD3011_group	5	0.0346601	0.1	Feces-only matched
Feces|Enorma	5	0.0144637	0.1	Feces-only matched
Feces|Anaerotruncus	5	0.00574973	0.1	Feces-only matched
Feces|Clostridioides	5	0.00360187	0.1	Feces-only matched
Feces|Thomasclavelia	4	0.0768159	0.08	Feces-only matched
Feces|[Clostridium]_innocuum_group	4	0.0364751	0.08	Feces-only matched
Feces|Megamonas	4	0.0250173	0.08	Feces-only matched
Feces|Fusobacterium	4	0.0170983	0.08	Feces-only matched
Feces|Tyzzerella	4	0.0148029	0.08	Feces-only matched
Feces|Cloacibacillus	4	0.00670633	0.08	Feces-only matched
Feces|TM7x	3	0.0195675	0.06	Feces-only matched
Feces|CAG-352	3	0.0095683	0.06	Feces-only matched
Feces|Escherichia-Shigella	2	0.061102	0.04	Feces-only matched
Feces|Unclassified_Genus	2	0.057372	0.04	Feces-only matched
Feces|Gemmiger	2	0.025066	0.04	Feces-only matched
Feces|NK4A214_group	2	0.0227855	0.04	Feces-only matched
Feces|[Ruminococcus]_gauvreauii_group	2	0.0208565	0.04	Feces-only matched
Feces|Butyricimonas	2	0.0116123	0.04	Feces-only matched
Feces|Oscillibacter	2	0.011561	0.04	Feces-only matched
Feces|Extibacter	2	0.00862982	0.04	Feces-only matched
Feces|Faecalibacterium	1	0.0375398	0.02	Feces-only matched
Feces|Ligilactobacillus	1	0.0212503	0.02	Feces-only matched
Feces|Akkermansia	1	0.020961	0.02	Feces-only matched
Feces|Lachnospiraceae_ND3007_group	1	0.0196166	0.02	Feces-only matched
Feces|Colidextribacter	1	0.0125453	0.02	Feces-only matched
Feces|Desulfovibrio	1	0.00690503	0.02	Feces-only matched
Feces|Odoribacter	1	0.00661977	0.02	Feces-only matched
Feces|Lachnospiraceae_UCG-004	1	0.00661628	0.02	Feces-only matched
Saliva|Neisseria	50	0.0864106	1	Saliva-only matched
Saliva|Selenomonas	50	0.0633911	1	Saliva-only matched
Saliva|Lancefieldella	50	0.0598228	1	Saliva-only matched
Saliva|Oribacterium	50	0.0591162	1	Saliva-only matched
Saliva|Mogibacterium	50	0.0557333	1	Saliva-only matched
Saliva|Candidatus_Saccharimonas	50	0.0552098	1	Saliva-only matched
Saliva|Solobacterium	50	0.0496983	1	Saliva-only matched
Saliva|Mobiluncus	50	0.0316686	1	Saliva-only matched
Saliva|Defluviitaleaceae_UCG-011	50	0.0257642	1	Saliva-only matched
Saliva|Shuttleworthia	50	0.0210122	1	Saliva-only matched
Saliva|Brevundimonas	50	0.00629535	1	Saliva-only matched
Saliva|Catonella	49	0.0511468	0.98	Saliva-only matched
Saliva|Erysipelotrichaceae_UCG-006	47	0.0340545	0.94	Saliva-only matched
Saliva|Segatella	47	0.0316799	0.94	Saliva-only matched
Saliva|Cryptobacterium	46	0.00897339	0.92	Saliva-only matched
Saliva|Prevotella	45	0.0362461	0.9	Saliva-only matched
Saliva|[Eubacterium]_sulci_group	44	0.02984	0.88	Saliva-only matched
Saliva|TM7x	43	0.0336449	0.86	Saliva-only matched
Saliva|Eggerthia	43	0.0095784	0.86	Saliva-only matched
Saliva|[Eubacterium]_brachy_group	41	0.0339528	0.82	Saliva-only matched
Saliva|Schaalia	38	0.0361462	0.76	Saliva-only matched
Saliva|[Eubacterium]_saphenum_group	36	0.0215208	0.72	Saliva-only matched
Saliva|Bulleidia	36	0.00997665	0.72	Saliva-only matched
Saliva|Acholeplasma	36	0.00603684	0.72	Saliva-only matched
Saliva|Atopobium	32	0.00418077	0.64	Saliva-only matched
Saliva|Bifidobacterium	28	0.0126106	0.56	Saliva-only matched
Saliva|Eikenella	27	0.0206938	0.54	Saliva-only matched
Saliva|Megasphaera	26	0.0161965	0.52	Saliva-only matched
Saliva|F0058	23	0.0459195	0.46	Saliva-only matched
Saliva|Cardiobacterium	22	0.0444521	0.44	Saliva-only matched
Saliva|Unclassified_Genus	20	0.0357438	0.4	Saliva-only matched
Saliva|Howardella	20	0.00497622	0.4	Saliva-only matched
Saliva|Capnocytophaga	18	0.0477863	0.36	Saliva-only matched
Saliva|Stenotrophomonas	18	0.012901	0.36	Saliva-only matched
Saliva|Hoylesella	16	0.0518742	0.32	Saliva-only matched
Saliva|Hornefia	16	0.0152461	0.32	Saliva-only matched
Saliva|Olsenella	14	0.0208293	0.28	Saliva-only matched
Saliva|Staphylococcus	12	0.0214448	0.24	Saliva-only matched
Saliva|Parvimonas	11	0.0287037	0.22	Saliva-only matched
Saliva|Stomatobaculum	10	0.0518894	0.2	Saliva-only matched
Saliva|Filifactor	9	0.0220342	0.18	Saliva-only matched
Saliva|Sphingobium	9	0.0107202	0.18	Saliva-only matched
Saliva|Peptostreptococcus	5	0.0382903	0.1	Saliva-only matched
Saliva|Fretibacterium	5	0.0283213	0.1	Saliva-only matched
Saliva|Leptotrichia	4	0.0279437	0.08	Saliva-only matched
Saliva|Acinetobacter	4	0.0221266	0.08	Saliva-only matched
Saliva|Peptoanaerobacter	4	0.0119522	0.08	Saliva-only matched
Saliva|Odoribacter	4	0.00798178	0.08	Saliva-only matched
Saliva|[Eubacterium]_yurii_group	3	0.0174713	0.06	Saliva-only matched
Saliva|Escherichia-Shigella	3	0.012983	0.06	Saliva-only matched
Saliva|Pyramidobacter	3	0.0103297	0.06	Saliva-only matched
Saliva|Slackia	3	0.00902369	0.06	Saliva-only matched
Saliva|Family_XIII_AD3011_group	3	0.00403754	0.06	Saliva-only matched
Saliva|Acidovorax	3	0.00184209	0.06	Saliva-only matched
Saliva|Actinomyces	2	0.0352104	0.04	Saliva-only matched
Saliva|Dialister	2	0.0310212	0.04	Saliva-only matched
Saliva|Rikenellaceae_RC9_gut_group	2	0.0248299	0.04	Saliva-only matched
Saliva|Haemophilus	2	0.0222036	0.04	Saliva-only matched
Saliva|Aminipila	2	0.0186398	0.04	Saliva-only matched
Saliva|Comamonas	2	0.0149715	0.04	Saliva-only matched
Saliva|Lentimicrobium	2	0.0147295	0.04	Saliva-only matched
Saliva|Enterobacter	2	0.000695459	0.04	Saliva-only matched
Saliva|Tannerella	1	0.0286888	0.02	Saliva-only matched
Saliva|F0332	1	0.0226787	0.02	Saliva-only matched
Saliva|Sphaerochaeta	1	0.0170591	0.02	Saliva-only matched
Saliva|Asteroleplasma	1	0.0112898	0.02	Saliva-only matched
Saliva|Arachnia	1	0.00882925	0.02	Saliva-only matched
Saliva|W5053	1	0.00730527	0.02	Saliva-only matched
Saliva|Pseudomonas	1	0.00354823	0.02	Saliva-only matched
Saliva|Lactobacillus	1	0.00187374	0.02	Saliva-only matched
Feces|Weissella	50	0.0433873	1	Combined microbiome matched
Urine|Senegalimassilia	50	0.0223758	1	Combined microbiome matched
Urine|CAG-56	50	0.0221253	1	Combined microbiome matched
Saliva|Lancefieldella	48	0.0790104	0.96	Combined microbiome matched
Saliva|Mogibacterium	48	0.0638815	0.96	Combined microbiome matched
Urine|Blautia	47	0.0426108	0.94	Combined microbiome matched
Urine|[Ruminococcus]_gnavus_group	47	0.0254832	0.94	Combined microbiome matched
Saliva|Neisseria	44	0.0863397	0.88	Combined microbiome matched
Urine|Anaerobutyricum	44	0.0306431	0.88	Combined microbiome matched
Urine|Weissella	44	0.0100557	0.88	Combined microbiome matched
Saliva|Solobacterium	41	0.0596251	0.82	Combined microbiome matched
Urine|Megamonas	41	0.0122406	0.82	Combined microbiome matched
Urine|Hungatella	39	0.0144013	0.78	Combined microbiome matched
Saliva|Candidatus_Saccharimonas	38	0.0617815	0.76	Combined microbiome matched
Saliva|Selenomonas	38	0.0567524	0.76	Combined microbiome matched
Saliva|Mobiluncus	37	0.0382094	0.74	Combined microbiome matched
Feces|Tractidigestivibacter	37	0.0153855	0.74	Combined microbiome matched
Urine|Fructilactobacillus	37	0.00865706	0.74	Combined microbiome matched
Urine|Faecalimonas	36	0.0141918	0.72	Combined microbiome matched
Saliva|Brevundimonas	35	0.00758006	0.7	Combined microbiome matched
Urine|Fusicatenibacter	34	0.0320299	0.68	Combined microbiome matched
Saliva|Shuttleworthia	31	0.0322498	0.62	Combined microbiome matched
Saliva|Catonella	30	0.0559746	0.6	Combined microbiome matched
Urine|Mediterraneibacter	29	0.0346754	0.58	Combined microbiome matched
Urine|Lachnospiraceae_FCS020_group	28	0.00689186	0.56	Combined microbiome matched
Urine|Eggerthella	27	0.0191767	0.54	Combined microbiome matched
Saliva|Oribacterium	26	0.0578833	0.52	Combined microbiome matched
Urine|Ruthenibacterium	23	0.0144179	0.46	Combined microbiome matched
Urine|Prevotella	20	0.0424261	0.4	Combined microbiome matched
Urine|Peptostreptococcus	18	0.0289188	0.36	Combined microbiome matched
Urine|Finegoldia	17	0.050728	0.34	Combined microbiome matched
Saliva|Erysipelotrichaceae_UCG-006	17	0.0487624	0.34	Combined microbiome matched
Urine|Erysipelotrichaceae_UCG-003	17	0.0257203	0.34	Combined microbiome matched
Urine|Enterococcus	16	0.0620721	0.32	Combined microbiome matched
Saliva|Cryptobacterium	14	0.0250006	0.28	Combined microbiome matched
Urine|Morganella	14	0.0216035	0.28	Combined microbiome matched
Saliva|Segatella	12	0.0466157	0.24	Combined microbiome matched
Saliva|Defluviitaleaceae_UCG-011	12	0.0459955	0.24	Combined microbiome matched
Urine|Monoglobus	12	0.00870777	0.24	Combined microbiome matched
Urine|Oscillibacter	12	0.00371578	0.24	Combined microbiome matched
Urine|Marvinbryantia	11	0.00571619	0.22	Combined microbiome matched
Saliva|[Eubacterium]_sulci_group	10	0.0429941	0.2	Combined microbiome matched
Urine|Bifidobacterium	10	0.033145	0.2	Combined microbiome matched
Urine|Proteus	10	0.017608	0.2	Combined microbiome matched
Saliva|Eggerthia	10	0.0163259	0.2	Combined microbiome matched
Feces|Faecalitalea	10	0.0119362	0.2	Combined microbiome matched
Feces|Absiella	10	0.00904862	0.2	Combined microbiome matched
Urine|[Eubacterium]_ruminantium_group	8	0.00309844	0.16	Combined microbiome matched
Feces|Amedibacillus	7	0.0170882	0.14	Combined microbiome matched
Urine|Sellimonas	7	0.00433308	0.14	Combined microbiome matched
Urine|Brevundimonas	6	0.0372019	0.12	Combined microbiome matched
Saliva|Schaalia	6	0.0308087	0.12	Combined microbiome matched
Saliva|Acholeplasma	6	0.0109706	0.12	Combined microbiome matched
Urine|TM7x	6	0.0059159	0.12	Combined microbiome matched
Saliva|Prevotella	5	0.052166	0.1	Combined microbiome matched
Saliva|Eikenella	5	0.0229432	0.1	Combined microbiome matched
Urine|Fastidiosipila	5	0.0204227	0.1	Combined microbiome matched
Feces|Salmonella	5	0.0104723	0.1	Combined microbiome matched
Saliva|Atopobium	5	0.00899192	0.1	Combined microbiome matched
Urine|CAG-352	5	0.00691552	0.1	Combined microbiome matched
Feces|Schaalia	4	0.0482704	0.08	Combined microbiome matched
Feces|Hungatella	4	0.0281383	0.08	Combined microbiome matched
Urine|Kocuria	4	0.0233673	0.08	Combined microbiome matched
Urine|Dorea	4	0.0200087	0.08	Combined microbiome matched
Saliva|Bulleidia	4	0.0196698	0.08	Combined microbiome matched
Feces|Paraeggerthella	4	0.0069054	0.08	Combined microbiome matched
Saliva|[Eubacterium]_brachy_group	3	0.0527169	0.06	Combined microbiome matched
Urine|Peptoniphilus	3	0.0451152	0.06	Combined microbiome matched
Saliva|TM7x	3	0.039036	0.06	Combined microbiome matched
Saliva|[Eubacterium]_saphenum_group	3	0.038896	0.06	Combined microbiome matched
Urine|Hoylesella	3	0.0278602	0.06	Combined microbiome matched
Feces|Agathobacter	3	0.0253276	0.06	Combined microbiome matched
Feces|Veillonella	3	0.0207288	0.06	Combined microbiome matched
Urine|Alistipes	3	0.0128233	0.06	Combined microbiome matched
Urine|Enterocloster	3	0.00932662	0.06	Combined microbiome matched
Urine|Streptococcus	2	0.0448747	0.04	Combined microbiome matched
Feces|Coprococcus	2	0.0423648	0.04	Combined microbiome matched
Urine|Stenotrophomonas	2	0.0376153	0.04	Combined microbiome matched
Feces|Enterocloster	2	0.0334516	0.04	Combined microbiome matched
Urine|Coprococcus	2	0.0267471	0.04	Combined microbiome matched
Saliva|Bifidobacterium	2	0.0260786	0.04	Combined microbiome matched
Feces|Slackia	2	0.0241242	0.04	Combined microbiome matched
Urine|Parabacteroides	2	0.0213616	0.04	Combined microbiome matched
Feces|Barnesiella	2	0.016637	0.04	Combined microbiome matched
Urine|Tyzzerella	2	0.00183223	0.04	Combined microbiome matched
Urine|Phascolarctobacterium	2	0.00164675	0.04	Combined microbiome matched
Saliva|Cardiobacterium	1	0.0944869	0.02	Combined microbiome matched
Saliva|F0058	1	0.053767	0.02	Combined microbiome matched
Urine|Bacteroides	1	0.0449714	0.02	Combined microbiome matched
Urine|Limosilactobacillus	1	0.0378224	0.02	Combined microbiome matched
Feces|Lachnoclostridium	1	0.0314213	0.02	Combined microbiome matched
Urine|Pseudomonas	1	0.0312945	0.02	Combined microbiome matched
Urine|Anaerostipes	1	0.0264909	0.02	Combined microbiome matched
Urine|Agathobaculum	1	0.0251809	0.02	Combined microbiome matched
Urine|Sphingomonas	1	0.0229404	0.02	Combined microbiome matched
Feces|Clostridium	1	0.0226809	0.02	Combined microbiome matched
Saliva|Megasphaera	1	0.021816	0.02	Combined microbiome matched
Urine|Serratia	1	0.0174427	0.02	Combined microbiome matched
Saliva|Hornefia	1	0.0169808	0.02	Combined microbiome matched
Saliva|Stenotrophomonas	1	0.0135256	0.02	Combined microbiome matched
Urine|Collinsella	1	0.012238	0.02	Combined microbiome matched
Urine|Romboutsia	1	0.0119779	0.02	Combined microbiome matched
Urine|Faecalibacterium	1	0.0108295	0.02	Combined microbiome matched
Urine|Ligilactobacillus	1	0.0100713	0.02	Combined microbiome matched
Feces|Leuconostoc	1	0.00855085	0.02	Combined microbiome matched
Urine|Lachnospiraceae_NK4A136_group	1	0.00408635	0.02	Combined microbiome matched
Age	50	0.468118	1	Clinical-only matched
BMI	50	0.421529	1	Clinical-only matched
Sex_Male	50	0.110353	1	Clinical-only matched
Feces|Weissella	50	0.0440594	1	Clinical + microbiome matched
Urine|CAG-56	50	0.0224623	1	Clinical + microbiome matched
Urine|Senegalimassilia	50	0.0219454	1	Clinical + microbiome matched
Saliva|Lancefieldella	48	0.0800797	0.96	Clinical + microbiome matched
Saliva|Mogibacterium	47	0.0664827	0.94	Clinical + microbiome matched
Urine|Blautia	47	0.0413768	0.94	Clinical + microbiome matched
Urine|[Ruminococcus]_gnavus_group	47	0.0242097	0.94	Clinical + microbiome matched
Saliva|Neisseria	44	0.0852596	0.88	Clinical + microbiome matched
Urine|Anaerobutyricum	44	0.0304966	0.88	Clinical + microbiome matched
Urine|Weissella	44	0.00999877	0.88	Clinical + microbiome matched
Saliva|Solobacterium	41	0.0592622	0.82	Clinical + microbiome matched
Urine|Megamonas	41	0.013308	0.82	Clinical + microbiome matched
Urine|Hungatella	39	0.0154688	0.78	Clinical + microbiome matched
Saliva|Selenomonas	38	0.0580657	0.76	Clinical + microbiome matched
Saliva|Candidatus_Saccharimonas	37	0.0613117	0.74	Clinical + microbiome matched
Feces|Tractidigestivibacter	37	0.0156978	0.74	Clinical + microbiome matched
Urine|Fructilactobacillus	37	0.00880199	0.74	Clinical + microbiome matched
Saliva|Mobiluncus	36	0.0382208	0.72	Clinical + microbiome matched
Urine|Faecalimonas	34	0.0151834	0.68	Clinical + microbiome matched
Urine|Fusicatenibacter	33	0.0327462	0.66	Clinical + microbiome matched
Saliva|Brevundimonas	33	0.00844041	0.66	Clinical + microbiome matched
Urine|Mediterraneibacter	29	0.0347509	0.58	Clinical + microbiome matched
Saliva|Shuttleworthia	29	0.0334047	0.58	Clinical + microbiome matched
Sex_Male	29	0.0145454	0.58	Clinical + microbiome matched
Saliva|Catonella	28	0.0563223	0.56	Clinical + microbiome matched
Urine|Eggerthella	27	0.0199436	0.54	Clinical + microbiome matched
Urine|Lachnospiraceae_FCS020_group	27	0.00795742	0.54	Clinical + microbiome matched
Saliva|Oribacterium	26	0.0605281	0.52	Clinical + microbiome matched
Urine|Ruthenibacterium	22	0.0139329	0.44	Clinical + microbiome matched
Urine|Prevotella	20	0.0412775	0.4	Clinical + microbiome matched
Urine|Peptostreptococcus	18	0.0297141	0.36	Clinical + microbiome matched
Urine|Finegoldia	17	0.0502335	0.34	Clinical + microbiome matched
Urine|Erysipelotrichaceae_UCG-003	17	0.0265048	0.34	Clinical + microbiome matched
Urine|Enterococcus	16	0.0618585	0.32	Clinical + microbiome matched
Saliva|Erysipelotrichaceae_UCG-006	15	0.0468238	0.3	Clinical + microbiome matched
Saliva|Cryptobacterium	14	0.0238961	0.28	Clinical + microbiome matched
Urine|Morganella	14	0.0220676	0.28	Clinical + microbiome matched
Saliva|Segatella	12	0.0478639	0.24	Clinical + microbiome matched
Saliva|Defluviitaleaceae_UCG-011	12	0.0419928	0.24	Clinical + microbiome matched
Urine|Oscillibacter	12	0.00439496	0.24	Clinical + microbiome matched
Urine|Monoglobus	11	0.00959259	0.22	Clinical + microbiome matched
Urine|Marvinbryantia	11	0.00607506	0.22	Clinical + microbiome matched
Saliva|[Eubacterium]_sulci_group	10	0.0445412	0.2	Clinical + microbiome matched
Urine|Bifidobacterium	10	0.0333222	0.2	Clinical + microbiome matched
Saliva|Eggerthia	10	0.0154558	0.2	Clinical + microbiome matched
Feces|Faecalitalea	10	0.0110579	0.2	Clinical + microbiome matched
Feces|Absiella	10	0.0100926	0.2	Clinical + microbiome matched
Urine|Proteus	9	0.0187297	0.18	Clinical + microbiome matched
Urine|[Eubacterium]_ruminantium_group	8	0.00304573	0.16	Clinical + microbiome matched
Feces|Amedibacillus	7	0.0166383	0.14	Clinical + microbiome matched
Urine|Brevundimonas	6	0.0364977	0.12	Clinical + microbiome matched
Urine|TM7x	6	0.0102132	0.12	Clinical + microbiome matched
Saliva|Acholeplasma	6	0.00910486	0.12	Clinical + microbiome matched
Urine|Sellimonas	6	0.00542042	0.12	Clinical + microbiome matched
Saliva|Prevotella	5	0.0533118	0.1	Clinical + microbiome matched
Saliva|Schaalia	5	0.0286688	0.1	Clinical + microbiome matched
Urine|Fastidiosipila	5	0.0174827	0.1	Clinical + microbiome matched
Feces|Salmonella	5	0.010137	0.1	Clinical + microbiome matched
Urine|CAG-352	5	0.00706177	0.1	Clinical + microbiome matched
Feces|Schaalia	4	0.0468299	0.08	Clinical + microbiome matched
Feces|Hungatella	4	0.0309003	0.08	Clinical + microbiome matched
Urine|Dorea	4	0.0200087	0.08	Clinical + microbiome matched
Urine|Kocuria	4	0.0187128	0.08	Clinical + microbiome matched
Saliva|Bulleidia	4	0.0184848	0.08	Clinical + microbiome matched
Feces|Paraeggerthella	4	0.00771181	0.08	Clinical + microbiome matched
Saliva|[Eubacterium]_saphenum_group	3	0.0408488	0.06	Clinical + microbiome matched
Urine|Peptoniphilus	3	0.0395986	0.06	Clinical + microbiome matched
Saliva|TM7x	3	0.0358226	0.06	Clinical + microbiome matched
Urine|Hoylesella	3	0.0291601	0.06	Clinical + microbiome matched
Saliva|Eikenella	3	0.0274406	0.06	Clinical + microbiome matched
Feces|Agathobacter	3	0.0245789	0.06	Clinical + microbiome matched
Feces|Veillonella	3	0.0235751	0.06	Clinical + microbiome matched
Saliva|Atopobium	3	0.018266	0.06	Clinical + microbiome matched
Urine|Enterocloster	3	0.0131662	0.06	Clinical + microbiome matched
Urine|Alistipes	3	0.0122596	0.06	Clinical + microbiome matched
Saliva|[Eubacterium]_brachy_group	2	0.0564751	0.04	Clinical + microbiome matched
Feces|Coprococcus	2	0.0549658	0.04	Clinical + microbiome matched
Urine|Streptococcus	2	0.0439891	0.04	Clinical + microbiome matched
Urine|Stenotrophomonas	2	0.0393361	0.04	Clinical + microbiome matched
Feces|Enterocloster	2	0.0330692	0.04	Clinical + microbiome matched
Urine|Coprococcus	2	0.0267471	0.04	Clinical + microbiome matched
Feces|Slackia	2	0.0215034	0.04	Clinical + microbiome matched
Saliva|Bifidobacterium	2	0.0211236	0.04	Clinical + microbiome matched
Feces|Barnesiella	2	0.0101909	0.04	Clinical + microbiome matched
Urine|Phascolarctobacterium	2	0.00416646	0.04	Clinical + microbiome matched
Saliva|Cardiobacterium	1	0.0881069	0.02	Clinical + microbiome matched
Saliva|F0058	1	0.053767	0.02	Clinical + microbiome matched
Urine|Limosilactobacillus	1	0.0378224	0.02	Clinical + microbiome matched
Feces|Lachnoclostridium	1	0.0347034	0.02	Clinical + microbiome matched
Urine|Pseudomonas	1	0.0312945	0.02	Clinical + microbiome matched
Urine|Anaerostipes	1	0.0264909	0.02	Clinical + microbiome matched
Urine|Parabacteroides	1	0.0240032	0.02	Clinical + microbiome matched
Urine|Sphingomonas	1	0.0229404	0.02	Clinical + microbiome matched
Feces|Clostridium	1	0.0226809	0.02	Clinical + microbiome matched
Urine|Faecalibacterium	1	0.0197791	0.02	Clinical + microbiome matched
Saliva|Stenotrophomonas	1	0.0185719	0.02	Clinical + microbiome matched
Urine|Serratia	1	0.0174427	0.02	Clinical + microbiome matched
Saliva|Hornefia	1	0.0158062	0.02	Clinical + microbiome matched
Urine|Collinsella	1	0.0125497	0.02	Clinical + microbiome matched
Urine|Romboutsia	1	0.0119779	0.02	Clinical + microbiome matched
Saliva|Megasphaera	1	0.0105958	0.02	Clinical + microbiome matched
Urine|Ligilactobacillus	1	0.0100713	0.02	Clinical + microbiome matched
Feces|Leuconostoc	1	0.00905582	0.02	Clinical + microbiome matched
Urine|Tyzzerella	1	0.00472895	0.02	Clinical + microbiome matched
Urine|Lachnospiraceae_NK4A136_group	1	0.00288868	0.02	Clinical + microbiome matched
