# Supplementary material for: Multi-habitat microbiome profiling identifies habitat-dependent alterations and complementary discriminatory information in urolithiasis
Source: Front Cell Infect Microbiol. 2026 Jul 16;16:1853826. doi: 10.3389/fcimb.2026.1853826 (PMC13422501; doi:10.3389/fcimb.2026.1853826)
Supplement: Supplementary Table 1 — Sample availability, quality-control retention, sequencing-depth summary, metadata missingness, and sample inclusion/exclusion log by habitat and group. [file DataSheet1.zip › Supplementary Tables/Table S7. Exploratory inferred-network observed topology metrics and sample-size matched resampling summaries with empirical q values..xlsx]

## Sheet: observed_metrics
nodes	edges	density	mean_degree	median_degree	clustering_coefficient	connected_components	largest_component_ratio	modularity	positive_edge_proportion	Site	Group	N_samples
53	41	0.0297533	1.54717	1	0.124528	20	0.45283	0.712293	0.853659	Urine	Control	33
53	10	0.00725689	0.377358	0	0.0314465	44	0.113208	0.599281	1	Urine	Case	68
54	29	0.0202655	1.07407	1	0.0561728	32	0.277778	0.584585	0.931034	Feces	Control	38
54	1	0.000698812	0.037037	0	0	53	0.037037	0	1	Feces	Case	79
61	22	0.0120219	0.721311	0	0.0628415	41	0.180328	0.74841	0.909091	Saliva	Control	40
61	17	0.00928962	0.557377	0	0.0967213	53	0.114754	0.214049	1	Saliva	Case	80

## Sheet: matched_resampling_summary
Site	Metric	Control_observed	Matched_case_median	Matched_case_CI_low	Matched_case_CI_high	empirical_p	empirical_q
Urine	nodes	53	53	53	53	1	1
Urine	edges	41	26	10	55	0.28971	0.465249
Urine	density	0.0297533	0.0188679	0.00725689	0.0399129	0.28971	0.465249
Urine	mean_degree	1.54717	0.981132	0.377358	2.07547	0.28971	0.465249
Urine	median_degree	1	0	0	1	0.569431	0.711788
Urine	clustering_coefficient	0.124528	0.110692	0	0.254605	0.815185	0.905761
Urine	connected_components	20	34	25	43	0.001998	0.01998
Urine	largest_component_ratio	0.45283	0.207547	0.0754717	0.491038	0.115884	0.465249
Urine	modularity	0.712293	0.603938	0.348549	0.801803	0.325674	0.465249
Urine	positive_edge_proportion	0.853659	0.944444	0.791633	1	0.18981	0.465249
Feces	nodes	54	54	54	54	1	1
Feces	edges	29	6	2	13.025	0.001998	0.00333
Feces	density	0.0202655	0.00419287	0.00139762	0.00910203	0.001998	0.00333
Feces	mean_degree	1.07407	0.222222	0.0740741	0.482407	0.001998	0.00333
Feces	median_degree	1	0	0	0	0.001998	0.00333
Feces	clustering_coefficient	0.0561728	0	0	0.0722685	0.0979021	0.13986
Feces	connected_components	32	48	42	52	0.001998	0.00333
Feces	largest_component_ratio	0.277778	0.0740741	0.037037	0.166667	0.001998	0.00333
Feces	modularity	0.584585	0.629721	0	0.814472	0.782783	0.940941
Feces	positive_edge_proportion	0.931034	1	0.623125	1	0.846847	0.940941
Saliva	nodes	61	61	61	61	1	1
Saliva	edges	22	17	8	26	0.343656	0.490938
Saliva	density	0.0120219	0.00928962	0.00437158	0.0142077	0.343656	0.490938
Saliva	mean_degree	0.721311	0.557377	0.262295	0.852459	0.343656	0.490938
Saliva	median_degree	0	0	0	0	1	1
Saliva	clustering_coefficient	0.0628415	0.0814208	0	0.142637	0.563437	0.704296
Saliva	connected_components	41	50	46	54	0.001998	0.01998
Saliva	largest_component_ratio	0.180328	0.114754	0.0655738	0.164344	0.0519481	0.17316
Saliva	modularity	0.74841	0.472877	0.197741	0.743503	0.045954	0.17316
Saliva	positive_edge_proportion	0.909091	1	0.866667	1	0.165834	0.414585
