# Supplementary material for: Multi-habitat microbiome profiling identifies habitat-dependent alterations and complementary discriminatory information in urolithiasis
Source: Front Cell Infect Microbiol. 2026 Jul 16;16:1853826. doi: 10.3389/fcimb.2026.1853826 (PMC13422501; doi:10.3389/fcimb.2026.1853826)
Supplement: Supplementary Table 1 — Sample availability, quality-control retention, sequencing-depth summary, metadata missingness, and sample inclusion/exclusion log by habitat and group. [file DataSheet1.zip › Supplementary Tables/Table S8. PICRUSt2 predicted KO statistics, agesexBMI-adjusted KO sensitivity models, sample-level weighted NSTI values, and NSTI group comparisons..xlsx]

## Sheet: KO_tests
Feature	Site	Feature_type	Case_mean	Control_mean	Case_median	Control_median	log2FC_Case_vs_Control	raw_p	Direction	FDR_q	global_FDR_q	adjusted_model_coefficient	adjusted_model_raw_p	adjusted_model_n	adjusted_q_value	direction_stable_after_adjustment
K00436	Urine	KO	8.23514e-06	3.87938e-07	4.55026e-07	0	2.73419	0.000161377	Case-enriched	0.171481	0.0741598	24.7996	5.73214e-05	101	0.0246195	TRUE
K06216	Urine	KO	0.000107054	0.000189576	1.58038e-06	5.5315e-05	-0.818623	0.00019495	Control-enriched	0.171481	0.080805	-22.7443	0.000454838	101	0.0262149	TRUE
K18824	Urine	KO	2.21782e-06	3.16793e-07	1.31791e-07	0	1.28905	0.000261825	Case-enriched	0.171481	0.0899802	23.0139	0.000153626	101	0.0262149	TRUE
K00626	Urine	KO	0.000943868	0.000622312	0.000808269	0.000641944	0.600158	0.000274295	Case-enriched	0.171481	0.0899802	26.4977	4.50835e-05	101	0.0246195	TRUE
K01622	Urine	KO	1.2368e-06	3.59987e-08	0	0	1.11041	0.00028345	Case-enriched	0.171481	0.0899802	21.8185	1.30415e-05	101	0.0246195	TRUE
K18028	Urine	KO	1.59836e-06	2.51714e-07	0	0	1.05369	0.000370633	Case-enriched	0.171481	0.0963958	21.5433	9.04205e-05	101	0.0262149	TRUE
K14727	Urine	KO	6.10652e-06	4.19733e-07	2.93655e-07	0	2.32352	0.000390753	Case-enriched	0.171481	0.0963958	23.4392	0.000167003	101	0.0262149	TRUE
K11637	Urine	KO	8.06348e-07	0	0	0	0.853076	0.000412264	Case-enriched	0.171481	0.0963958	15.9608	0.000494551	101	0.0266901	TRUE
K18827	Urine	KO	2.65275e-06	4.0129e-07	2.82505e-07	0	1.38223	0.000432232	Case-enriched	0.171481	0.0963958	23.768	0.000108499	101	0.0262149	TRUE
K07477	Urine	KO	3.24347e-06	7.10226e-08	0	0	1.98626	0.00045432	Case-enriched	0.171481	0.0963958	24.1716	4.97924e-06	101	0.0246195	TRUE
K00209	Urine	KO	3.71289e-05	0.000116317	4.36138e-06	9.80095e-05	-1.62146	0.000461853	Control-enriched	0.171481	0.0963958	-17.8334	0.0050997	101	0.0447004	TRUE
K00360	Urine	KO	1.76084e-06	9.75557e-09	0	0	1.4511	0.000477271	Case-enriched	0.171481	0.0963958	20.0729	2.88009e-05	101	0.0246195	TRUE
K01728	Urine	KO	2.14049e-06	8.98329e-09	0	0	1.63809	0.000484599	Case-enriched	0.171481	0.0963958	23.0599	1.62726e-05	101	0.0246195	TRUE
K01674	Urine	KO	0.000127172	0.000214053	8.55839e-06	6.94036e-05	-0.746612	0.000529781	Control-enriched	0.171481	0.0963958	-22.4696	0.000541673	101	0.0268798	TRUE
K14338	Urine	KO	7.52361e-07	3.14953e-09	0	0	0.804764	0.000604001	Case-enriched	0.171481	0.0963958	18.3619	0.000146064	101	0.0262149	TRUE
K11638	Urine	KO	7.72967e-07	0	0	0	0.826166	0.000606741	Case-enriched	0.171481	0.0963958	15.0714	0.00084573	101	0.0280705	TRUE
K14127	Urine	KO	5.76802e-07	0	0	0	0.657002	0.000606741	Case-enriched	0.171481	0.0963958	17.8781	5.70413e-05	101	0.0246195	TRUE
K05910	Urine	KO	0.000124973	0.000194219	2.39225e-06	5.5315e-05	-0.631978	0.000664188	Control-enriched	0.171481	0.0963958	-21.5981	0.000975759	101	0.0280705	TRUE
K13252	Urine	KO	0.000111086	0.000193735	6.16397e-06	5.5315e-05	-0.796903	0.000669737	Control-enriched	0.171481	0.0963958	-21.2171	0.00121141	101	0.0280705	TRUE
K05660	Urine	KO	1.98528e-08	2.64457e-07	0	0	-0.310157	0.00068939	Control-enriched	0.171481	0.0963958	-8.62594	0.00421231	101	0.0400066	TRUE
K05663	Urine	KO	1.98528e-08	2.64457e-07	0	0	-0.310157	0.00068939	Control-enriched	0.171481	0.0963958	-8.62594	0.00421231	101	0.0400066	TRUE
K07445	Urine	KO	1.05653e-06	1.03184e-08	0	0	1.0254	0.000691484	Case-enriched	0.171481	0.0963958	18.5698	0.000264595	101	0.0262149	TRUE
K18842	Urine	KO	2.21403e-06	3.26612e-07	1.10655e-07	0	1.27664	0.000701999	Case-enriched	0.171481	0.0963958	22.5579	0.000255535	101	0.0262149	TRUE
K15898	Urine	KO	1.23204e-06	6.70795e-09	0	0	1.14872	0.000715323	Case-enriched	0.171481	0.0963958	20.4786	4.25376e-05	101	0.0246195	TRUE
K09860	Urine	KO	6.3907e-07	7.24877e-09	0	0	0.702457	0.000715891	Case-enriched	0.171481	0.0963958	21.1425	3.93049e-05	101	0.0246195	TRUE
K19449	Urine	KO	1.59825e-06	1.86674e-08	0	0	1.35086	0.000747338	Case-enriched	0.171481	0.0963958	18.4223	0.000145603	101	0.0262149	TRUE
K16216	Urine	KO	1.07667e-06	2.98491e-08	0	0	1.01184	0.000769463	Case-enriched	0.171481	0.0963958	18.3342	0.000386958	101	0.0262149	TRUE
K16201	Urine	KO	1.24873e-06	2.02231e-08	0	0	1.14023	0.000774098	Case-enriched	0.171481	0.0963958	18.2534	0.00017136	101	0.0262149	TRUE
K16140	Urine	KO	2.16323e-06	3.20098e-07	9.34288e-08	0	1.26075	0.000784464	Case-enriched	0.171481	0.0963958	22.2837	0.00025596	101	0.0262149	TRUE
K16923	Urine	KO	0.000192871	0.000318026	8.94884e-05	0.0002563	-0.718577	0.000790522	Control-enriched	0.171481	0.0963958	-19.4444	0.00246253	101	0.0323455	TRUE
K07355	Urine	KO	2.06011e-06	3.16793e-07	6.98289e-08	0	1.21655	0.000793395	Case-enriched	0.171481	0.0963958	21.647	0.000343247	101	0.0262149	TRUE
K18531	Urine	KO	2.06011e-06	3.16793e-07	6.98289e-08	0	1.21655	0.000793395	Case-enriched	0.171481	0.0963958	21.647	0.000343247	101	0.0262149	TRUE
K18841	Urine	KO	2.20152e-06	3.26612e-07	1.10655e-07	0	1.27101	0.000807148	Case-enriched	0.171481	0.0963958	22.3192	0.000298213	101	0.0262149	TRUE
K12983	Urine	KO	2.01766e-06	3.16793e-07	6.98289e-08	0	1.1964	0.000816257	Case-enriched	0.171481	0.0963958	21.5934	0.000356039	101	0.0262149	TRUE
K13244	Urine	KO	2.05046e-06	3.16793e-07	6.98289e-08	0	1.212	0.000816257	Case-enriched	0.171481	0.0963958	21.5989	0.000354729	101	0.0262149	TRUE
K06336	Urine	KO	7.22289e-07	0	0	0	0.784328	0.000887497	Case-enriched	0.171481	0.0998002	16.0998	0.00027599	101	0.0262149	TRUE
K07169	Urine	KO	1.24663e-06	2.01241e-08	0	0	1.13902	0.000897981	Case-enriched	0.171481	0.0998002	20.6645	6.98382e-05	101	0.0262149	TRUE
K00891	Urine	KO	0.000727345	0.000882144	0.00076113	0.000839217	-0.278026	0.000900659	Control-enriched	0.171481	0.0998002	-18.3623	0.00466612	101	0.0423163	TRUE
K02491	Urine	KO	2.24865e-06	5.38366e-08	0	0	1.62419	0.000907734	Case-enriched	0.171481	0.0998002	19.7537	9.57585e-05	101	0.0262149	TRUE
K05299	Urine	KO	1.35647e-05	2.81694e-06	1.49978e-06	0	1.93199	0.000909421	Case-enriched	0.171481	0.0998002	20.3692	0.00127019	101	0.0280705	TRUE
K08359	Urine	KO	1.6914e-05	7.39275e-05	2.40043e-07	2.97789e-06	-2.06441	0.000909421	Control-enriched	0.171481	0.0998002	-16.7587	0.00726833	101	0.0539266	TRUE
K07228	Urine	KO	2.69665e-06	1.87785e-07	0	0	1.63795	0.000953636	Case-enriched	0.175537	0.10126	22.5489	4.5782e-05	101	0.0246195	TRUE
K10939	Urine	KO	2.05909e-06	3.20098e-07	7.78364e-08	0	1.21246	0.00103696	Case-enriched	0.176481	0.10126	21.6446	0.000385946	101	0.0262149	TRUE
K19510	Urine	KO	0.000119772	0.000194544	7.23171e-06	5.5315e-05	-0.695207	0.0010743	Control-enriched	0.176481	0.10126	-20.9042	0.00150868	101	0.0280705	TRUE
K00584	Urine	KO	6.89609e-07	9.74245e-09	0	0	0.742702	0.00108279	Case-enriched	0.176481	0.10126	19.3345	3.82554e-05	101	0.0246195	TRUE
K03836	Urine	KO	2.07491e-06	3.20098e-07	7.78364e-08	0	1.2199	0.00109573	Case-enriched	0.176481	0.10126	21.539	0.000412621	101	0.0262149	TRUE
K07279	Urine	KO	2.06546e-06	3.20098e-07	7.78364e-08	0	1.21546	0.00109573	Case-enriched	0.176481	0.10126	21.539	0.000412621	101	0.0262149	TRUE
K07786	Urine	KO	2.06663e-06	3.20098e-07	7.78364e-08	0	1.21601	0.00109573	Case-enriched	0.176481	0.10126	21.539	0.000412621	101	0.0262149	TRUE
K01535	Urine	KO	6.65733e-07	5.8436e-08	0	0	0.654223	0.00114024	Case-enriched	0.177805	0.101812	16.3069	0.00171124	101	0.0286976	TRUE
K19092	Urine	KO	2.0582e-05	8.03843e-05	2.33403e-06	4.51861e-05	-1.91492	0.00114995	Control-enriched	0.177805	0.101812	-13.5029	0.0289313	101	0.120706	TRUE
K13028	Urine	KO	8.35924e-07	2.06173e-08	0	0	0.847064	0.00124376	Case-enriched	0.179085	0.104245	16.9416	0.000447195	101	0.0262149	TRUE
K11214	Urine	KO	8.84698e-06	4.48639e-05	8.24013e-08	2.43571e-06	-2.21961	0.00128681	Control-enriched	0.179085	0.104245	-13.431	0.0269252	101	0.116092	TRUE
K09732	Urine	KO	6.47388e-07	0	0	0	0.72018	0.00129052	Case-enriched	0.179085	0.104245	16.8409	6.42408e-05	101	0.0261392	TRUE
K15512	Urine	KO	8.26379e-07	0	0	0	0.868987	0.00129052	Case-enriched	0.179085	0.104245	17.5791	2.98317e-05	101	0.0246195	TRUE
K15513	Urine	KO	8.08287e-07	0	0	0	0.854624	0.00129052	Case-enriched	0.179085	0.104245	17.5755	2.99207e-05	101	0.0246195	TRUE
K08358	Urine	KO	1.69931e-05	7.39543e-05	2.57116e-07	2.97789e-06	-2.05856	0.00132854	Control-enriched	0.179085	0.104623	-16.3758	0.00890137	101	0.0598404	TRUE
K06990	Urine	KO	9.95932e-06	2.86234e-07	3.27254e-07	0	3.09093	0.00133135	Case-enriched	0.179085	0.104623	25.6061	2.55241e-05	101	0.0246195	TRUE
K14974	Urine	KO	1.23545e-06	2.47318e-07	0	0	0.841738	0.00134354	Case-enriched	0.179085	0.105011	19.958	0.000178278	101	0.0262149	TRUE
K00950	Urine	KO	0.000485688	0.000290698	0.000404021	0.000283686	0.738523	0.0014251	Case-enriched	0.186663	0.108364	20.4577	0.00153773	101	0.0280705	TRUE
K11635	Urine	KO	1.91899e-06	2.72046e-07	1.69824e-07	0	1.19832	0.00149777	Case-enriched	0.186663	0.111093	23.5141	9.12963e-05	101	0.0262149	TRUE
K08357	Urine	KO	1.69895e-05	7.39275e-05	2.87754e-07	2.97789e-06	-2.05834	0.00154805	Control-enriched	0.186663	0.111363	-16.3185	0.00919409	101	0.0603345	TRUE
K09700	Urine	KO	4.1688e-06	3.60523e-06	2.59439e-07	0	0.166554	0.00155069	Case-enriched	0.186663	0.111363	18.4572	0.00295564	101	0.0340854	TRUE
K02254	Urine	KO	1.01524e-06	9.33372e-09	0	0	0.997545	0.00155934	Case-enriched	0.186663	0.111363	17.2317	0.000247432	101	0.0262149	TRUE
K05823	Urine	KO	0.000126408	0.000203362	1.67145e-05	8.55811e-05	-0.681664	0.00159261	Control-enriched	0.186663	0.111363	-18.6234	0.00417897	101	0.0397996	TRUE
K00046	Urine	KO	0.000168971	0.000279533	8.03093e-05	0.000203595	-0.722884	0.00165375	Control-enriched	0.186663	0.112592	-18.2835	0.00494925	101	0.0439318	TRUE
K10551	Urine	KO	2.20015e-06	3.58507e-07	2.20657e-07	0	1.23612	0.00167778	Case-enriched	0.186663	0.112592	21.8791	0.000429478	101	0.0262149	TRUE
K11177	Urine	KO	2.02193e-05	2.30476e-06	1.64843e-06	7.68303e-08	2.68276	0.0016832	Case-enriched	0.186663	0.112599	23.9755	0.000198207	101	0.0262149	TRUE
K15357	Urine	KO	1.52118e-06	1.33018e-07	0	0	1.15393	0.00172582	Case-enriched	0.186663	0.113652	19.4935	0.000246079	101	0.0262149	TRUE
K11607	Urine	KO	3.7485e-05	8.70071e-05	2.64677e-06	1.29604e-05	-1.19332	0.00181029	Control-enriched	0.186663	0.115264	-19.7707	0.00268466	101	0.0333205	TRUE
K10912	Urine	KO	3.92501e-07	0	0	0	0.477678	0.00186594	Case-enriched	0.186663	0.116641	16.6282	5.48201e-05	101	0.0246195	TRUE
K12049	Urine	KO	3.23639e-07	0	0	0	0.404509	0.00186594	Case-enriched	0.186663	0.116641	10.9849	0.00904265	101	0.0598817	TRUE
K12050	Urine	KO	3.23639e-07	0	0	0	0.404509	0.00186594	Case-enriched	0.186663	0.116641	10.9849	0.00904265	101	0.0598817	TRUE
K12053	Urine	KO	7.94112e-07	0	0	0	0.84327	0.00186594	Case-enriched	0.186663	0.116641	11.1633	0.00805158	101	0.0571957	TRUE
K09931	Urine	KO	4.7791e-06	3.00419e-07	7.48444e-08	0	2.15187	0.00188234	Case-enriched	0.186663	0.116689	22.4361	0.000126827	101	0.0262149	TRUE
K10673	Urine	KO	2.4387e-06	5.68586e-07	1.0718e-07	0	1.1324	0.00195846	Case-enriched	0.186663	0.116691	19.3503	0.00189513	101	0.029244	TRUE
K18567	Urine	KO	8.869e-07	6.01593e-08	0	0	0.831737	0.00197997	Case-enriched	0.186663	0.116691	15.4143	0.00104984	101	0.0280705	TRUE
K05518	Urine	KO	1.55804e-06	1.47865e-08	0	0	1.33386	0.00202179	Case-enriched	0.186663	0.116691	18.5844	0.000150686	101	0.0262149	TRUE
K04781	Urine	KO	4.29748e-06	7.21689e-07	3.91057e-07	5.33299e-08	1.62148	0.0020477	Case-enriched	0.186663	0.116691	19.9439	0.00208021	101	0.0304894	TRUE
K00320	Urine	KO	1.53928e-06	1.54398e-08	0	0	1.32231	0.00208776	Case-enriched	0.186663	0.116691	18.7409	0.000106426	101	0.0262149	TRUE
K05797	Urine	KO	5.60233e-07	3.25867e-07	0	0	0.234826	0.0020918	Case-enriched	0.186663	0.116691	13.6532	0.0075908	101	0.0553627	TRUE
K13483	Urine	KO	1.96985e-05	2.33901e-06	1.4688e-06	7.68303e-08	2.63203	0.00210529	Case-enriched	0.186663	0.116691	23.4893	0.000272135	101	0.0262149	TRUE
K03170	Urine	KO	1.03852e-06	3.22384e-08	0	0	0.981746	0.00219027	Case-enriched	0.186663	0.116691	15.5166	0.000861905	101	0.0280705	TRUE
K18473	Urine	KO	9.25318e-06	8.43078e-08	0	0	3.24122	0.00219388	Case-enriched	0.186663	0.116691	21.691	0.000148887	101	0.0262149	TRUE
K06518	Urine	KO	0.000398015	0.000535183	0.000406303	0.000487687	-0.426283	0.0022194	Control-enriched	0.186663	0.116691	-20.1112	0.0020881	101	0.0304894	TRUE
K00960	Urine	KO	1.31953e-06	4.59171e-08	0	0	1.14906	0.00223226	Case-enriched	0.186663	0.116691	17.0828	0.000584113	101	0.0268991	TRUE
K10024	Urine	KO	9.10804e-06	1.94291e-07	1.04362e-07	0	3.08128	0.00224192	Case-enriched	0.186663	0.116691	21.6562	0.000331489	101	0.0262149	TRUE
K19507	Urine	KO	0.000135932	0.000215388	2.06317e-05	8.506e-05	-0.660159	0.00229551	Control-enriched	0.186663	0.116691	-18.973	0.00403248	101	0.0392051	TRUE
K06308	Urine	KO	1.65984e-06	3.40434e-08	0	0	1.36304	0.0022977	Case-enriched	0.186663	0.116691	16.9316	0.000591509	101	0.0268991	TRUE
K19664	Urine	KO	8.59572e-07	1.54398e-08	0	0	0.872866	0.0022977	Case-enriched	0.186663	0.116691	18.4914	0.000135643	101	0.0262149	TRUE
K13832	Urine	KO	3.1486e-06	1.41064e-07	0	0	1.86225	0.00234359	Case-enriched	0.186663	0.116691	20.9969	3.81392e-05	101	0.0246195	TRUE
K18149	Urine	KO	0.000150846	0.000276876	3.46529e-05	0.000225227	-0.871838	0.00235146	Control-enriched	0.186663	0.116691	-16.6373	0.0108588	101	0.0667285	TRUE
K02596	Urine	KO	1.31441e-06	5.78785e-08	0	0	1.12947	0.00237186	Case-enriched	0.186663	0.116691	19.189	7.42986e-05	101	0.0262149	TRUE
K14257	Urine	KO	8.85422e-07	2.06173e-08	0	0	0.885445	0.00238946	Case-enriched	0.186663	0.116691	16.2495	0.000450829	101	0.0262149	TRUE
K16168	Urine	KO	3.28981e-06	2.72162e-07	3.45412e-08	0	1.75363	0.00244251	Case-enriched	0.186663	0.116691	21.0997	0.000238704	101	0.0262149	TRUE
K14340	Urine	KO	1.11326e-06	1.48744e-07	0	0	0.879416	0.00246684	Case-enriched	0.186663	0.116691	19.4596	0.000214172	101	0.0262149	TRUE
K04100	Urine	KO	1.23064e-06	3.13668e-07	0	0	0.763855	0.00246831	Case-enriched	0.186663	0.116691	19.5715	0.000451289	101	0.0262149	TRUE
K16090	Urine	KO	5.79525e-05	4.40515e-06	8.16776e-06	5.74809e-07	3.44715	0.00247974	Case-enriched	0.186663	0.116691	23.8853	0.000238492	101	0.0262149	TRUE
K07389	Urine	KO	1.00416e-06	2.06173e-08	0	0	0.973553	0.00255642	Case-enriched	0.186663	0.116691	15.9879	0.000540646	101	0.0268798	TRUE
K18005	Urine	KO	9.19434e-07	2.76408e-08	0	0	0.901345	0.00255642	Case-enriched	0.186663	0.116691	16.252	0.000394421	101	0.0262149	TRUE
K13655	Urine	KO	2.42085e-06	3.6409e-07	2.52526e-07	0	1.32641	0.00257396	Case-enriched	0.186663	0.116691	20.8984	0.000888925	101	0.0280705	TRUE
K13767	Urine	KO	1.73363e-06	1.80301e-07	0	0	1.21166	0.00263852	Case-enriched	0.186663	0.116691	18.3957	0.000424077	101	0.0262149	TRUE
K18135	Urine	KO	7.30631e-06	2.32116e-08	0	0	3.0211	0.00265048	Case-enriched	0.186663	0.116691	17.9895	0.000592007	101	0.0268991	TRUE
K02351	Urine	KO	6.40806e-06	5.729e-07	1.66803e-07	0	2.23567	0.00266375	Case-enriched	0.186663	0.116691	21.86	0.000399774	101	0.0262149	TRUE
K02875	Urine	KO	5.91264e-07	0	0	0	0.670173	0.00268336	Case-enriched	0.186663	0.116691	15.11	0.000155091	101	0.0262149	TRUE
K02915	Urine	KO	5.90972e-07	0	0	0	0.669909	0.00268336	Case-enriched	0.186663	0.116691	15.11	0.000155091	101	0.0262149	TRUE
K05991	Urine	KO	3.57101e-07	0	0	0	0.440528	0.00268336	Case-enriched	0.186663	0.116691	12.3634	0.00299647	101	0.0340854	TRUE
K13955	Urine	KO	4.45075e-07	0	0	0	0.531144	0.00268336	Case-enriched	0.186663	0.116691	11.4958	0.0056822	101	0.0471848	TRUE
K17640	Urine	KO	4.37701e-07	0	0	0	0.523764	0.00268336	Case-enriched	0.186663	0.116691	13.9807	0.000866152	101	0.0280705	TRUE
K19096	Urine	KO	4.50487e-07	0	0	0	0.536537	0.00268336	Case-enriched	0.186663	0.116691	15.5545	0.000149157	101	0.0262149	TRUE
K12234	Urine	KO	9.66878e-06	6.09505e-07	2.06415e-07	0	2.72871	0.00272507	Case-enriched	0.186663	0.116691	22.5167	0.000140368	101	0.0262149	TRUE
K12069	Urine	KO	5.50042e-07	1.8894e-08	0	0	0.605304	0.00273141	Case-enriched	0.186663	0.116691	17.8808	0.000554311	101	0.0268991	TRUE
K19509	Urine	KO	0.000146919	0.000221935	2.14293e-05	9.33181e-05	-0.591822	0.00274888	Control-enriched	0.186663	0.116691	-18.7648	0.00441433	101	0.0410124	TRUE
K02597	Urine	KO	1.77681e-06	2.27093e-08	0	0	1.44103	0.00276067	Case-enriched	0.186663	0.116691	17.6394	0.000280413	101	0.0262149	TRUE
K19641	Urine	KO	9.18718e-07	2.82296e-08	0	0	0.899981	0.00277665	Case-enriched	0.186663	0.116691	16.4637	0.00100363	101	0.0280705	TRUE
K19661	Urine	KO	6.83543e-07	2.82296e-08	0	0	0.711338	0.00277665	Case-enriched	0.186663	0.116691	16.4959	0.000980476	101	0.0280705	TRUE
K06862	Urine	KO	1.13319e-06	2.34461e-08	0	0	1.05958	0.00282693	Case-enriched	0.188405	0.117007	16.3707	0.000349753	101	0.0262149	TRUE
K04034	Urine	KO	1.04428e-06	4.32989e-08	0	0	0.970439	0.00295553	Case-enriched	0.189043	0.117007	18.8352	0.000106715	101	0.0262149	TRUE
K18912	Urine	KO	2.74452e-06	1.20395e-07	0	0	1.74077	0.00298436	Case-enriched	0.189043	0.117007	17.7376	0.000691267	101	0.0280705	TRUE
K07092	Urine	KO	6.96422e-06	1.52693e-08	0	0	2.97167	0.00298849	Case-enriched	0.189043	0.117007	16.9592	0.000962838	101	0.0280705	TRUE
K19138	Urine	KO	9.55573e-07	6.6489e-08	0	0	0.874723	0.00298849	Case-enriched	0.189043	0.117007	17.7462	0.000535715	101	0.0268798	TRUE
K18289	Urine	KO	9.04256e-06	5.96778e-08	1.66819e-08	0	3.24443	0.00299132	Case-enriched	0.189043	0.117007	20.3639	0.000457323	101	0.0262149	TRUE
K07357	Urine	KO	3.63469e-05	0.000131043	1.28108e-06	7.9264e-06	-1.82195	0.00303164	Control-enriched	0.189043	0.117007	-16.9803	0.00898999	101	0.0598817	TRUE
K02595	Urine	KO	1.03888e-06	2.27093e-08	0	0	0.995383	0.00303575	Case-enriched	0.189043	0.117007	17.4986	0.00031555	101	0.0262149	TRUE
K18030	Urine	KO	1.50029e-06	2.67777e-07	0	0	0.979795	0.00314365	Case-enriched	0.189043	0.117007	19.0535	0.000431695	101	0.0262149	TRUE
K19224	Urine	KO	2.32201e-06	1.80301e-07	0	0	1.4929	0.00316531	Case-enriched	0.189043	0.117007	16.448	0.00134846	101	0.0280705	TRUE
K16167	Urine	KO	3.75277e-06	3.37289e-07	3.05592e-08	0	1.82946	0.0031956	Case-enriched	0.189043	0.117007	20.1891	0.00044648	101	0.0262149	TRUE
K14941	Urine	KO	1.56246e-05	1.16171e-06	2.62186e-06	4.27758e-07	2.94308	0.00324107	Case-enriched	0.189043	0.117007	20.9426	0.00139872	101	0.0280705	TRUE
K03799	Urine	KO	0.000468784	0.00029615	0.000498534	0.000332361	0.660806	0.00324697	Case-enriched	0.189043	0.117007	13.7098	0.0302471	101	0.124981	TRUE
K00271	Urine	KO	1.80829e-06	5.98679e-08	0	0	1.40581	0.00326746	Case-enriched	0.189043	0.117007	17.1481	0.00073466	101	0.0280705	TRUE
K02944	Urine	KO	6.8774e-07	4.87122e-09	0	0	0.748082	0.00328712	Case-enriched	0.189043	0.117007	17.1842	0.000101851	101	0.0262149	TRUE
K14561	Urine	KO	6.42255e-07	4.87122e-09	0	0	0.708668	0.00328712	Case-enriched	0.189043	0.117007	17.1636	0.000104257	101	0.0262149	TRUE
K04110	Urine	KO	7.92254e-07	1.46538e-08	0	0	0.820787	0.0033992	Case-enriched	0.189043	0.117007	17.2254	8.38021e-05	101	0.0262149	TRUE
K06376	Urine	KO	1.08957e-06	9.33372e-09	0	0	1.04981	0.0033992	Case-enriched	0.189043	0.117007	16.166	0.000353956	101	0.0262149	TRUE
K16200	Urine	KO	1.19768e-06	9.33372e-09	0	0	1.12258	0.0033992	Case-enriched	0.189043	0.117007	15.7236	0.000497138	101	0.0266901	TRUE
K19508	Urine	KO	0.000151789	0.000233566	2.94963e-05	0.000103153	-0.618456	0.00343407	Control-enriched	0.189043	0.117007	-17.8837	0.00665965	101	0.0510415	TRUE
K13995	Urine	KO	1.61071e-06	1.7692e-07	0	0	1.14943	0.00343596	Case-enriched	0.189043	0.117007	18.9195	0.000471511	101	0.0264148	TRUE
K15022	Urine	KO	4.07702e-07	1.53293e-08	0	0	0.471394	0.00344141	Case-enriched	0.189043	0.117007	16.8479	0.000597282	101	0.0268991	TRUE
K01734	Urine	KO	0.000324057	0.000486472	0.000351196	0.000483088	-0.584625	0.00348224	Control-enriched	0.189043	0.117007	-18.1397	0.00578245	101	0.0476082	TRUE
K07016	Urine	KO	1.34607e-06	1.15137e-07	0	0	1.07302	0.0035341	Case-enriched	0.189043	0.117007	17.823	0.000897797	101	0.0280705	TRUE
K06422	Urine	KO	1.62545e-06	1.42697e-07	0	0	1.20012	0.00355752	Case-enriched	0.189043	0.117007	17.7875	0.000517411	101	0.0268798	TRUE
K16701	Urine	KO	8.76539e-07	2.06173e-08	0	0	0.878632	0.00363385	Case-enriched	0.189043	0.117007	15.3739	0.000742297	101	0.0280705	TRUE
K03191	Urine	KO	1.18097e-05	4.90141e-05	4.42924e-07	2.43571e-06	-1.9651	0.00364258	Control-enriched	0.189043	0.117007	-10.7938	0.0760301	101	0.206456	TRUE
K18821	Urine	KO	1.71524e-07	1.20519e-08	0	0	0.211103	0.00366222	Case-enriched	0.189043	0.117007	11.8049	0.0134228	101	0.075088	TRUE
K15054	Urine	KO	9.26962e-07	5.13341e-08	0	0	0.874107	0.00367632	Case-enriched	0.189043	0.117007	18.8957	0.000202574	101	0.0262149	TRUE
K08344	Urine	KO	2.93665e-05	7.86746e-05	1.44406e-06	8.02544e-06	-1.39164	0.0037598	Control-enriched	0.189043	0.117007	-17.2517	0.00826949	101	0.0581195	TRUE
K06981	Urine	KO	1.1905e-06	5.14384e-08	0	0	1.0589	0.00378555	Case-enriched	0.189043	0.117007	19.1879	0.000129426	101	0.0262149	TRUE
K19731	Urine	KO	1.45188e-06	5.57555e-08	0	0	1.21561	0.00378655	Case-enriched	0.189043	0.117007	17.9508	0.00122068	101	0.0280705	TRUE
K19506	Urine	KO	0.000131305	0.000209635	1.73936e-05	7.76579e-05	-0.670873	0.00381433	Control-enriched	0.189043	0.117007	-18.3141	0.00559917	101	0.0467428	TRUE
K01233	Urine	KO	4.04353e-07	0	0	0	0.489906	0.00383905	Case-enriched	0.189043	0.117007	12.7419	0.00168967	101	0.0285839	TRUE
K01731	Urine	KO	3.68785e-07	0	0	0	0.452896	0.00383905	Case-enriched	0.189043	0.117007	12.4363	0.00237387	101	0.0318066	TRUE
K07066	Urine	KO	5.54737e-07	0	0	0	0.636671	0.00383905	Case-enriched	0.189043	0.117007	13.8917	0.000573198	101	0.0268991	TRUE
K09147	Urine	KO	6.21343e-07	0	0	0	0.69719	0.00383905	Case-enriched	0.189043	0.117007	14.2201	0.000268131	101	0.0262149	TRUE
K09715	Urine	KO	5.86848e-07	0	0	0	0.666164	0.00383905	Case-enriched	0.189043	0.117007	14.2365	0.000262782	101	0.0262149	TRUE
K14670	Urine	KO	5.39165e-07	0	0	0	0.622148	0.00383905	Case-enriched	0.189043	0.117007	13.4164	0.000990511	101	0.0280705	TRUE
K14671	Urine	KO	5.23561e-07	0	0	0	0.607448	0.00383905	Case-enriched	0.189043	0.117007	13.4012	0.00100315	101	0.0280705	TRUE
K14673	Urine	KO	5.11858e-07	0	0	0	0.596323	0.00383905	Case-enriched	0.189043	0.117007	13.4031	0.00100152	101	0.0280705	TRUE
K17910	Urine	KO	2.35106e-07	0	0	0	0.304635	0.00383905	Case-enriched	0.189043	0.117007	12.582	0.00196994	101	0.0298165	TRUE
K01193	Urine	KO	0.000532655	0.000751666	0.000608145	0.000746557	-0.496102	0.00390905	Control-enriched	0.191018	0.117007	-15.4689	0.0169561	101	0.0873917	TRUE
K16188	Urine	KO	2.41184e-06	2.35985e-07	0	0	1.46489	0.00392858	Case-enriched	0.191018	0.117007	19.4953	0.000235349	101	0.0262149	TRUE
K09693	Urine	KO	0.000265919	0.000406668	0.000141233	0.000347125	-0.610995	0.00399885	Control-enriched	0.191116	0.117007	-11.8351	0.0606379	101	0.179811	TRUE
K00410	Urine	KO	7.20327e-07	2.33505e-08	0	0	0.749383	0.00401353	Case-enriched	0.191116	0.117007	14.0409	0.00202532	101	0.0304034	TRUE
K00514	Urine	KO	7.44198e-07	4.39615e-08	0	0	0.740495	0.00401353	Case-enriched	0.191116	0.117007	15.2107	0.000745286	101	0.0280705	TRUE
K18291	Urine	KO	9.02103e-06	5.96778e-08	0	0	3.24133	0.00405244	Case-enriched	0.191116	0.117007	19.4696	0.000772292	101	0.0280705	TRUE
K16248	Urine	KO	1.43516e-05	5.6716e-05	3.63013e-07	2.66765e-06	-1.91058	0.00408547	Control-enriched	0.191116	0.117007	-10.7286	0.0780418	101	0.209785	TRUE
K01299	Urine	KO	0.000153356	0.000250975	5.72067e-05	9.33181e-05	-0.707018	0.00409052	Control-enriched	0.191116	0.117007	-19.3187	0.00217651	101	0.0307897	TRUE
K00148	Urine	KO	1.09329e-05	4.63319e-07	3.46684e-07	0	3.02762	0.00411846	Case-enriched	0.191116	0.117007	21.4091	0.000612081	101	0.0268991	TRUE
K09682	Urine	KO	2.34559e-06	1.86754e-07	0	0	1.49524	0.00422418	Case-enriched	0.191116	0.117007	18.0555	0.00113873	101	0.0280705	TRUE
K00038	Urine	KO	2.66193e-06	4.75244e-07	1.6181e-07	0	1.31165	0.00425797	Case-enriched	0.191116	0.117007	18.5994	0.00208318	101	0.0304894	TRUE
K04116	Urine	KO	5.60844e-07	4.86469e-09	0	0	0.635325	0.00435296	Case-enriched	0.191116	0.117007	15.2668	0.000598411	101	0.0268991	TRUE
K11212	Urine	KO	8.68724e-06	5.45584e-07	1.47509e-07	0	2.64793	0.00436529	Case-enriched	0.191116	0.117007	22.1678	0.000155535	101	0.0262149	TRUE
K06206	Urine	KO	0.0002951	0.000423809	0.000306881	0.000387624	-0.520729	0.00438274	Control-enriched	0.191116	0.117007	-19.384	0.00309306	101	0.0340854	TRUE
K02593	Urine	KO	9.85838e-07	2.27093e-08	0	0	0.957352	0.00438434	Case-enriched	0.191116	0.117007	17.2125	0.000289477	101	0.0262149	TRUE
K09879	Urine	KO	1.45504e-06	1.38866e-07	0	0	1.10815	0.00438438	Case-enriched	0.191116	0.117007	18.6166	0.000592708	101	0.0268991	TRUE
K00217	Urine	KO	5.73562e-07	1.53865e-07	0	0	0.44756	0.00442889	Case-enriched	0.191116	0.117321	14.738	0.00122721	101	0.0280705	TRUE
K06299	Urine	KO	1.38424e-06	4.94918e-07	0	0	0.673463	0.00447738	Case-enriched	0.191116	0.117739	17.6607	0.000586249	101	0.0268991	TRUE
K06350	Urine	KO	3.72359e-06	6.32895e-07	1.37978e-08	0	1.53245	0.00449369	Case-enriched	0.191116	0.117745	21.1511	0.000159016	101	0.0262149	TRUE
K06344	Urine	KO	7.82077e-07	9.33372e-09	0	0	0.820156	0.00450058	Case-enriched	0.191116	0.117745	13.5074	0.00246988	101	0.0323455	TRUE
K13039	Urine	KO	4.02933e-07	4.87122e-09	0	0	0.481436	0.00450058	Case-enriched	0.191116	0.117745	15.5422	0.000427016	101	0.0262149	TRUE
K07123	Urine	KO	5.99467e-07	1.51289e-08	0	0	0.655928	0.00452212	Case-enriched	0.191116	0.118051	18.6504	4.82365e-05	101	0.0246195	TRUE
K14647	Urine	KO	1.44329e-06	8.03824e-08	0	0	1.17728	0.00454025	Case-enriched	0.191116	0.118051	15.5701	0.00143715	101	0.0280705	TRUE
K04102	Urine	KO	5.81675e-07	1.68519e-07	0	0	0.436772	0.00457577	Case-enriched	0.191116	0.118104	15.9091	0.000453399	101	0.0262149	TRUE
K04101	Urine	KO	1.66577e-06	3.40308e-07	1.82455e-08	0	0.991988	0.0046106	Case-enriched	0.191116	0.118673	20.273	0.000448336	101	0.0262149	TRUE
K06313	Urine	KO	3.51561e-06	5.71749e-07	0	0	1.52255	0.0046298	Case-enriched	0.191116	0.118673	19.1659	0.000304051	101	0.0262149	TRUE
K02623	Urine	KO	8.68189e-06	4.2226e-07	6.60063e-08	0	2.7671	0.00465659	Case-enriched	0.191116	0.118884	19.7077	0.00127432	101	0.0280705	TRUE
K09934	Urine	KO	2.70591e-06	4.27044e-07	3.02462e-07	0	1.3768	0.00482592	Case-enriched	0.191116	0.121736	20.9022	0.000920346	101	0.0280705	TRUE
K10023	Urine	KO	1.00836e-05	1.96437e-07	1.28217e-07	0	3.21161	0.00488956	Case-enriched	0.191116	0.122074	19.9492	0.000995004	101	0.0280705	TRUE
K18904	Urine	KO	7.38641e-07	6.37553e-08	0	0	0.708794	0.00495796	Case-enriched	0.191116	0.122891	19.2213	0.000555682	101	0.0268991	TRUE
K16243	Urine	KO	7.31077e-07	7.42903e-08	0	0	0.688286	0.00496383	Case-enriched	0.191116	0.122891	18.8042	0.000614323	101	0.0268991	TRUE
K16244	Urine	KO	7.31077e-07	7.42903e-08	0	0	0.688286	0.00496383	Case-enriched	0.191116	0.122891	18.8042	0.000614323	101	0.0268991	TRUE
K00702	Urine	KO	1.59836e-05	5.33803e-05	4.8577e-07	8.26263e-06	-1.67894	0.00500322	Control-enriched	0.191116	0.123411	-11.0208	0.0752569	101	0.2053	TRUE
K07271	Urine	KO	0.000242323	0.000401061	0.000113376	0.00034395	-0.724541	0.00501978	Control-enriched	0.191116	0.123425	-15.5077	0.0177729	101	0.0901	TRUE
K06294	Urine	KO	1.93072e-06	5.40976e-07	0	0	0.927413	0.0050213	Case-enriched	0.191116	0.123425	18.942	0.00035551	101	0.0262149	TRUE
K19504	Urine	KO	0.000115198	0.0001852	4.46886e-06	3.52387e-05	-0.680271	0.00509674	Control-enriched	0.191116	0.124411	-16.6749	0.0113586	101	0.0686042	TRUE
K10536	Urine	KO	0.00014771	0.000247321	3.76284e-05	0.000123902	-0.739703	0.00512919	Control-enriched	0.191116	0.12473	-15.1012	0.0203649	101	0.0972921	TRUE
K09692	Urine	KO	0.000247244	0.000350539	0.000119876	0.000262907	-0.501926	0.00513242	Control-enriched	0.191116	0.12473	-11.8689	0.0622071	101	0.183209	TRUE
K19139	Urine	KO	1.19066e-06	9.16909e-08	0	0	1.0048	0.00521635	Case-enriched	0.191116	0.124912	15.9822	0.00165337	101	0.02836	TRUE
K13041	Urine	KO	1.72295e-05	7.37024e-05	6.93189e-08	2.07802e-06	-2.03488	0.00521915	Control-enriched	0.191116	0.124912	-13.8934	0.0283793	101	0.119369	TRUE
K07718	Urine	KO	0.00045329	0.000817037	0.00033302	0.000754157	-0.848554	0.00524868	Control-enriched	0.191116	0.124912	-12.7372	0.046686	101	0.162919	TRUE
K07536	Urine	KO	4.00219e-07	2.2763e-08	0	0	0.453181	0.00530896	Case-enriched	0.191116	0.124912	14.6258	0.0010194	101	0.0280705	TRUE
K18006	Urine	KO	7.76273e-07	2.76408e-08	0	0	0.789517	0.00530896	Case-enriched	0.191116	0.124912	14.2983	0.00135983	101	0.0280705	TRUE
K06300	Urine	KO	1.32974e-06	1.80301e-07	0	0	0.981012	0.00534667	Case-enriched	0.191116	0.124912	16.7606	0.000976622	101	0.0280705	TRUE
K06327	Urine	KO	1.41828e-06	1.80301e-07	0	0	1.03483	0.00534667	Case-enriched	0.191116	0.124912	17.079	0.000825633	101	0.0280705	TRUE
K08982	Urine	KO	4.90286e-06	2.95282e-07	4.40094e-08	0	2.18815	0.00539423	Case-enriched	0.191116	0.124912	19.3453	0.000889925	101	0.0280705	TRUE
K06314	Urine	KO	2.07317e-06	6.48853e-07	0	0	0.898265	0.0054425	Case-enriched	0.191116	0.124912	18.8556	0.000372752	101	0.0262149	TRUE
K03391	Urine	KO	3.74044e-07	0	0	0	0.458428	0.00546589	Case-enriched	0.191116	0.124912	12.5547	0.0015976	101	0.0280705	TRUE
K04780	Urine	KO	3.97436e-07	0	0	0	0.482782	0.00546589	Case-enriched	0.191116	0.124912	11.1349	0.00442961	101	0.0410124	TRUE
K05554	Urine	KO	4.27589e-07	0	0	0	0.51358	0.00546589	Case-enriched	0.191116	0.124912	11.5252	0.00344982	101	0.0354339	TRUE
K10925	Urine	KO	7.26537e-08	0	0	0	0.101184	0.00546589	Case-enriched	0.191116	0.124912	12.621	0.00127286	101	0.0280705	TRUE
K14667	Urine	KO	5.0338e-07	0	0	0	0.58821	0.00546589	Case-enriched	0.191116	0.124912	12.0089	0.00244984	101	0.0323204	TRUE
K14668	Urine	KO	5.01039e-07	0	0	0	0.585962	0.00546589	Case-enriched	0.191116	0.124912	12.0089	0.00244984	101	0.0323204	TRUE
K14681	Urine	KO	1.21487e-07	0	0	0	0.165413	0.00546589	Case-enriched	0.191116	0.124912	13.505	0.000488056	101	0.0266901	TRUE
K15468	Urine	KO	4.54146e-07	0	0	0	0.540172	0.00546589	Case-enriched	0.191116	0.124912	11.8126	0.00290882	101	0.0340854	TRUE
K15896	Urine	KO	2.15777e-07	0	0	0	0.281878	0.00546589	Case-enriched	0.191116	0.124912	12.4987	0.00127267	101	0.0280705	TRUE
K16327	Urine	KO	2.79593e-07	0	0	0	0.355685	0.00546589	Case-enriched	0.191116	0.124912	10.9198	0.00579501	101	0.0476609	TRUE
K17208	Urine	KO	2.23756e-07	0	0	0	0.291316	0.00546589	Case-enriched	0.191116	0.124912	13.2089	0.000802781	101	0.0280705	TRUE
K17209	Urine	KO	2.23756e-07	0	0	0	0.291316	0.00546589	Case-enriched	0.191116	0.124912	13.2089	0.000802781	101	0.0280705	TRUE
K17210	Urine	KO	2.23756e-07	0	0	0	0.291316	0.00546589	Case-enriched	0.191116	0.124912	13.2089	0.000802781	101	0.0280705	TRUE
K17237	Urine	KO	3.32453e-07	0	0	0	0.414084	0.00546589	Case-enriched	0.191116	0.124912	13.4101	0.000530258	101	0.0268798	TRUE
K19426	Urine	KO	1.92457e-07	0	0	0	0.253937	0.00546589	Case-enriched	0.191116	0.124912	11.1159	0.00487472	101	0.0435682	TRUE
K02804	Urine	KO	0.00023265	0.00035471	0.000122414	0.000341618	-0.606351	0.00548971	Control-enriched	0.191116	0.125009	-15.3876	0.0187719	101	0.0925543	TRUE
K01502	Urine	KO	9.88825e-07	6.61186e-08	0	0	0.899549	0.00560167	Case-enriched	0.191116	0.125684	17.8148	0.000164448	101	0.0262149	TRUE
K11629	Urine	KO	1.24108e-06	5.78268e-08	0	0	1.08309	0.00560167	Case-enriched	0.191116	0.125684	14.826	0.0022496	101	0.0310946	TRUE
K14954	Urine	KO	1.42248e-06	1.53115e-07	0	0	1.07095	0.00560775	Case-enriched	0.191116	0.125684	17.115	0.00104522	101	0.0280705	TRUE
K11312	Urine	KO	1.31003e-05	4.83208e-06	1.97485e-06	2.89779e-07	1.27364	0.00564852	Case-enriched	0.191116	0.126242	18.3066	0.00508224	101	0.0446487	TRUE
K06974	Urine	KO	1.52963e-06	8.66736e-08	0	0	1.21901	0.00565415	Case-enriched	0.191116	0.126242	19.7368	0.000445725	101	0.0262149	TRUE
K09804	Urine	KO	1.09401e-06	2.08946e-06	0	0	-0.561084	0.00565546	Control-enriched	0.191116	0.126242	14.2979	0.00898415	101	0.0598817	FALSE
K10216	Urine	KO	3.68344e-07	2.2763e-08	0	0	0.419959	0.00566747	Case-enriched	0.191116	0.126346	14.3426	0.00124731	101	0.0280705	TRUE
K00298	Urine	KO	6.86128e-08	5.58503e-07	0	0	-0.544422	0.00567208	Control-enriched	0.191116	0.126346	-9.01466	0.0221838	101	0.103129	TRUE
K00555	Urine	KO	8.77761e-07	5.14384e-08	0	0	0.836649	0.00568403	Case-enriched	0.191116	0.126479	18.1193	0.000282345	101	0.0262149	TRUE
K00354	Urine	KO	5.09494e-06	5.03544e-07	1.37978e-08	0	2.01924	0.00569195	Case-enriched	0.191116	0.126508	21.8502	0.000114806	101	0.0262149	TRUE
K12256	Urine	KO	1.0148e-05	3.51612e-07	1.45595e-07	0	3.04404	0.00577629	Case-enriched	0.191116	0.127613	19.7516	0.00160554	101	0.0281461	TRUE
K01039	Urine	KO	1.98536e-05	4.30315e-06	2.07792e-06	2.01262e-07	1.97538	0.00580058	Case-enriched	0.191116	0.127613	18.8623	0.00370206	101	0.0370254	TRUE
K00666	Urine	KO	0.000283539	0.000110765	0.000184813	0.000104356	1.34815	0.00580308	Case-enriched	0.191116	0.127613	18.9901	0.00339033	101	0.0351349	TRUE
K00435	Urine	KO	4.45605e-06	2.8562e-07	0	0	2.08539	0.00583346	Case-enriched	0.191116	0.128051	21.2008	3.65166e-05	101	0.0246195	TRUE
K11777	Urine	KO	5.26231e-07	4.39615e-08	0	0	0.547904	0.00585479	Case-enriched	0.191116	0.128386	13.9518	0.00164732	101	0.02836	TRUE
K03169	Urine	KO	0.000725454	0.000986444	0.000597418	0.000853599	-0.442829	0.00586783	Control-enriched	0.191116	0.128539	-17.2793	0.00940756	101	0.061387	TRUE
K06434	Urine	KO	2.54177e-06	5.35472e-07	0	0	1.20579	0.00595841	Case-enriched	0.191116	0.129984	19.3269	0.000331435	101	0.0262149	TRUE
K18345	Urine	KO	1.0766e-05	4.78257e-05	1.74693e-07	2.9102e-06	-2.05302	0.00604341	Control-enriched	0.191116	0.131027	-10.1563	0.0991905	101	0.242661	TRUE
K00594	Urine	KO	1.90947e-06	1.75342e-07	0	0	1.30768	0.00610597	Case-enriched	0.191116	0.13182	20.0797	0.000274195	101	0.0262149	TRUE
K16242	Urine	KO	7.98492e-07	1.44026e-07	0	0	0.652668	0.00610597	Case-enriched	0.191116	0.13182	18.7405	0.00090522	101	0.0280705	TRUE
K16245	Urine	KO	7.98492e-07	1.44026e-07	0	0	0.652668	0.00610597	Case-enriched	0.191116	0.13182	18.7405	0.00090522	101	0.0280705	TRUE
K02769	Urine	KO	0.000136023	0.000204376	2.81977e-05	7.78017e-05	-0.583852	0.00612758	Control-enriched	0.191116	0.13204	-16.8528	0.0107168	101	0.0660698	TRUE
K00520	Urine	KO	1.5044e-05	2.08626e-06	2.90067e-06	9.32955e-07	2.3781	0.00619137	Case-enriched	0.191116	0.132716	19.489	0.00329196	101	0.034626	TRUE
K19056	Urine	KO	2.58615e-05	3.66397e-05	1.72721e-07	3.74582e-06	-0.486715	0.00626615	Control-enriched	0.191116	0.13361	-14.8573	0.0188072	101	0.0926695	TRUE
K02661	Urine	KO	7.30542e-06	2.67108e-08	0	0	3.01602	0.00634992	Case-enriched	0.191116	0.134365	16.6699	0.00178192	101	0.0288805	TRUE
K06880	Urine	KO	1.4189e-06	3.47496e-07	0	0	0.844069	0.00642492	Case-enriched	0.191116	0.135227	18.8519	0.00110341	101	0.0280705	TRUE
K01040	Urine	KO	1.81227e-05	4.28051e-06	1.86573e-06	2.01262e-07	1.85654	0.00648335	Case-enriched	0.191116	0.136179	18.448	0.00447345	101	0.0412208	TRUE
K10856	Urine	KO	4.07899e-07	1.70248e-07	0	0	0.26673	0.00649787	Case-enriched	0.191116	0.136179	16.6038	0.00176657	101	0.0288129	TRUE
K12454	Urine	KO	2.40657e-06	2.78206e-07	0	0	1.4142	0.00650597	Case-enriched	0.191116	0.136179	17.5698	0.000561323	101	0.0268991	TRUE
K07469	Urine	KO	9.28296e-06	4.49504e-05	2.32484e-07	2.49897e-06	-2.15982	0.00651744	Control-enriched	0.191116	0.136179	-10.819	0.0822107	101	0.216107	TRUE
K07813	Urine	KO	0.000195494	0.000302088	9.23553e-05	0.000225714	-0.625249	0.00654732	Control-enriched	0.191116	0.136179	-12.3113	0.0568732	101	0.174548	TRUE
K09006	Urine	KO	4.68594e-07	4.87122e-09	0	0	0.547425	0.0065516	Case-enriched	0.191116	0.136179	14.3028	0.00092773	101	0.0280705	TRUE
K18546	Urine	KO	1.07002e-06	1.46334e-08	0	0	1.02869	0.0065516	Case-enriched	0.191116	0.136179	13.7297	0.00125455	101	0.0280705	TRUE
K02239	Urine	KO	1.64759e-06	5.30087e-07	0	0	0.791065	0.00662302	Case-enriched	0.191116	0.137529	18.7968	0.000314552	101	0.0262149	TRUE
K18286	Urine	KO	2.47928e-06	9.41614e-08	0	0	1.66896	0.00667427	Case-enriched	0.191116	0.137954	17.2656	0.00123027	101	0.0280705	TRUE
K18231	Urine	KO	0.000131835	0.000196079	1.66728e-05	5.5315e-05	-0.569133	0.00667614	Control-enriched	0.191116	0.137954	-15.2539	0.0211707	101	0.0999819	TRUE
K07720	Urine	KO	0.000451041	0.000797455	0.000367919	0.000753651	-0.82076	0.00669367	Control-enriched	0.191116	0.138046	-12.1844	0.0574675	101	0.175259	TRUE
K15916	Urine	KO	4.10567e-06	7.35296e-08	0	0	2.24974	0.00670367	Case-enriched	0.191116	0.138118	18.2576	0.000479499	101	0.0266691	TRUE
K02768	Urine	KO	0.000257496	0.000395655	3.97718e-05	0.00011063	-0.617742	0.0068397	Control-enriched	0.191116	0.139762	-16.4984	0.012278	101	0.0715696	TRUE
K12952	Urine	KO	0.0003801	0.000563792	0.000174846	0.000387428	-0.56755	0.00684294	Control-enriched	0.191116	0.139762	-16.4993	0.0124953	101	0.0722524	TRUE
K12138	Urine	KO	3.87029e-06	6.331e-07	3.18275e-07	0	1.5764	0.00688905	Case-enriched	0.191116	0.139892	19.4972	0.00234807	101	0.0316676	TRUE
K12950	Urine	KO	2.50928e-06	7.91326e-07	1.86581e-07	0	0.970147	0.00694185	Case-enriched	0.191116	0.140829	17.0338	0.00591688	101	0.0478705	TRUE
K05586	Urine	KO	5.60221e-07	1.46538e-08	0	0	0.620763	0.00699444	Case-enriched	0.191116	0.141083	14.098	0.001044	101	0.0280705	TRUE
K05587	Urine	KO	5.60221e-07	1.46538e-08	0	0	0.620763	0.00699444	Case-enriched	0.191116	0.141083	14.098	0.001044	101	0.0280705	TRUE
K05588	Urine	KO	5.58348e-07	1.46538e-08	0	0	0.61903	0.00699444	Case-enriched	0.191116	0.141083	14.098	0.001044	101	0.0280705	TRUE
K07022	Urine	KO	6.59714e-07	4.87122e-09	0	0	0.723924	0.00699444	Case-enriched	0.191116	0.141083	15.1564	0.000390457	101	0.0262149	TRUE
K16554	Urine	KO	9.84979e-07	6.28687e-08	0	0	0.901161	0.0070992	Case-enriched	0.191116	0.141922	15.1454	0.00117057	101	0.0280705	TRUE
K09779	Urine	KO	0.000183589	0.000306103	7.1105e-05	0.000246944	-0.734407	0.00713771	Control-enriched	0.191116	0.142344	-13.7409	0.0357015	101	0.138977	TRUE
K01652	Urine	KO	0.000935355	0.00112459	0.0010289	0.00121601	-0.265548	0.00714711	Control-enriched	0.191116	0.142396	-15.756	0.0169336	101	0.0873917	TRUE
K07190	Urine	KO	7.01187e-07	2.05154e-08	0	0	0.737244	0.00722578	Case-enriched	0.191116	0.143238	14.6563	0.000511396	101	0.0268798	TRUE
K06417	Urine	KO	1.52661e-06	1.5531e-07	0	0	1.12892	0.00722959	Case-enriched	0.191116	0.143238	17.8136	0.000735832	101	0.0280705	TRUE
K07308	Urine	KO	7.20912e-05	0.000184659	9.31527e-06	2.77981e-05	-1.34488	0.00726621	Control-enriched	0.191116	0.143821	-17.547	0.00802702	101	0.0571957	TRUE
K07273	Urine	KO	0.000267032	0.000159948	0.000205429	7.59069e-05	0.735813	0.00730301	Case-enriched	0.191116	0.144414	14.5028	0.0241361	101	0.108739	TRUE
K09388	Urine	KO	1.45855e-06	1.80301e-07	0	0	1.05865	0.00732246	Case-enriched	0.191116	0.144528	16.9144	0.000742342	101	0.0280705	TRUE
K03896	Urine	KO	1.16205e-06	4.4354e-08	0	0	1.04979	0.00734964	Case-enriched	0.191116	0.144668	16.757	0.000798308	101	0.0280705	TRUE
K05548	Urine	KO	5.94131e-05	1.99843e-06	1.43993e-06	1.81001e-07	4.33258	0.0073756	Case-enriched	0.191116	0.1449	22.7089	0.000401449	101	0.0262149	TRUE
K06443	Urine	KO	1.24744e-05	3.61471e-06	1.04023e-06	7.19771e-08	1.5459	0.0073992	Case-enriched	0.191116	0.145229	18.1798	0.00443764	101	0.0410375	TRUE
K01555	Urine	KO	2.83889e-05	1.66207e-06	1.49613e-06	1.67718e-07	3.46465	0.00743724	Case-enriched	0.191116	0.145749	22.8625	0.00037961	101	0.0262149	TRUE
K10440	Urine	KO	0.000426114	0.000679866	0.000373983	0.000668661	-0.67275	0.00746318	Control-enriched	0.191116	0.145749	-16.4929	0.0116666	101	0.0698099	TRUE
K18242	Urine	KO	3.62407e-07	3.32701e-08	0	0	0.39894	0.00746397	Case-enriched	0.191116	0.145749	14.2997	0.00111602	101	0.0280705	TRUE
K07338	Urine	KO	9.99614e-06	2.20573e-07	1.03339e-07	0	3.17137	0.00750997	Case-enriched	0.191116	0.146316	19.339	0.00189116	101	0.0292412	TRUE
K07446	Urine	KO	7.24783e-07	1.54398e-08	0	0	0.76431	0.00753779	Case-enriched	0.191116	0.146588	16.5968	0.000327884	101	0.0262149	TRUE
K07991	Urine	KO	7.31718e-07	1.54398e-08	0	0	0.7701	0.00753779	Case-enriched	0.191116	0.146588	16.5682	0.000337573	101	0.0262149	TRUE
K18855	Urine	KO	6.52784e-07	4.57411e-08	0	0	0.660373	0.00754804	Case-enriched	0.191116	0.146653	17.5419	0.000175804	101	0.0262149	TRUE
K19332	Urine	KO	2.27178e-06	1.19208e-07	0	0	1.5476	0.00760657	Case-enriched	0.191116	0.146741	19.1406	0.000508565	101	0.0268798	TRUE
K17736	Urine	KO	8.13777e-06	1.19458e-07	5.42631e-08	0	3.02904	0.00765068	Case-enriched	0.191116	0.146741	19.525	0.00110237	101	0.0280705	TRUE
K18541	Urine	KO	4.62892e-06	5.81691e-08	0	0	2.41129	0.00766191	Case-enriched	0.191116	0.146741	19.2871	0.000607733	101	0.0268991	TRUE
K10780	Urine	KO	1.63968e-06	1.71933e-07	0	0	1.17148	0.00766675	Case-enriched	0.191116	0.146741	18.5949	0.000257988	101	0.0262149	TRUE
K01045	Urine	KO	6.52847e-07	2.06173e-08	0	0	0.695511	0.00770918	Case-enriched	0.191116	0.146741	14.0336	0.00132502	101	0.0280705	TRUE
K06419	Urine	KO	1.48607e-06	1.54607e-07	0	0	1.10646	0.00773967	Case-enriched	0.191116	0.146741	16.4219	0.00102539	101	0.0280705	TRUE
K08713	Urine	KO	1.34692e-06	1.80301e-07	0	0	0.991613	0.00773967	Case-enriched	0.191116	0.146741	16.1967	0.00142132	101	0.0280705	TRUE
K00729	Urine	KO	2.83082e-07	0	0	0	0.359613	0.00774696	Case-enriched	0.191116	0.146741	11.4033	0.00317405	101	0.0340854	TRUE
K00999	Urine	KO	4.96267e-07	0	0	0	0.581368	0.00774696	Case-enriched	0.191116	0.146741	12.1058	0.00127033	101	0.0280705	TRUE
K06034	Urine	KO	1.19863e-07	0	0	0	0.163322	0.00774696	Case-enriched	0.191116	0.146741	11.5378	0.00262574	101	0.033157	TRUE
K07073	Urine	KO	5.61475e-07	0	0	0	0.642909	0.00774696	Case-enriched	0.191116	0.146741	12.1874	0.000840269	101	0.0280705	TRUE
K07472	Urine	KO	5.56492e-07	0	0	0	0.638298	0.00774696	Case-enriched	0.191116	0.146741	12.1667	0.000856505	101	0.0280705	TRUE
K07745	Urine	KO	5.53913e-07	0	0	0	0.635906	0.00774696	Case-enriched	0.191116	0.146741	11.9539	0.00119646	101	0.0280705	TRUE
K11956	Urine	KO	3.37527e-07	0	0	0	0.419568	0.00774696	Case-enriched	0.191116	0.146741	11.4675	0.00267234	101	0.0333205	TRUE
K11958	Urine	KO	3.34504e-07	0	0	0	0.416304	0.00774696	Case-enriched	0.191116	0.146741	11.9508	0.0014091	101	0.0280705	TRUE
K02927	Urine	KO	7.27909e-07	1.54398e-08	0	0	0.766922	0.00776606	Case-enriched	0.191116	0.146971	16.5385	0.000347304	101	0.0262149	TRUE
K09190	Urine	KO	2.66697e-06	2.2652e-07	5.32524e-08	0	1.58002	0.00785606	Case-enriched	0.191116	0.147355	21.3269	0.000249503	101	0.0262149	TRUE
K14581	Urine	KO	3.38304e-07	3.32701e-08	0	0	0.373188	0.00796158	Case-enriched	0.191116	0.14824	13.8468	0.00163371	101	0.0283189	TRUE
K05303	Urine	KO	9.42792e-06	4.4978e-05	2.99504e-07	3.13162e-06	-2.14049	0.00798387	Control-enriched	0.191116	0.14824	-9.57476	0.120428	101	0.275941	TRUE
K15429	Urine	KO	9.59615e-07	5.63097e-08	0	0	0.891538	0.0079944	Case-enriched	0.191116	0.14824	17.9139	0.000232182	101	0.0262149	TRUE
K00158	Urine	KO	0.000196709	0.000246723	2.10345e-05	0.000123814	-0.325347	0.00804526	Control-enriched	0.191116	0.148922	-14.634	0.026804	101	0.115961	TRUE
K14440	Urine	KO	2.07381e-06	7.23006e-07	0	0	0.835103	0.00810396	Case-enriched	0.191116	0.149746	-10.8822	0.0352016	101	0.137585	FALSE
K09024	Urine	KO	5.39675e-05	4.51423e-06	6.19362e-06	1.07399e-06	3.31735	0.00815654	Case-enriched	0.191116	0.150455	20.9329	0.00144505	101	0.0280705	TRUE
K19167	Urine	KO	1.02033e-05	4.96679e-05	3.02984e-07	2.65967e-06	-2.17715	0.00816627	Control-enriched	0.191116	0.150503	-9.56062	0.123865	101	0.279993	TRUE
K03886	Urine	KO	4.43254e-06	5.85225e-07	6.38044e-08	0	1.77694	0.0082135	Case-enriched	0.191116	0.150781	18.579	0.00187086	101	0.0290435	TRUE
K03540	Urine	KO	1.00091e-06	5.63031e-08	0	0	0.921634	0.00822031	Case-enriched	0.191116	0.150781	17.1313	0.000538962	101	0.0268798	TRUE
K14987	Urine	KO	7.25693e-06	6.89593e-07	2.33683e-07	0	2.28893	0.00828383	Case-enriched	0.191116	0.151177	21.5902	0.000461958	101	0.0262603	TRUE
K16050	Urine	KO	1.13467e-06	1.24263e-07	0	0	0.925037	0.00830246	Case-enriched	0.191116	0.151177	17.0356	0.0013608	101	0.0280705	TRUE
K07336	Urine	KO	0.000111051	5.32695e-05	4.89415e-05	1.03314e-05	1.04594	0.00830295	Case-enriched	0.191116	0.151177	18.3295	0.00548896	101	0.0462321	TRUE
K17229	Urine	KO	1.63089e-07	6.75475e-10	0	0	0.216987	0.00832473	Case-enriched	0.191116	0.151313	12.5874	0.00363784	101	0.0366677	TRUE
K19640	Urine	KO	6.58098e-07	1.62593e-09	0	0	0.727186	0.00832473	Case-enriched	0.191116	0.151313	11.5432	0.00701854	101	0.052527	TRUE
K09947	Urine	KO	1.00441e-05	2.60849e-07	1.20718e-07	0	3.13081	0.0083773	Case-enriched	0.191116	0.151624	19.2467	0.00219662	101	0.0307897	TRUE
K06375	Urine	KO	1.67608e-06	1.86754e-07	0	0	1.1731	0.00838201	Case-enriched	0.191116	0.151624	18.1639	0.000802494	101	0.0280705	TRUE
K18843	Urine	KO	8.81073e-05	0.000170155	2.32728e-05	0.000206523	-0.941683	0.00839207	Control-enriched	0.191116	0.151624	-20.3765	0.00208839	101	0.0304894	TRUE
K09836	Urine	KO	1.91812e-06	1.05686e-07	0	0	1.4001	0.00841515	Case-enriched	0.191116	0.151911	19.2325	0.000438624	101	0.0262149	TRUE
K14986	Urine	KO	5.65498e-06	3.68518e-07	8.72337e-08	0	2.28182	0.0084487	Case-enriched	0.191116	0.152185	20.319	0.000810884	101	0.0280705	TRUE
K00103	Urine	KO	1.8248e-06	9.4098e-08	0	0	1.3684	0.00845192	Case-enriched	0.191116	0.152185	16.4417	0.00110803	101	0.0280705	TRUE
K03265	Urine	KO	9.78036e-07	5.14384e-08	0	0	0.911704	0.00845192	Case-enriched	0.191116	0.152185	17.5272	0.000319927	101	0.0262149	TRUE
K06324	Urine	KO	7.33253e-07	6.61899e-08	0	0	0.701018	0.00848852	Case-enriched	0.191116	0.152328	14.2896	0.00250788	101	0.0325227	TRUE
K07332	Urine	KO	1.72341e-06	6.1759e-08	0	0	1.35896	0.00848852	Case-enriched	0.191116	0.152328	16.3728	0.000401884	101	0.0262149	TRUE
K12286	Urine	KO	3.39145e-07	3.15985e-08	0	0	0.376431	0.00848852	Case-enriched	0.191116	0.152328	15.5051	0.000980609	101	0.0280705	TRUE
K06312	Urine	KO	5.65005e-07	3.51692e-08	0	0	0.596301	0.00848869	Case-enriched	0.191116	0.152328	12.5378	0.0039979	101	0.0390104	TRUE
K02205	Urine	KO	6.72164e-07	6.0275e-08	0	0	0.657278	0.008555	Case-enriched	0.191116	0.152869	16.2596	0.00173511	101	0.028703	TRUE
K16555	Urine	KO	1.18467e-06	8.04117e-08	0	0	1.01583	0.008555	Case-enriched	0.191116	0.152869	16.0421	0.00244308	101	0.0323204	TRUE
K19670	Urine	KO	1.48054e-07	3.14953e-09	0	0	0.194654	0.00860155	Case-enriched	0.191116	0.153312	13.932	0.00102628	101	0.0280705	TRUE
K02119	Urine	KO	0.000207436	0.00032329	9.56602e-05	0.000259432	-0.637682	0.00867061	Control-enriched	0.191116	0.153577	-15.4712	0.0199199	101	0.0960416	TRUE
K09140	Urine	KO	7.94927e-07	5.14384e-08	0	0	0.771561	0.00868935	Case-enriched	0.191116	0.153577	16.9903	0.000614954	101	0.0268991	TRUE
K00984	Urine	KO	3.64219e-05	7.97079e-05	1.80912e-06	1.1045e-05	-1.10883	0.00869685	Control-enriched	0.191116	0.153577	-15.8918	0.0165366	101	0.0862244	TRUE
K15790	Urine	KO	8.11107e-07	1.24516e-08	0	0	0.839018	0.00870165	Case-enriched	0.191116	0.153577	15.8577	0.000549293	101	0.0268991	TRUE
K06311	Urine	KO	2.62994e-06	8.00834e-08	0	0	1.7488	0.00870357	Case-enriched	0.191116	0.153577	14.7649	0.00282612	101	0.0339794	TRUE
K06418	Urine	KO	1.0852e-06	7.02718e-08	0	0	0.962211	0.00874236	Case-enriched	0.191116	0.154004	13.9384	0.00315315	101	0.0340854	TRUE
K16246	Urine	KO	1.3452e-06	3.27344e-07	0	0	0.821169	0.00879671	Case-enriched	0.191116	0.154577	18.9244	0.000914512	101	0.0280705	TRUE
K15780	Urine	KO	0.000108446	0.000181365	2.2201e-06	3.48468e-05	-0.736614	0.00886143	Control-enriched	0.191116	0.155071	-15.2382	0.0213413	101	0.100436	TRUE
K09166	Urine	KO	4.28968e-06	3.54387e-07	0	0	1.96554	0.00887856	Case-enriched	0.191116	0.155071	19.2967	0.000615852	101	0.0268991	TRUE
K18662	Urine	KO	6.13433e-07	4.86469e-09	0	0	0.683132	0.00888656	Case-enriched	0.191116	0.155071	13.179	0.00209217	101	0.0304894	TRUE
K17830	Urine	KO	9.28588e-07	6.68782e-08	0	0	0.854149	0.00893273	Case-enriched	0.191116	0.155601	17.1727	0.000531001	101	0.0268798	TRUE
K19696	Urine	KO	9.71408e-06	3.9557e-07	2.30268e-07	0	2.94058	0.00895818	Case-enriched	0.191116	0.155601	20.1877	0.00125237	101	0.0280705	TRUE
K06431	Urine	KO	1.12333e-06	1.06076e-07	0	0	0.940875	0.00900297	Case-enriched	0.191116	0.156123	15.3173	0.00108976	101	0.0280705	TRUE
K07333	Urine	KO	1.25672e-06	5.11905e-08	0	0	1.1022	0.00900297	Case-enriched	0.191116	0.156123	16.2523	0.000450422	101	0.0262149	TRUE
K01178	Urine	KO	2.04874e-06	4.95145e-08	0	0	1.53849	0.00901544	Case-enriched	0.191116	0.156182	16.506	0.00310237	101	0.0340854	TRUE
K08365	Urine	KO	2.19966e-05	2.39455e-06	2.33372e-06	1.80514e-07	2.76013	0.00903106	Case-enriched	0.191116	0.156226	22.8815	0.00035727	101	0.0262149	TRUE
K03622	Urine	KO	1.2403e-06	7.19974e-08	0	0	1.06339	0.0090468	Case-enriched	0.191116	0.15637	14.7678	0.000466564	101	0.0263285	TRUE
K17624	Urine	KO	7.54415e-06	1.48581e-05	8.49681e-07	5.63826e-06	-0.892207	0.00907505	Control-enriched	0.191116	0.156578	-9.56702	0.120201	101	0.275666	TRUE
K09717	Urine	KO	3.75143e-07	4.87122e-09	0	0	0.452571	0.00917999	Case-enriched	0.191116	0.157551	14.243	0.000679729	101	0.0280705	TRUE
K19668	Urine	KO	7.7479e-07	8.12964e-09	0	0	0.815967	0.00917999	Case-enriched	0.191116	0.157551	12.1213	0.00411426	101	0.0394143	TRUE
K01055	Urine	KO	7.58348e-05	1.07588e-05	1.09346e-05	1.62831e-06	2.70802	0.00918224	Case-enriched	0.191116	0.157551	21.5922	0.000966228	101	0.0280705	TRUE
K05519	Urine	KO	7.14472e-07	2.31541e-08	0	0	0.744741	0.00923737	Case-enriched	0.191116	0.157627	13.9993	0.0021946	101	0.0307897	TRUE
K13816	Urine	KO	3.58592e-06	6.60854e-07	2.57903e-07	0	1.46529	0.0092619	Case-enriched	0.191116	0.157627	20.2119	0.00121803	101	0.0280705	TRUE
K17760	Urine	KO	2.98078e-06	2.23521e-07	0	0	1.70201	0.00926432	Case-enriched	0.191116	0.157627	16.1446	0.00227125	101	0.0312908	TRUE
K17829	Urine	KO	2.5807e-06	7.64301e-08	0	0	1.73399	0.00926432	Case-enriched	0.191116	0.157627	16.8178	0.000918903	101	0.0280705	TRUE
K02977	Urine	KO	6.89337e-07	4.08699e-08	0	0	0.698667	0.00927049	Case-enriched	0.191116	0.157627	16.7768	0.000263927	101	0.0262149	TRUE
K09721	Urine	KO	6.95039e-07	4.08699e-08	0	0	0.703529	0.00927049	Case-enriched	0.191116	0.157627	16.7794	0.000263998	101	0.0262149	TRUE
K11131	Urine	KO	7.78929e-07	4.08699e-08	0	0	0.773219	0.00927049	Case-enriched	0.191116	0.157627	16.7797	0.000262548	101	0.0262149	TRUE
K17236	Urine	KO	1.12702e-05	4.86267e-05	3.75594e-07	2.68877e-06	-2.01596	0.00932984	Control-enriched	0.191116	0.158032	-8.75803	0.150633	101	0.310131	TRUE
K18353	Urine	KO	1.22165e-06	1.13509e-07	0	0	0.996519	0.00939243	Case-enriched	0.191116	0.158837	15.552	0.00361758	101	0.0365111	TRUE
K17319	Urine	KO	0.000371993	0.000552789	0.000137385	0.000398962	-0.570187	0.00943551	Control-enriched	0.191116	0.159223	-14.3011	0.0295078	101	0.122846	TRUE
K16793	Urine	KO	6.93125e-07	6.72817e-08	0	0	0.665748	0.00943781	Case-enriched	0.191116	0.159223	17.2099	0.00048302	101	0.0266731	TRUE
K12071	Urine	KO	1.75601e-07	1.35095e-09	0	0	0.23145	0.00948202	Case-enriched	0.191116	0.159582	11.3672	0.00891803	101	0.0598483	TRUE
K19702	Urine	KO	7.85464e-07	8.12964e-09	0	0	0.824618	0.00948202	Case-enriched	0.191116	0.159582	11.6441	0.00542287	101	0.045869	TRUE
K02908	Urine	KO	6.88094e-07	4.08699e-08	0	0	0.697606	0.00954508	Case-enriched	0.191116	0.159582	16.7294	0.000275868	101	0.0262149	TRUE
K03679	Urine	KO	7.24733e-07	4.08699e-08	0	0	0.728583	0.00954508	Case-enriched	0.191116	0.159582	16.7294	0.000275868	101	0.0262149	TRUE
K07573	Urine	KO	7.24733e-07	4.08699e-08	0	0	0.728583	0.00954508	Case-enriched	0.191116	0.159582	16.7294	0.000275868	101	0.0262149	TRUE
K11600	Urine	KO	7.24733e-07	4.08699e-08	0	0	0.728583	0.00954508	Case-enriched	0.191116	0.159582	16.7294	0.000275868	101	0.0262149	TRUE
K12589	Urine	KO	7.24733e-07	4.08699e-08	0	0	0.728583	0.00954508	Case-enriched	0.191116	0.159582	16.7294	0.000275868	101	0.0262149	TRUE
K19310	Urine	KO	2.60169e-05	0.000103791	1.79182e-06	1.68693e-05	-1.95558	0.00955653	Control-enriched	0.191116	0.159582	-9.68443	0.119442	101	0.274676	TRUE
K02479	Urine	KO	1.71907e-06	2.88103e-07	3.10013e-08	0	1.07787	0.00961177	Case-enriched	0.191116	0.160239	20.6787	0.000325175	101	0.0262149	TRUE
K00273	Urine	KO	1.39083e-06	1.57817e-07	0	0	1.04611	0.00962957	Case-enriched	0.191116	0.160394	16.3373	0.00113466	101	0.0280705	TRUE
K17320	Urine	KO	0.000372299	0.000553416	0.000140009	0.00039926	-0.570636	0.00963622	Control-enriched	0.191116	0.160394	-14.4036	0.0284734	101	0.119505	TRUE
K09141	Urine	KO	4.81766e-06	1.64173e-07	5.15423e-08	0	2.32113	0.00967582	Case-enriched	0.191116	0.160701	20.3412	0.000766534	101	0.0280705	TRUE
K01067	Urine	KO	1.27587e-06	6.61964e-08	0	0	1.09395	0.00973073	Case-enriched	0.191116	0.160701	15.2448	0.00230174	101	0.0314522	TRUE
K10676	Urine	KO	6.44148e-07	7.18351e-08	0	0	0.617257	0.00973073	Case-enriched	0.191116	0.160701	17.1765	0.00042411	101	0.0262149	TRUE
K15731	Urine	KO	3.00814e-07	5.44467e-09	0	0	0.371581	0.00979289	Case-enriched	0.191116	0.161476	12.4417	0.00410788	101	0.039402	TRUE
K10697	Urine	KO	4.35773e-07	2.11908e-08	0	0	0.491576	0.00980234	Case-enriched	0.191116	0.161487	13.7406	0.00317758	101	0.0340854	TRUE
K01001	Urine	KO	7.34197e-07	4.08699e-08	0	0	0.736478	0.0098269	Case-enriched	0.191116	0.161487	16.6234	0.000306364	101	0.0262149	TRUE
K05275	Urine	KO	6.841e-07	7.08903e-08	0	0	0.653167	0.0098269	Case-enriched	0.191116	0.161487	14.4016	0.00235297	101	0.0316676	TRUE
K10726	Urine	KO	8.14187e-07	4.57411e-08	0	0	0.794797	0.0098269	Case-enriched	0.191116	0.161487	16.7022	0.000281175	101	0.0262149	TRUE
K06401	Urine	KO	1.5666e-06	5.40976e-07	0	0	0.736013	0.00988862	Case-enriched	0.191116	0.161792	17.1942	0.00112149	101	0.0280705	TRUE
K02664	Urine	KO	5.8541e-05	7.13889e-06	3.61871e-06	4.79543e-07	2.87098	0.00992565	Case-enriched	0.191116	0.162222	20.6154	0.00154249	101	0.0280705	TRUE
K10022	Urine	KO	1.57465e-05	3.17373e-07	6.38352e-08	0	3.66813	0.00993025	Case-enriched	0.191116	0.162222	19.0063	0.00137103	101	0.0280705	TRUE
K18115	Urine	KO	1.07346e-06	6.87171e-08	0	0	0.956162	0.00996822	Case-enriched	0.191116	0.162538	15.3861	0.00187005	101	0.0290435	TRUE
K05795	Urine	KO	4.3072e-05	0.000130869	7.04809e-06	6.45284e-05	-1.58117	0.00997141	Control-enriched	0.191116	0.162538	-11.592	0.0732421	101	0.201579	TRUE
K07697	Urine	KO	3.10958e-06	3.12035e-07	0	0	1.64719	0.00997263	Case-enriched	0.191116	0.162538	17.4278	0.000780714	101	0.0280705	TRUE
K03604	Urine	KO	0.000132005	0.000238187	4.80937e-05	0.000281252	-0.846658	0.0100504	Control-enriched	0.191116	0.162887	-19.9983	0.00247159	101	0.0323455	TRUE
K01452	Urine	KO	3.84066e-07	1.02505e-07	0	0	0.328127	0.0101161	Case-enriched	0.191116	0.16374	13.8246	0.00400146	101	0.0390104	TRUE
K09165	Urine	KO	1.55377e-05	1.32105e-06	5.80194e-07	0	2.83291	0.0101865	Case-enriched	0.191116	0.163748	20.6376	0.00114813	101	0.0280705	TRUE
K05715	Urine	KO	5.54034e-07	6.24104e-08	0	0	0.548677	0.0102432	Case-enriched	0.191116	0.164039	16.2545	0.00112076	101	0.0280705	TRUE
K06304	Urine	KO	1.38977e-06	2.91108e-07	0	0	0.888261	0.0102432	Case-enriched	0.191116	0.164039	15.6589	0.00158935	101	0.0280705	TRUE
K11686	Urine	KO	1.24216e-06	1.20141e-07	0	0	1.00121	0.0102432	Case-enriched	0.191116	0.164039	15.9948	0.00133908	101	0.0280705	TRUE
K18775	Urine	KO	6.83311e-07	1.9169e-08	0	0	0.723909	0.0102792	Case-enriched	0.191116	0.164373	14.8469	0.00267374	101	0.0333205	TRUE
K06595	Urine	KO	1.59135e-06	1.07813e-07	0	0	1.22599	0.0102853	Case-enriched	0.191116	0.164373	18.3026	0.000641219	101	0.0278498	TRUE
K07097	Urine	KO	1.45539e-06	2.13911e-06	0	0	-0.354402	0.0102906	Control-enriched	0.191116	0.164373	12.2948	0.0250309	101	0.111536	FALSE
K08977	Urine	KO	3.57108e-06	3.93338e-07	4.45751e-08	0	1.71399	0.0103544	Case-enriched	0.191116	0.164373	20.9045	0.000356134	101	0.0262149	TRUE
K13659	Urine	KO	5.04484e-07	1.75431e-08	0	0	0.564179	0.0103979	Case-enriched	0.191116	0.164373	13.981	0.00278909	101	0.0338604	TRUE
K17893	Urine	KO	4.75449e-07	1.75431e-08	0	0	0.536064	0.0103979	Case-enriched	0.191116	0.164373	14.0499	0.0027224	101	0.0336212	TRUE
K13775	Urine	KO	1.56228e-05	8.2565e-07	3.75712e-07	0	3.18668	0.0104079	Case-enriched	0.191116	0.164373	20.669	0.00115961	101	0.0280705	TRUE
K00988	Urine	KO	7.57171e-07	1.15864e-07	0	0	0.655093	0.0104129	Case-enriched	0.191116	0.164373	14.7195	0.00168843	101	0.0285839	TRUE
K06863	Urine	KO	8.43323e-07	8.6611e-08	0	0	0.762474	0.0104129	Case-enriched	0.191116	0.164373	16.5985	0.00031429	101	0.0262149	TRUE
K10941	Urine	KO	1.0837e-05	4.75652e-07	2.43395e-07	0	3.00388	0.0104933	Case-enriched	0.191116	0.164373	19.9789	0.00157951	101	0.0280705	TRUE
K03794	Urine	KO	1.32725e-06	1.97885e-07	0	0	0.958138	0.0105019	Case-enriched	0.191116	0.164373	16.3227	0.00206511	101	0.0304894	TRUE
K14451	Urine	KO	5.40011e-07	2.76299e-07	0	0	0.270975	0.0105411	Case-enriched	0.191116	0.164373	18.0713	0.00144878	101	0.0280705	TRUE
K19137	Urine	KO	7.15742e-05	2.39242e-05	1.77037e-06	3.59348e-07	1.54191	0.0106184	Case-enriched	0.191116	0.164373	14.11	0.0325561	101	0.130681	TRUE
K11636	Urine	KO	1.70559e-06	1.65081e-07	0	0	1.21552	0.0106415	Case-enriched	0.191116	0.164373	19.1201	0.000905136	101	0.0280705	TRUE
K07028	Urine	KO	1.39846e-05	9.61866e-07	4.123e-07	0	2.93318	0.0106732	Case-enriched	0.191116	0.164373	20.3584	0.0013897	101	0.0280705	TRUE
K16566	Urine	KO	8.17495e-07	3.30091e-08	0	0	0.815098	0.0107076	Case-enriched	0.191116	0.164373	14.3122	0.00193931	101	0.0295976	TRUE
K10253	Urine	KO	8.31378e-06	3.75752e-07	1.87939e-07	0	2.75915	0.0107136	Case-enriched	0.191116	0.164373	20.8026	0.000770109	101	0.0280705	TRUE
K06370	Urine	KO	1.70841e-06	2.1547e-07	0	0	1.15593	0.0107757	Case-enriched	0.191116	0.164373	16.7826	0.00138369	101	0.0280705	TRUE
K08252	Urine	KO	1.36279e-06	1.49363e-07	0	0	1.03966	0.0107903	Case-enriched	0.191116	0.164373	17.5162	0.00132995	101	0.0280705	TRUE
K07041	Urine	KO	7.97767e-07	9.80056e-08	0	0	0.71132	0.0108136	Case-enriched	0.191116	0.164373	16.8054	0.000687401	101	0.0280705	TRUE
K16249	Urine	KO	6.94789e-07	7.42903e-08	0	0	0.657722	0.0108174	Case-enriched	0.191116	0.164373	16.3605	0.00254344	101	0.0327722	TRUE
K06596	Urine	KO	4.01649e-05	2.68279e-06	2.097e-06	1.08308e-07	3.48254	0.0108405	Case-enriched	0.191116	0.164373	19.7866	0.00231605	101	0.0315236	TRUE
K02122	Urine	KO	0.000212004	0.00032709	9.81402e-05	0.000263163	-0.623211	0.0109238	Control-enriched	0.191116	0.164373	-14.6277	0.0277765	101	0.118184	TRUE
K00608	Urine	KO	3.44558e-07	0	0	0	0.427132	0.0109344	Case-enriched	0.191116	0.164373	11.7672	0.00118908	101	0.0280705	TRUE
K01117	Urine	KO	1.10191e-07	0	0	0	0.150807	0.0109344	Case-enriched	0.191116	0.164373	10.0856	0.0061811	101	0.0487392	TRUE
K04105	Urine	KO	1.99922e-07	0	0	0	0.26294	0.0109344	Case-enriched	0.191116	0.164373	11.2322	0.00208806	101	0.0304894	TRUE
K04117	Urine	KO	1.76298e-07	0	0	0	0.234253	0.0109344	Case-enriched	0.191116	0.164373	11.5014	0.001711	101	0.0286976	TRUE
K05359	Urine	KO	1.16734e-06	0	0	0	1.11592	0.0109344	Case-enriched	0.191116	0.164373	12.2688	0.000664769	101	0.0280705	TRUE
K06935	Urine	KO	5.09456e-07	0	0	0	0.594029	0.0109344	Case-enriched	0.191116	0.164373	11.2474	0.00181705	101	0.0290435	TRUE
K08904	Urine	KO	2.52609e-07	0	0	0	0.324936	0.0109344	Case-enriched	0.191116	0.164373	11.187	0.00216758	101	0.0307897	TRUE
K10775	Urine	KO	1.99568e-07	0	0	0	0.262514	0.0109344	Case-enriched	0.191116	0.164373	11.3945	0.00176639	101	0.0288129	TRUE
K11626	Urine	KO	1.35559e-07	0	0	0	0.183403	0.0109344	Case-enriched	0.191116	0.164373	10.0716	0.00634341	101	0.0494364	TRUE
K11954	Urine	KO	3.43161e-07	0	0	0	0.425632	0.0109344	Case-enriched	0.191116	0.164373	11.2439	0.00210382	101	0.0304894	TRUE
K11955	Urine	KO	2.94134e-07	0	0	0	0.371987	0.0109344	Case-enriched	0.191116	0.164373	11.2439	0.00210382	101	0.0304894	TRUE
K11957	Urine	KO	3.07356e-07	0	0	0	0.386652	0.0109344	Case-enriched	0.191116	0.164373	11.2439	0.00210382	101	0.0304894	TRUE
K12512	Urine	KO	2.74324e-07	0	0	0	0.349732	0.0109344	Case-enriched	0.191116	0.164373	10.0512	0.00687217	101	0.0517824	TRUE
K12513	Urine	KO	2.74324e-07	0	0	0	0.349732	0.0109344	Case-enriched	0.191116	0.164373	10.0512	0.00687217	101	0.0517824	TRUE
K12514	Urine	KO	2.74324e-07	0	0	0	0.349732	0.0109344	Case-enriched	0.191116	0.164373	10.0512	0.00687217	101	0.0517824	TRUE
K12515	Urine	KO	2.67547e-07	0	0	0	0.34204	0.0109344	Case-enriched	0.191116	0.164373	10.0658	0.00677915	101	0.0515843	TRUE
K13075	Urine	KO	2.0393e-07	0	0	0	0.267752	0.0109344	Case-enriched	0.191116	0.164373	9.07439	0.0141259	101	0.0776725	TRUE
K14597	Urine	KO	4.2355e-07	0	0	0	0.509493	0.0109344	Case-enriched	0.191116	0.164373	11.5201	0.00173463	101	0.028703	TRUE
K14669	Urine	KO	2.41698e-07	0	0	0	0.312314	0.0109344	Case-enriched	0.191116	0.164373	10.0147	0.00744431	101	0.054916	TRUE
K14672	Urine	KO	2.78645e-07	0	0	0	0.354616	0.0109344	Case-enriched	0.191116	0.164373	9.5515	0.0101293	101	0.0638739	TRUE
K16217	Urine	KO	3.46634e-07	0	0	0	0.429357	0.0109344	Case-enriched	0.191116	0.164373	9.24326	0.0137755	101	0.0762336	TRUE
K16318	Urine	KO	5.48822e-07	0	0	0	0.631171	0.0109344	Case-enriched	0.191116	0.164373	11.2266	0.00185179	101	0.0290435	TRUE
K18195	Urine	KO	2.86437e-07	0	0	0	0.363381	0.0109344	Case-enriched	0.191116	0.164373	10.4585	0.00470327	101	0.0424454	TRUE
K02663	Urine	KO	5.68185e-05	7.18145e-06	3.22379e-06	4.79543e-07	2.8211	0.0109664	Case-enriched	0.191116	0.164373	20.9657	0.00115448	101	0.0280705	TRUE
K03042	Urine	KO	6.85013e-07	1.54398e-08	0	0	0.730655	0.0110254	Case-enriched	0.191116	0.164373	15.4401	0.000724864	101	0.0280705	TRUE
K06943	Urine	KO	6.92214e-07	1.54398e-08	0	0	0.736808	0.0110254	Case-enriched	0.191116	0.164373	15.4401	0.000724864	101	0.0280705	TRUE
K07103	Urine	KO	6.60794e-07	1.54398e-08	0	0	0.709768	0.0110254	Case-enriched	0.191116	0.164373	15.4434	0.000723862	101	0.0280705	TRUE
K07579	Urine	KO	6.92214e-07	1.54398e-08	0	0	0.736808	0.0110254	Case-enriched	0.191116	0.164373	15.4401	0.000724864	101	0.0280705	TRUE
K07728	Urine	KO	6.92214e-07	1.54398e-08	0	0	0.736808	0.0110254	Case-enriched	0.191116	0.164373	15.4401	0.000724864	101	0.0280705	TRUE
K09730	Urine	KO	6.188e-07	1.54398e-08	0	0	0.67282	0.0110254	Case-enriched	0.191116	0.164373	15.4434	0.000723862	101	0.0280705	TRUE
K15976	Urine	KO	1.03427e-06	3.7302e-08	0	0	0.971673	0.0110254	Case-enriched	0.191116	0.164373	14.1294	0.00231395	101	0.0315236	TRUE
K11619	Urine	KO	1.59309e-06	1.38261e-07	0	0	1.18784	0.0110926	Case-enriched	0.19185	0.164899	17.4222	0.00120103	101	0.0280705	TRUE
K04793	Urine	KO	2.7548e-06	3.18139e-07	0	0	1.51023	0.0111534	Case-enriched	0.192255	0.165394	13.4391	0.020613	101	0.0981658	TRUE
K18366	Urine	KO	6.21746e-07	7.2144e-08	0	0	0.597049	0.0111658	Case-enriched	0.192255	0.165394	14.0823	0.00516204	101	0.0449411	TRUE
K09950	Urine	KO	1.93351e-05	7.69473e-07	4.60537e-07	0	3.52258	0.0111939	Case-enriched	0.192311	0.165394	20.1422	0.00143133	101	0.0280705	TRUE
K06433	Urine	KO	1.47058e-06	2.1547e-07	0	0	1.02334	0.0113426	Case-enriched	0.194003	0.166394	16.7103	0.00144872	101	0.0280705	TRUE
K18990	Urine	KO	2.15523e-06	5.35059e-08	0	0	1.58255	0.0113426	Case-enriched	0.194003	0.166394	17.9973	0.000573342	101	0.0268991	TRUE
K05558	Urine	KO	8.51315e-07	5.60945e-08	0	0	0.809811	0.0114875	Case-enriched	0.195817	0.167241	11.7549	0.00552166	101	0.0463999	TRUE
K19190	Urine	KO	3.40065e-06	3.84985e-07	0	0	1.66785	0.0116023	Case-enriched	0.195817	0.167987	18.0361	0.0010586	101	0.0280705	TRUE
K01286	Urine	KO	0.000287978	0.000423915	0.000194083	0.00039294	-0.556214	0.011621	Control-enriched	0.195817	0.168142	-14.4951	0.027544	101	0.117583	TRUE
K02667	Urine	KO	5.48227e-05	6.35453e-06	2.35937e-06	1.67718e-07	2.92415	0.0116615	Case-enriched	0.195817	0.168286	20.5571	0.00145458	101	0.0280705	TRUE
K18589	Urine	KO	1.2022e-05	3.43001e-05	0	0	-1.43873	0.0116705	Control-enriched	0.195817	0.168286	-10.2365	0.0143832	101	0.0782524	TRUE
K19063	Urine	KO	1.2022e-05	3.43001e-05	0	0	-1.43873	0.0116705	Control-enriched	0.195817	0.168286	-10.2365	0.0143832	101	0.0782524	TRUE
K06345	Urine	KO	7.94966e-07	4.59171e-08	0	0	0.779188	0.0116864	Case-enriched	0.195817	0.168286	13.3782	0.00345847	101	0.0354607	TRUE
K02657	Urine	KO	5.12343e-05	3.32706e-06	2.49337e-06	1.67718e-07	3.59354	0.0117084	Case-enriched	0.195817	0.168286	20.5432	0.00148242	101	0.0280705	TRUE
K11604	Urine	KO	3.74059e-05	8.54691e-05	2.64677e-06	9.95854e-06	-1.17086	0.0117272	Control-enriched	0.195817	0.168286	-15.1126	0.0224898	101	0.104013	TRUE
K11605	Urine	KO	3.74059e-05	8.54691e-05	2.64677e-06	9.95854e-06	-1.17086	0.0117272	Control-enriched	0.195817	0.168286	-15.1126	0.0224898	101	0.104013	TRUE
K11606	Urine	KO	3.741e-05	8.54691e-05	2.64677e-06	9.95854e-06	-1.1707	0.0117272	Control-enriched	0.195817	0.168286	-15.1126	0.0224898	101	0.104013	TRUE
K12976	Urine	KO	8.66139e-06	2.00799e-07	5.14577e-08	0	3.00824	0.0117893	Case-enriched	0.196027	0.168405	17.7862	0.00340789	101	0.0351754	TRUE
K17105	Urine	KO	8.78936e-07	5.14384e-08	0	0	0.837552	0.0117905	Case-enriched	0.196027	0.168405	15.9249	0.00118608	101	0.0280705	TRUE
K09143	Urine	KO	3.83023e-07	3.59987e-08	0	0	0.416803	0.0118561	Case-enriched	0.196273	0.168772	12.2905	0.00418022	101	0.0397996	TRUE
K13876	Urine	KO	2.9126e-07	3.32701e-08	0	0	0.321562	0.0118561	Case-enriched	0.196273	0.168772	13.1451	0.00196132	101	0.0297898	TRUE
K06315	Urine	KO	1.14828e-06	6.94931e-08	0	0	1.00625	0.0120299	Case-enriched	0.198704	0.170526	14.1452	0.00224567	101	0.0310946	TRUE
K18007	Urine	KO	1.71985e-06	4.57423e-08	0	0	1.379	0.0120785	Case-enriched	0.198704	0.170924	16.3928	0.00107225	101	0.0280705	TRUE
K11200	Urine	KO	4.37115e-06	2.10201e-05	1.77998e-07	0	-2.03552	0.0120801	Control-enriched	0.198704	0.170924	17.1303	0.00630005	101	0.0492474	FALSE
K18989	Urine	KO	2.16163e-06	5.35059e-08	0	0	1.58547	0.0122425	Case-enriched	0.199901	0.171751	17.8292	0.000652188	101	0.0280115	TRUE
K03887	Urine	KO	4.93745e-06	5.85212e-07	6.77834e-08	0	1.90517	0.0122441	Case-enriched	0.199901	0.171751	18.5007	0.00204234	101	0.0304445	TRUE
K03888	Urine	KO	4.76838e-06	5.85212e-07	6.77834e-08	0	1.86349	0.0122441	Case-enriched	0.199901	0.171751	18.5054	0.0020405	101	0.0304445	TRUE
K11931	Urine	KO	3.39895e-05	2.68876e-06	3.99855e-06	1.08308e-07	3.24572	0.0122798	Case-enriched	0.199901	0.171903	20.0824	0.00215958	101	0.0307897	TRUE
K15023	Urine	KO	2.33451e-05	6.10848e-05	1.00739e-06	2.94481e-06	-1.35061	0.0122821	Control-enriched	0.199901	0.171903	-8.2927	0.17565	101	0.33709	TRUE
K01815	Urine	KO	0.000144061	0.000236593	4.10627e-05	9.98655e-05	-0.711833	0.0123564	Control-enriched	0.200687	0.17207	-15.041	0.0204755	101	0.0977134	TRUE
K07072	Urine	KO	3.5601e-07	6.35831e-08	0	0	0.350435	0.0123823	Case-enriched	0.200687	0.172317	14.4773	0.00184863	101	0.0290435	TRUE
K00114	Urine	KO	1.5349e-05	5.67362e-07	4.5093e-07	0	3.3828	0.0124692	Case-enriched	0.201672	0.17307	19.3305	0.00229335	101	0.031436	TRUE
K13040	Urine	KO	1.75857e-05	7.36903e-05	3.04442e-07	2.25354e-06	-2.00673	0.0126011	Control-enriched	0.201997	0.173727	-12.1875	0.0556526	101	0.172762	TRUE
K19058	Urine	KO	9.11034e-06	1.05437e-06	1.10869e-06	3.59885e-08	2.29906	0.0126018	Case-enriched	0.201997	0.173727	19.1583	0.00328291	101	0.0345779	TRUE
K01223	Urine	KO	0.00164194	0.00211956	0.000788055	0.00103612	-0.368164	0.0126166	Control-enriched	0.201997	0.173727	-19.4275	0.00265906	101	0.0333205	TRUE
K06963	Urine	KO	6.52847e-07	3.59987e-08	0	0	0.673931	0.0126249	Case-enriched	0.201997	0.173727	13.8634	0.000803425	101	0.0280705	TRUE
K12980	Urine	KO	3.2177e-07	2.98596e-08	0	0	0.360024	0.0126249	Case-enriched	0.201997	0.173727	11.4796	0.00688049	101	0.0517946	TRUE
K01075	Urine	KO	1.18814e-05	5.40226e-07	1.56938e-07	0	3.06407	0.0127208	Case-enriched	0.201997	0.174589	19.8953	0.00170071	101	0.0286453	TRUE
K06421	Urine	KO	8.89176e-07	9.22561e-08	0	0	0.790446	0.0127438	Case-enriched	0.201997	0.174589	14.3931	0.00152909	101	0.0280705	TRUE
K18243	Urine	KO	3.90437e-07	4.82993e-08	0	0	0.407487	0.0127438	Case-enriched	0.201997	0.174589	14.4475	0.00186829	101	0.0290435	TRUE
K03330	Urine	KO	9.68198e-07	5.14384e-08	0	0	0.904511	0.0127858	Case-enriched	0.201997	0.174825	16.76	0.000538058	101	0.0268798	TRUE
K09482	Urine	KO	9.5035e-07	5.14384e-08	0	0	0.891369	0.0127858	Case-enriched	0.201997	0.174825	16.76	0.000538058	101	0.0268798	TRUE
K17884	Urine	KO	8.0561e-07	5.14384e-08	0	0	0.780122	0.0127858	Case-enriched	0.201997	0.174825	16.687	0.000569064	101	0.0268991	TRUE
K18547	Urine	KO	7.68052e-07	8.12964e-09	0	0	0.81048	0.0128028	Case-enriched	0.201997	0.174831	11.4926	0.00574878	101	0.0474827	TRUE
K17318	Urine	KO	0.000380954	0.000563069	0.000139859	0.000413688	-0.562472	0.0128737	Control-enriched	0.202702	0.175233	-13.4878	0.0402588	101	0.149133	TRUE
K08691	Urine	KO	3.97458e-06	9.33458e-07	1.57406e-07	0	1.36339	0.0129392	Case-enriched	0.203319	0.17556	20.3626	0.000707691	101	0.0280705	TRUE
K19609	Urine	KO	7.62351e-06	1.14586e-07	0	0	2.95177	0.0130072	Case-enriched	0.20356	0.176256	17.2478	0.0026828	101	0.0333205	TRUE
K19610	Urine	KO	7.64712e-06	1.22878e-07	0	0	2.94502	0.0130072	Case-enriched	0.20356	0.176256	17.2734	0.00263959	101	0.0331825	TRUE
K00588	Urine	KO	6.97219e-06	3.98686e-06	4.472e-07	0	0.676844	0.0130484	Case-enriched	0.203577	0.176634	14.3144	0.0232181	101	0.106533	TRUE
K11622	Urine	KO	2.00778e-06	5.43439e-07	0	0	0.96255	0.0130881	Case-enriched	0.203577	0.177011	18.3774	0.000918946	101	0.0280705	TRUE
K04477	Urine	KO	0.000193365	0.000311484	0.000146422	0.000334348	-0.685017	0.0131397	Control-enriched	0.203577	0.177157	-16.0012	0.0155044	101	0.0826653	TRUE
K01448	Urine	KO	0.000825778	0.00109953	0.000842764	0.00104499	-0.412625	0.0131408	Control-enriched	0.203577	0.177157	-12.9853	0.0481263	101	0.163608	TRUE
K01633	Urine	KO	0.000406741	0.000285277	0.000362297	0.00028833	0.510241	0.0131408	Case-enriched	0.203577	0.177157	15.7478	0.0165623	101	0.0862244	TRUE
K10025	Urine	KO	8.914e-06	2.61181e-07	9.9124e-08	0	2.97469	0.0131806	Case-enriched	0.203577	0.177581	18.2749	0.00238964	101	0.0319073	TRUE
K00186	Urine	KO	6.46966e-07	4.87122e-09	0	0	0.7128	0.0132189	Case-enriched	0.203577	0.177871	12.4253	0.00279583	101	0.0338604	TRUE
K06440	Urine	KO	1.83499e-06	9.33372e-09	0	0	1.48994	0.0132189	Case-enriched	0.203577	0.177871	12.9244	0.00156912	101	0.0280705	TRUE
K01560	Urine	KO	0.000171298	0.000258994	9.44821e-05	0.000181002	-0.593569	0.0134046	Control-enriched	0.206026	0.179683	-11.6635	0.0740534	101	0.202663	TRUE
K05373	Urine	KO	5.32666e-07	3.53585e-08	0	0	0.565913	0.0135389	Case-enriched	0.206369	0.180469	14.4929	0.00278517	101	0.0338604	TRUE
K06332	Urine	KO	1.39224e-06	5.16267e-07	0	0	0.65784	0.0135406	Case-enriched	0.206369	0.180469	16.743	0.00121894	101	0.0280705	TRUE
K06928	Urine	KO	1.70079e-05	5.34328e-05	6.90755e-07	2.7023e-06	-1.59585	0.0135572	Control-enriched	0.206369	0.180469	-7.8866	0.198665	101	0.362996	TRUE
K00187	Urine	KO	1.04243e-07	4.87122e-09	0	0	0.136047	0.013647	Case-enriched	0.206369	0.181436	12.2919	0.00310731	101	0.0340854	TRUE
K13831	Urine	KO	3.65148e-07	9.74245e-09	0	0	0.43507	0.013647	Case-enriched	0.206369	0.181436	13.2792	0.00125192	101	0.0280705	TRUE
K00518	Urine	KO	1.93596e-06	1.77229e-07	0	0	1.31844	0.013694	Case-enriched	0.206369	0.181713	16.4394	0.00243458	101	0.0323204	TRUE
K07020	Urine	KO	1.46299e-05	8.35338e-07	2.69733e-07	0	3.09019	0.0137007	Case-enriched	0.206369	0.181713	19.4471	0.00235384	101	0.0316676	TRUE
K13007	Urine	KO	7.57452e-06	9.38024e-08	1.36721e-08	0	2.9707	0.0137074	Case-enriched	0.206369	0.181713	17.8963	0.00259131	101	0.0330585	TRUE
K05822	Urine	KO	0.000176592	0.000245878	5.27931e-05	0.000101509	-0.475229	0.0138203	Control-enriched	0.206369	0.182165	-11.0511	0.0895052	101	0.228447	TRUE
K01269	Urine	KO	1.46406e-06	8.43331e-08	0	0	1.18423	0.0138503	Case-enriched	0.206369	0.182165	14.9621	0.0090395	101	0.0598817	TRUE
K10235	Urine	KO	9.28684e-07	1.25715e-07	0	0	0.776775	0.0138623	Case-enriched	0.206369	0.182165	16.1015	0.00318467	101	0.0340854	TRUE
K13819	Urine	KO	2.57822e-06	2.77287e-06	2.45909e-07	0	-0.0764176	0.0138943	Control-enriched	0.206369	0.182165	17.3866	0.00540931	101	0.045869	FALSE
K15855	Urine	KO	1.81251e-06	5.78488e-08	0	0	1.41072	0.0139104	Case-enriched	0.206369	0.182165	14.89	0.00225236	101	0.0310946	TRUE
K09788	Urine	KO	0.000115946	5.62093e-05	4.80231e-05	1.01637e-05	1.03152	0.0139398	Case-enriched	0.206369	0.182165	18.4994	0.00457846	101	0.04179	TRUE
K01003	Urine	KO	7.86893e-06	1.0404e-07	1.36721e-08	0	3.00597	0.0140181	Case-enriched	0.206369	0.182532	18.0004	0.00238121	101	0.0318497	TRUE
K00466	Urine	KO	1.24943e-06	1.96573e-07	0	0	0.910651	0.0140549	Case-enriched	0.206369	0.182532	17.669	0.00223814	101	0.0310946	TRUE
K07096	Urine	KO	1.10734e-06	4.45294e-08	0	0	1.01257	0.0140549	Case-enriched	0.206369	0.182532	20.0971	0.000443037	101	0.0262149	TRUE
K00183	Urine	KO	4.35166e-06	5.07766e-06	0	1.3641e-06	-0.18353	0.0140833	Control-enriched	0.206369	0.182532	-10.359	0.0796309	101	0.211774	TRUE
K14126	Urine	KO	5.0905e-07	1.46538e-08	0	0	0.572653	0.0140872	Case-enriched	0.206369	0.182532	11.0671	0.00793018	101	0.0569473	TRUE
K14128	Urine	KO	5.0905e-07	1.46538e-08	0	0	0.572653	0.0140872	Case-enriched	0.206369	0.182532	11.0671	0.00793018	101	0.0569473	TRUE
K03166	Urine	KO	1.07123e-06	7.71468e-08	0	0	0.943274	0.0140892	Case-enriched	0.206369	0.182532	16.7555	0.00099236	101	0.0280705	TRUE
K03167	Urine	KO	1.07123e-06	7.71468e-08	0	0	0.943274	0.0140892	Case-enriched	0.206369	0.182532	16.7555	0.00099236	101	0.0280705	TRUE
K15228	Urine	KO	7.6337e-07	1.3318e-07	0	0	0.637958	0.0140892	Case-enriched	0.206369	0.182532	15.7058	0.00260348	101	0.033157	TRUE
K10954	Urine	KO	2.87788e-07	2.06113e-06	0	0	-1.24917	0.0141103	Control-enriched	0.206369	0.182532	10.2351	0.0442511	101	0.159489	FALSE
K06598	Urine	KO	9.41921e-06	4.61457e-07	1.84948e-07	0	2.83377	0.0141546	Case-enriched	0.206369	0.182532	19.2937	0.00204464	101	0.0304445	TRUE
K03753	Urine	KO	0.000166274	0.000224731	0.000140038	0.000267073	-0.432389	0.0142469	Control-enriched	0.206369	0.183039	-15.8475	0.0162214	101	0.0851956	TRUE
K13243	Urine	KO	4.27228e-06	2.10102e-05	8.82046e-08	0	-2.06168	0.0143419	Control-enriched	0.206369	0.183883	15.9721	0.010068	101	0.0636802	FALSE
K19505	Urine	KO	0.000123612	0.00019627	1.53987e-05	6.12472e-05	-0.662727	0.0143442	Control-enriched	0.206369	0.183883	-14.6216	0.0277393	101	0.11809	TRUE
K09930	Urine	KO	3.10138e-05	5.24139e-06	1.27279e-06	6.25136e-08	2.35875	0.0144166	Case-enriched	0.206369	0.184248	18.721	0.00364859	101	0.0367282	TRUE
K15640	Urine	KO	4.77479e-06	1.89103e-07	4.69304e-08	0	2.27989	0.014425	Case-enriched	0.206369	0.184248	18.9251	0.00156888	101	0.0280705	TRUE
K01617	Urine	KO	1.53835e-06	6.17984e-07	0	0	0.649692	0.0144778	Case-enriched	0.206369	0.184811	16.912	0.00151864	101	0.0280705	TRUE
K10187	Urine	KO	6.9821e-07	1.30074e-08	0	0	0.74537	0.01454	Case-enriched	0.206369	0.185492	10.8533	0.0085258	101	0.058746	TRUE
K06428	Urine	KO	1.17649e-06	1.6648e-07	0	0	0.899839	0.0146104	Case-enriched	0.206369	0.186019	15.8284	0.00117201	101	0.0280705	TRUE
K06432	Urine	KO	1.00148e-06	1.20141e-07	0	0	0.837388	0.0146104	Case-enriched	0.206369	0.186019	14.719	0.00281229	101	0.0338658	TRUE
K07569	Urine	KO	6.59032e-07	4.65672e-08	0	0	0.664677	0.0146951	Case-enriched	0.206369	0.186235	15.0335	0.00101112	101	0.0280705	TRUE
K06134	Urine	KO	5.39866e-05	2.72095e-06	2.51124e-06	3.42531e-07	3.88534	0.0147592	Case-enriched	0.206369	0.186936	20.6072	0.00128619	101	0.0280705	TRUE
K00394	Urine	KO	1.10539e-05	4.61026e-05	4.66957e-07	2.56224e-06	-1.96631	0.0148562	Control-enriched	0.206369	0.18753	-8.83014	0.157254	101	0.314467	TRUE
K00395	Urine	KO	1.10539e-05	4.61026e-05	4.66957e-07	2.56224e-06	-1.96631	0.0148562	Control-enriched	0.206369	0.18753	-8.83014	0.157254	101	0.314467	TRUE
K16556	Urine	KO	1.12392e-06	7.12216e-08	0	0	0.987474	0.0149589	Case-enriched	0.206369	0.188179	15.4722	0.00373132	101	0.0371356	TRUE
K12263	Urine	KO	4.14978e-06	5.31077e-07	3.05592e-08	0	1.74996	0.0150402	Case-enriched	0.206369	0.188179	17.4347	0.00327367	101	0.0345748	TRUE
K06301	Urine	KO	1.35547e-06	2.1547e-07	0	0	0.954503	0.015104	Case-enriched	0.206369	0.188179	15.2827	0.00323862	101	0.034387	TRUE
K00476	Urine	KO	6.8123e-07	2.37669e-08	0	0	0.71563	0.0151128	Case-enriched	0.206369	0.188179	13.6238	0.00281126	101	0.0338658	TRUE
K07143	Urine	KO	6.34696e-07	1.54398e-08	0	0	0.686918	0.0151128	Case-enriched	0.206369	0.188179	14.5955	0.00119034	101	0.0280705	TRUE
K07179	Urine	KO	6.70255e-07	1.54398e-08	0	0	0.717964	0.0151128	Case-enriched	0.206369	0.188179	14.5955	0.00119034	101	0.0280705	TRUE
K07731	Urine	KO	7.12169e-07	1.54398e-08	0	0	0.753721	0.0151128	Case-enriched	0.206369	0.188179	14.5955	0.00119034	101	0.0280705	TRUE
K09150	Urine	KO	6.74449e-07	1.54398e-08	0	0	0.721582	0.0151128	Case-enriched	0.206369	0.188179	14.6005	0.00118386	101	0.0280705	TRUE
K11130	Urine	KO	7.40427e-07	4.65672e-08	0	0	0.733776	0.0151155	Case-enriched	0.206369	0.188179	14.7019	0.00120281	101	0.0280705	TRUE
K01629	Urine	KO	0.000222871	0.000327295	0.00014114	0.000285396	-0.552326	0.0151299	Control-enriched	0.206369	0.188201	-18.0484	0.00602655	101	0.0484221	TRUE
K19200	Urine	KO	1.91466e-06	1.97715e-07	0	0	1.28304	0.0151998	Case-enriched	0.206369	0.188201	18.2699	0.00101518	101	0.0280705	TRUE
K13285	Urine	KO	1.22398e-05	3.47283e-05	0	1.08308e-07	-1.43219	0.0152231	Control-enriched	0.206369	0.188201	-11.7154	0.0455621	101	0.162919	TRUE
K00720	Urine	KO	4.098e-06	5.91732e-07	2.58562e-07	0	1.67933	0.0153397	Case-enriched	0.206369	0.188201	17.8335	0.00458738	101	0.041822	TRUE
K02660	Urine	KO	5.04121e-05	2.84366e-06	2.43112e-06	1.67718e-07	3.74155	0.0153585	Case-enriched	0.206369	0.188201	19.9413	0.00211305	101	0.0305345	TRUE
K06349	Urine	KO	3.96947e-06	5.80347e-07	3.05592e-08	0	1.65285	0.0153716	Case-enriched	0.206369	0.188201	17.5027	0.00314613	101	0.0340854	TRUE
K01086	Urine	KO	3.85864e-07	0	0	0	0.470786	0.0153758	Case-enriched	0.206369	0.188201	11.3721	0.00112954	101	0.0280705	TRUE
K05555	Urine	KO	4.46652e-07	0	0	0	0.532718	0.0153758	Case-enriched	0.206369	0.188201	9.68745	0.00570301	101	0.0473006	TRUE
K06343	Urine	KO	1.15709e-07	0	0	0	0.15796	0.0153758	Case-enriched	0.206369	0.188201	9.01061	0.0113545	101	0.0686042	TRUE
K06900	Urine	KO	1.4387e-07	0	0	0	0.193923	0.0153758	Case-enriched	0.206369	0.188201	10.5204	0.00284866	101	0.0340417	TRUE
K07063	Urine	KO	2.41192e-07	0	0	0	0.311726	0.0153758	Case-enriched	0.206369	0.188201	10.3476	0.00338072	101	0.0350823	TRUE
K08777	Urine	KO	1.5772e-07	0	0	0	0.211286	0.0153758	Case-enriched	0.206369	0.188201	8.07838	0.0233812	101	0.107149	TRUE
K11033	Urine	KO	1.47776e-07	0	0	0	0.198842	0.0153758	Case-enriched	0.206369	0.188201	8.06172	0.0236747	101	0.107728	TRUE
K11034	Urine	KO	2.66557e-07	0	0	0	0.340912	0.0153758	Case-enriched	0.206369	0.188201	8.05782	0.0237289	101	0.107784	TRUE
K12545	Urine	KO	8.97546e-07	0	0	0	0.924135	0.0153758	Case-enriched	0.206369	0.188201	8.97456	0.0120049	101	0.0709877	TRUE
K15346	Urine	KO	1.30827e-07	0	0	0	0.177378	0.0153758	Case-enriched	0.206369	0.188201	9.42942	0.00851008	101	0.058746	TRUE
K15907	Urine	KO	2.70144e-07	0	0	0	0.344992	0.0153758	Case-enriched	0.206369	0.188201	8.80024	0.014682	101	0.079497	TRUE
K15980	Urine	KO	2.68563e-07	0	0	0	0.343195	0.0153758	Case-enriched	0.206369	0.188201	10.4832	0.00311974	101	0.0340854	TRUE
K16152	Urine	KO	2.74179e-07	0	0	0	0.349568	0.0153758	Case-enriched	0.206369	0.188201	8.97758	0.0119757	101	0.0709459	TRUE
K16654	Urine	KO	1.28646e-07	0	0	0	0.174593	0.0153758	Case-enriched	0.206369	0.188201	8.05782	0.0237289	101	0.107784	TRUE
K16699	Urine	KO	1.70123e-07	0	0	0	0.22666	0.0153758	Case-enriched	0.206369	0.188201	8.90586	0.0127676	101	0.0732243	TRUE
K17474	Urine	KO	1.56033e-07	0	0	0	0.209182	0.0153758	Case-enriched	0.206369	0.188201	10.7351	0.00247902	101	0.0323738	TRUE
K17476	Urine	KO	1.3533e-07	0	0	0	0.183112	0.0153758	Case-enriched	0.206369	0.188201	10.0232	0.00449308	101	0.0413032	TRUE
K18927	Urine	KO	5.21758e-08	0	0	0	0.0733758	0.0153758	Case-enriched	0.206369	0.188201	9.47501	0.00830461	101	0.0583133	TRUE
K19694	Urine	KO	6.67093e-08	0	0	0	0.093167	0.0153758	Case-enriched	0.206369	0.188201	9.93132	0.0046906	101	0.0424274	TRUE
K14446	Urine	KO	2.35812e-06	5.68616e-07	7.68862e-08	0	1.09816	0.0154008	Case-enriched	0.206369	0.188201	19.8287	0.00100571	101	0.0280705	TRUE
K09785	Urine	KO	4.48981e-07	6.24104e-08	0	0	0.447697	0.0154023	Case-enriched	0.206369	0.188201	15.5227	0.00178144	101	0.0288805	TRUE
K03530	Urine	KO	0.00082607	0.000699741	0.000807763	0.000650942	0.239128	0.0154351	Case-enriched	0.206451	0.188385	19.0756	0.0037419	101	0.0371356	TRUE
K06303	Urine	KO	1.33342e-06	2.1547e-07	0	0	0.940929	0.015486	Case-enriched	0.206774	0.188788	15.23	0.00335637	101	0.0349234	TRUE
K15229	Urine	KO	7.02892e-07	1.3318e-07	0	0	0.587609	0.0155945	Case-enriched	0.207864	0.189021	15.5611	0.00285814	101	0.0340417	TRUE
K02658	Urine	KO	5.19731e-05	3.20165e-06	2.75415e-06	3.42531e-07	3.65623	0.0156695	Case-enriched	0.208075	0.189712	20.2518	0.00172782	101	0.028703	TRUE
K19789	Urine	KO	3.32945e-05	8.36533e-05	5.37996e-06	1.12379e-05	-1.30359	0.0156952	Control-enriched	0.208075	0.189915	-16.2868	0.0134551	101	0.0752142	TRUE
K13770	Urine	KO	4.11943e-06	7.34576e-07	6.76828e-08	0	1.5614	0.0157095	Case-enriched	0.208075	0.189973	18.368	0.00186078	101	0.0290435	TRUE
K14189	Urine	KO	2.93796e-06	3.60087e-07	1.37978e-08	0	1.53375	0.015718	Case-enriched	0.208075	0.189973	18.5699	0.00155073	101	0.0280705	TRUE
K02659	Urine	KO	4.91224e-05	2.70478e-06	2.13488e-06	9.64502e-08	3.75799	0.0158826	Case-enriched	0.209744	0.190655	21.0708	0.00101823	101	0.0280705	TRUE
K08720	Urine	KO	5.95054e-07	2.87232e-07	0	0	0.309334	0.0159203	Case-enriched	0.209744	0.19089	17.2257	0.00315004	101	0.0340854	TRUE
K11610	Urine	KO	8.77906e-07	2.85841e-07	0	0	0.546413	0.0159333	Case-enriched	0.209744	0.190938	14.8414	0.00710725	101	0.0529346	TRUE
K05928	Urine	KO	3.8169e-07	2.05154e-08	0	0	0.437136	0.0159761	Case-enriched	0.209744	0.191276	13.1891	0.00132703	101	0.0280705	TRUE
K17241	Urine	KO	8.61584e-07	2.23497e-07	0	0	0.60552	0.0159922	Case-enriched	0.209744	0.191276	15.1428	0.00346913	101	0.0355123	TRUE
K03895	Urine	KO	1.17163e-06	4.75035e-08	0	0	1.05182	0.0160583	Case-enriched	0.209744	0.191276	15.8372	0.00181636	101	0.0290435	TRUE
K19350	Urine	KO	0.000242913	0.000264855	7.04978e-05	0.000134862	-0.124272	0.0160598	Control-enriched	0.209744	0.191276	-15.872	0.0164805	101	0.0861463	TRUE
K16264	Urine	KO	0.000480423	0.000306887	0.000359771	0.000298539	0.644906	0.0160611	Case-enriched	0.209744	0.191276	17.0964	0.00979587	101	0.063105	TRUE
K11017	Urine	KO	2.01984e-05	5.4088e-05	1.86932e-07	1.40431e-06	-1.37779	0.0161112	Control-enriched	0.210044	0.19155	-11.5459	0.0711809	101	0.198736	TRUE
K15983	Urine	KO	3.05587e-06	5.7736e-07	0	0	1.3625	0.0162793	Case-enriched	0.210852	0.192258	18.316	0.00141695	101	0.0280705	TRUE
K01800	Urine	KO	1.90957e-05	1.45043e-06	9.75877e-07	1.08308e-07	3.03578	0.0162807	Case-enriched	0.210852	0.192258	19.3036	0.00301951	101	0.0340854	TRUE
K02670	Urine	KO	5.85284e-05	1.14375e-05	2.90301e-06	3.35436e-07	2.25888	0.0163082	Case-enriched	0.210852	0.192269	19.8548	0.00205025	101	0.0304445	TRUE
K00197	Urine	KO	2.39965e-05	6.11681e-05	1.37448e-06	2.94481e-06	-1.31445	0.0163243	Control-enriched	0.210852	0.192285	-7.34045	0.229215	101	0.396524	TRUE
K11325	Urine	KO	1.19178e-06	3.62694e-08	0	0	1.0807	0.0163346	Case-enriched	0.210852	0.192285	14.7735	0.00213491	101	0.0305902	TRUE
K09938	Urine	KO	9.77939e-06	4.5091e-07	2.30268e-07	0	2.89325	0.0163368	Case-enriched	0.210852	0.192285	19.027	0.00268512	101	0.0333205	TRUE
K19295	Urine	KO	7.90789e-06	1.40506e-07	1.79349e-08	0	2.96541	0.0163724	Case-enriched	0.210958	0.192306	16.9225	0.00459493	101	0.0418414	TRUE
K10531	Urine	KO	2.12695e-06	2.401e-07	7.26421e-08	0	1.3343	0.0164048	Case-enriched	0.211024	0.192306	17.3464	0.004218	101	0.0400115	TRUE
K03933	Urine	KO	0.00022588	0.000400121	9.78684e-06	7.19796e-05	-0.822103	0.0164551	Control-enriched	0.211118	0.192306	-12.7757	0.0529741	101	0.167297	TRUE
K08164	Urine	KO	2.07973e-07	3.51692e-08	0	0	0.222721	0.0164817	Case-enriched	0.211118	0.192306	13.0596	0.0015322	101	0.0280705	TRUE
K16698	Urine	KO	1.25106e-05	5.22647e-05	1.16376e-06	8.70098e-06	-1.97909	0.016494	Control-enriched	0.211118	0.192306	-11.3335	0.0808165	101	0.213385	TRUE
K19707	Urine	KO	1.7732e-06	1.97588e-07	0	0	1.21142	0.0165671	Case-enriched	0.211702	0.192424	17.6547	0.001509	101	0.0280705	TRUE
K05605	Urine	KO	4.31879e-06	3.67999e-06	8.75778e-08	0	0.184592	0.0166037	Case-enriched	0.21182	0.192743	11.3192	0.0624126	101	0.183417	TRUE
K14447	Urine	KO	5.01006e-06	6.36916e-07	1.1586e-07	0	1.8764	0.0167085	Case-enriched	0.212117	0.192914	19.6977	0.00121503	101	0.0280705	TRUE
K02529	Urine	KO	0.00273998	0.00342316	0.00231614	0.00290686	-0.321063	0.0167093	Control-enriched	0.212117	0.192914	-14.2269	0.0311822	101	0.127146	TRUE
K06178	Urine	KO	0.00068436	0.000572252	0.000707954	0.000513726	0.257694	0.0167093	Case-enriched	0.212117	0.192914	15.4296	0.0202374	101	0.0969509	TRUE
K11016	Urine	KO	2.01984e-05	5.40463e-05	1.86932e-07	1.40431e-06	-1.37669	0.0167731	Control-enriched	0.212521	0.192914	-11.4346	0.0738655	101	0.20243	TRUE
K18554	Urine	KO	9.88285e-07	5.93332e-08	0	0	0.908368	0.0168172	Case-enriched	0.212521	0.192964	14.8709	0.00191216	101	0.0293311	TRUE
K01113	Urine	KO	6.02203e-05	1.03136e-05	1.25646e-05	1.37404e-06	2.43595	0.0168236	Case-enriched	0.212521	0.192964	18.7481	0.00431876	101	0.0405225	TRUE
K12421	Urine	KO	3.77795e-07	1.50487e-07	0	0	0.260116	0.0169051	Case-enriched	0.212928	0.193794	13.7056	0.00337971	101	0.0350823	TRUE
K10848	Urine	KO	3.71629e-07	4.14433e-08	0	0	0.397306	0.0169384	Case-enriched	0.212928	0.193966	13.1147	0.00439137	101	0.041002	TRUE
K13532	Urine	KO	1.07472e-06	2.31541e-08	0	0	1.01989	0.0169384	Case-enriched	0.212928	0.193966	9.19085	0.0406827	101	0.150271	TRUE
K08995	Urine	KO	1.78826e-05	1.17073e-06	6.44093e-07	6.25136e-08	3.12081	0.0169744	Case-enriched	0.213034	0.194168	19.0603	0.00307711	101	0.0340854	TRUE
K02647	Urine	KO	0.000205964	0.000337061	0.000141519	0.000334348	-0.707905	0.0170406	Control-enriched	0.213518	0.194276	-15.3974	0.0205396	101	0.0979589	TRUE
K11003	Urine	KO	1.21813e-06	2.13644e-06	0	0	-0.499781	0.0171934	Control-enriched	0.214748	0.195509	14.0517	0.0155384	101	0.0827325	FALSE
K01655	Urine	KO	6.96576e-07	6.24104e-08	0	0	0.675285	0.0172213	Case-enriched	0.214748	0.195624	14.564	0.00279836	101	0.0338604	TRUE
K06441	Urine	KO	1.16673e-07	6.75475e-10	0	0	0.158233	0.0172221	Case-enriched	0.214748	0.195624	10.1189	0.0140542	101	0.0773884	TRUE
K01415	Urine	KO	2.24329e-06	1.14148e-07	0	0	1.54151	0.0173316	Case-enriched	0.215538	0.196344	16.8864	0.00125805	101	0.0280705	TRUE
K01804	Urine	KO	9.93555e-05	0.000182489	4.14402e-05	0.000190916	-0.87057	0.0173411	Control-enriched	0.215538	0.196344	-9.68627	0.121143	101	0.276572	TRUE
K06329	Urine	KO	4.46355e-07	4.84931e-08	0	0	0.464104	0.0175354	Case-enriched	0.215659	0.197259	11.8254	0.00450917	101	0.0413719	TRUE
K08851	Urine	KO	6.22022e-07	3.59987e-08	0	0	0.646771	0.0175354	Case-enriched	0.215659	0.197259	12.7558	0.00172185	101	0.028703	TRUE
K13798	Urine	KO	6.76848e-07	3.59987e-08	0	0	0.69473	0.0175354	Case-enriched	0.215659	0.197259	12.5517	0.00199648	101	0.0301069	TRUE
K08083	Urine	KO	4.94697e-05	6.21052e-06	2.25338e-06	2.9686e-07	2.80724	0.0175542	Case-enriched	0.215659	0.197259	19.5122	0.00244843	101	0.0323204	TRUE
K18302	Urine	KO	4.40218e-05	2.85206e-06	1.56665e-06	1.08308e-07	3.54692	0.0175606	Case-enriched	0.215659	0.197259	17.2353	0.00800704	101	0.0571957	TRUE
K00452	Urine	KO	2.19094e-06	4.03724e-07	4.80588e-08	0	1.18472	0.0176456	Case-enriched	0.215659	0.197883	20.1046	0.000444978	101	0.0262149	TRUE
K08082	Urine	KO	4.76044e-05	5.97301e-06	2.02772e-06	1.67718e-07	2.80124	0.0177615	Case-enriched	0.215659	0.198745	19.1737	0.00293878	101	0.0340854	TRUE
K10896	Urine	KO	1.04897e-06	9.81421e-08	0	0	0.899836	0.017762	Case-enriched	0.215659	0.198745	17.0985	0.00185539	101	0.0290435	TRUE
K03894	Urine	KO	1.15611e-06	6.79352e-08	0	0	1.0136	0.0177686	Case-enriched	0.215659	0.198745	15.6684	0.00204759	101	0.0304445	TRUE
K15895	Urine	KO	2.4732e-07	2.72561e-09	0	0	0.314904	0.0177771	Case-enriched	0.215659	0.198745	11.0272	0.00658275	101	0.0509422	TRUE
K18844	Urine	KO	1.09913e-06	1.98579e-07	0	0	0.808466	0.0177873	Case-enriched	0.215659	0.198745	20.6142	0.000193361	101	0.0262149	TRUE
K12994	Urine	KO	9.99515e-06	5.00535e-07	3.6933e-07	0	2.87332	0.0177882	Case-enriched	0.215659	0.198745	18.111	0.00432429	101	0.0405225	TRUE
K09733	Urine	KO	3.60699e-07	6.35831e-08	0	0	0.355415	0.0179217	Case-enriched	0.215659	0.19992	13.0544	0.00437964	101	0.040942	TRUE
K12953	Urine	KO	2.17794e-07	5.45577e-08	0	0	0.207633	0.018084	Case-enriched	0.215659	0.200977	12.2381	0.0034217	101	0.0352239	TRUE
K14698	Urine	KO	2.29514e-07	5.45577e-08	0	0	0.22145	0.018084	Case-enriched	0.215659	0.200977	11.5527	0.00616434	101	0.0487392	TRUE
K18475	Urine	KO	6.71969e-05	0.000144423	1.57389e-05	9.82354e-05	-1.09248	0.0183074	Control-enriched	0.215659	0.201688	-9.66695	0.132626	101	0.289806	TRUE
K09720	Urine	KO	5.46509e-07	4.87122e-09	0	0	0.622004	0.0183478	Case-enriched	0.215659	0.201688	11.992	0.00274997	101	0.0338535	TRUE
K12212	Urine	KO	2.91462e-07	5.44467e-09	0	0	0.361172	0.0183478	Case-enriched	0.215659	0.201688	11.5061	0.00454345	101	0.0415686	TRUE
K18650	Urine	KO	4.64778e-07	2.19395e-09	0	0	0.54752	0.0183478	Case-enriched	0.215659	0.201688	11.0838	0.00666161	101	0.0510415	TRUE
K01461	Urine	KO	3.73015e-07	2.05053e-07	0	0	0.188251	0.0183668	Case-enriched	0.215659	0.201688	11.5433	0.014421	101	0.0784028	TRUE
K06597	Urine	KO	1.00875e-05	6.25798e-07	2.30268e-07	0	2.76971	0.0183774	Case-enriched	0.215659	0.201688	18.8459	0.00214064	101	0.0305902	TRUE
K14665	Urine	KO	3.25148e-06	3.97337e-07	1.8785e-07	0	1.60528	0.0183774	Case-enriched	0.215659	0.201688	18.7812	0.00242587	101	0.0322795	TRUE
K10918	Urine	KO	6.35982e-07	9.86638e-09	0	0	0.695992	0.0183951	Case-enriched	0.215659	0.201688	11.4391	0.0105625	101	0.065379	TRUE
K05922	Urine	KO	4.45497e-07	2.06113e-06	0	0	-1.0825	0.018479	Control-enriched	0.215659	0.202293	10.1021	0.0443056	101	0.159537	FALSE
K05927	Urine	KO	4.57594e-07	2.06113e-06	0	0	-1.07048	0.018479	Control-enriched	0.215659	0.202293	10.1896	0.0426495	101	0.155457	FALSE
K09944	Urine	KO	4.43625e-07	2.06113e-06	0	0	-1.08437	0.018479	Control-enriched	0.215659	0.202293	10.1079	0.0441911	101	0.159477	FALSE
K18233	Urine	KO	1.93317e-06	1.26818e-07	0	0	1.38021	0.018496	Case-enriched	0.215659	0.202374	15.951	0.00262302	101	0.033157	TRUE
K09929	Urine	KO	1.36588e-05	4.62005e-06	2.34566e-07	0	1.38311	0.0185288	Case-enriched	0.215659	0.202386	18.8472	0.00239486	101	0.0319219	TRUE
K06302	Urine	KO	1.27711e-06	1.5531e-07	0	0	0.978922	0.0185712	Case-enriched	0.215659	0.202386	15.5691	0.00235531	101	0.0316676	TRUE
K02668	Urine	KO	5.09403e-05	6.31057e-06	2.058e-06	1.67718e-07	2.8288	0.0186226	Case-enriched	0.215659	0.202386	19.461	0.0025615	101	0.0328408	TRUE
K06429	Urine	KO	1.02886e-06	1.20141e-07	0	0	0.856986	0.0186306	Case-enriched	0.215659	0.202386	13.9959	0.00416093	101	0.0397629	TRUE
K07159	Urine	KO	6.70669e-07	8.74371e-08	0	0	0.619494	0.0186306	Case-enriched	0.215659	0.202386	15.7248	0.00102338	101	0.0280705	TRUE
K17755	Urine	KO	3.85255e-07	6.80612e-08	0	0	0.375157	0.0186306	Case-enriched	0.215659	0.202386	13.7239	0.0049336	101	0.0438915	TRUE
K12448	Urine	KO	2.57597e-06	9.15182e-08	0	0	1.712	0.0186372	Case-enriched	0.215659	0.202386	15.9772	0.00262545	101	0.033157	TRUE
K00493	Urine	KO	1.99166e-06	4.35917e-07	1.78704e-08	0	1.05897	0.0187399	Case-enriched	0.215659	0.203046	16.7758	0.00456786	101	0.0417424	TRUE
K01239	Urine	KO	0.000470519	0.000541931	0.000252579	0.000564953	-0.203452	0.0187936	Control-enriched	0.215659	0.203241	-12.636	0.0556878	101	0.172762	TRUE
K06213	Urine	KO	0.000421289	0.000560441	0.000427702	0.000651514	-0.410905	0.0187936	Control-enriched	0.215659	0.203241	-12.9559	0.0515791	101	0.165549	TRUE
K14449	Urine	KO	2.29395e-06	5.63751e-07	6.4317e-08	0	1.07481	0.018866	Case-enriched	0.215659	0.203241	19.0992	0.0015005	101	0.0280705	TRUE
K17226	Urine	KO	1.62924e-05	1.27691e-06	7.75254e-07	1.00631e-07	2.92498	0.0189037	Case-enriched	0.215659	0.203241	20.343	0.00155123	101	0.0280705	TRUE
K16179	Urine	KO	8.75142e-07	1.55597e-08	0	0	0.884725	0.0189279	Case-enriched	0.215659	0.203241	10.1473	0.0253154	101	0.112139	TRUE
K01416	Urine	KO	6.76318e-07	8.12964e-09	0	0	0.733615	0.0189345	Case-enriched	0.215659	0.203241	9.88878	0.0141719	101	0.0776765	TRUE
K06874	Urine	KO	3.21818e-07	4.87122e-09	0	0	0.395513	0.0189345	Case-enriched	0.215659	0.203241	12.6044	0.0017649	101	0.0288129	TRUE
K06913	Urine	KO	2.60697e-07	4.87122e-09	0	0	0.327211	0.0189345	Case-enriched	0.215659	0.203241	12.5985	0.00177524	101	0.0288805	TRUE
K07388	Urine	KO	3.0896e-07	4.87122e-09	0	0	0.381411	0.0189345	Case-enriched	0.215659	0.203241	12.5789	0.00181033	101	0.0290435	TRUE
K18933	Urine	KO	2.87233e-07	4.87122e-09	0	0	0.357262	0.0189345	Case-enriched	0.215659	0.203241	12.62	0.00173755	101	0.028703	TRUE
K08077	Urine	KO	4.53418e-07	2.06113e-06	0	0	-1.07462	0.0189598	Control-enriched	0.215659	0.203241	10.0618	0.0452041	101	0.162018	FALSE
K06944	Urine	KO	9.43522e-07	1.1015e-07	0	0	0.807918	0.0190347	Case-enriched	0.215659	0.203838	15.6033	0.00248328	101	0.0323747	TRUE
K10012	Urine	KO	0.000112838	0.000189052	3.89025e-05	0.000241297	-0.73941	0.0191553	Control-enriched	0.215659	0.204847	-18.3638	0.00554969	101	0.0464336	TRUE
K00615	Urine	KO	0.00113548	0.00133634	0.00108833	0.00136603	-0.234802	0.0191623	Control-enriched	0.215659	0.204847	-11.3416	0.0682014	101	0.192786	TRUE
K14439	Urine	KO	5.94361e-07	3.82125e-08	0	0	0.618877	0.0192123	Case-enriched	0.215659	0.204847	14.2016	0.00341665	101	0.0352188	TRUE
K14470	Urine	KO	1.33491e-06	2.88391e-07	0	0	0.857793	0.0193877	Case-enriched	0.215659	0.205845	15.9821	0.00277224	101	0.0338604	TRUE
K16078	Urine	KO	3.2188e-07	1.1822e-06	0	0	-0.723191	0.019406	Control-enriched	0.215659	0.205935	-9.56119	0.0863848	101	0.222837	TRUE
K08966	Urine	KO	1.84287e-06	5.07786e-07	0	0	0.914916	0.0194659	Case-enriched	0.215659	0.206089	17.7068	0.00117449	101	0.0280705	TRUE
K13533	Urine	KO	1.2676e-06	1.5531e-07	0	0	0.972887	0.0195083	Case-enriched	0.215659	0.206089	16.4264	0.00112628	101	0.0280705	TRUE
K00203	Urine	KO	3.48406e-07	1.46137e-08	0	0	0.410325	0.0195375	Case-enriched	0.215659	0.206089	12.5845	0.00178876	101	0.0289196	TRUE
K00205	Urine	KO	3.12562e-07	9.74245e-09	0	0	0.378398	0.0195375	Case-enriched	0.215659	0.206089	12.5421	0.00186184	101	0.0290435	TRUE
K00319	Urine	KO	2.43915e-07	4.87122e-09	0	0	0.307878	0.0195375	Case-enriched	0.215659	0.206089	12.5454	0.00186109	101	0.0290435	TRUE
K05553	Urine	KO	4.35675e-07	8.12964e-09	0	0	0.510048	0.0195375	Case-enriched	0.215659	0.206089	10.3695	0.0110846	101	0.0674762	TRUE
K06914	Urine	KO	2.54968e-07	4.87122e-09	0	0	0.32064	0.0195375	Case-enriched	0.215659	0.206089	12.5454	0.00186109	101	0.0290435	TRUE
K07144	Urine	KO	2.54968e-07	4.87122e-09	0	0	0.32064	0.0195375	Case-enriched	0.215659	0.206089	12.5454	0.00186109	101	0.0290435	TRUE
K07392	Urine	KO	2.43915e-07	4.87122e-09	0	0	0.307878	0.0195375	Case-enriched	0.215659	0.206089	12.5454	0.00186109	101	0.0290435	TRUE
K07468	Urine	KO	2.36632e-07	4.87122e-09	0	0	0.299406	0.0195375	Case-enriched	0.215659	0.206089	12.3254	0.00220002	101	0.0307897	TRUE
K17870	Urine	KO	1.56785e-06	8.31895e-09	0	0	1.34861	0.0197431	Case-enriched	0.215659	0.208041	14.4936	0.00195045	101	0.0296829	TRUE
K00486	Urine	KO	2.34752e-06	4.5096e-07	4.80588e-08	0	1.20608	0.0198792	Case-enriched	0.215659	0.209043	20.0922	0.00049267	101	0.0266901	TRUE
K02805	Urine	KO	0.000113228	0.000188366	3.72317e-05	0.000241752	-0.72926	0.0199114	Control-enriched	0.215659	0.209043	-18.3849	0.00548953	101	0.0462321	TRUE
K02859	Urine	KO	0.000184662	0.000199911	1.50973e-05	7.25967e-05	-0.113877	0.0199114	Control-enriched	0.215659	0.209043	-15.7148	0.0165802	101	0.0862593	TRUE
K18887	Urine	KO	0.000188725	0.000219048	2.92666e-05	8.79141e-05	-0.213904	0.0199114	Control-enriched	0.215659	0.209043	-14.1975	0.0324422	101	0.130412	TRUE
K11210	Urine	KO	2.81269e-06	1.28084e-07	0	0	1.75693	0.0199164	Case-enriched	0.215659	0.209043	15.5519	0.00388444	101	0.0380616	TRUE
K02172	Urine	KO	3.3357e-05	8.6213e-05	1.16518e-06	7.44864e-06	-1.34394	0.0199873	Control-enriched	0.215659	0.209585	-7.09489	0.249508	101	0.416889	TRUE
K18365	Urine	KO	7.18202e-07	4.41319e-07	0	0	0.253511	0.0199922	Case-enriched	0.215659	0.209585	14.5509	0.00548973	101	0.0462321	TRUE
K18093	Urine	KO	1.5513e-05	2.00748e-07	0	0	3.7816	0.0199978	Case-enriched	0.215659	0.209585	16.7103	0.00478194	101	0.0430047	TRUE
K06182	Urine	KO	9.27399e-05	0.000143691	4.84857e-05	0.000130283	-0.62624	0.0200519	Control-enriched	0.215659	0.209774	-13.0508	0.0466898	101	0.162919	TRUE
K16792	Urine	KO	7.21784e-07	7.41441e-08	0	0	0.680717	0.0201294	Case-enriched	0.215659	0.209774	16.0051	0.00145659	101	0.0280705	TRUE
K05551	Urine	KO	4.13169e-07	8.12964e-09	0	0	0.487253	0.0201572	Case-enriched	0.215659	0.209774	10.313	0.0115325	101	0.0693836	TRUE
K05552	Urine	KO	4.01016e-07	8.12964e-09	0	0	0.474793	0.0201572	Case-enriched	0.215659	0.209774	10.313	0.0115325	101	0.0693836	TRUE
K02676	Urine	KO	4.97169e-05	6.29362e-06	2.10299e-06	1.67718e-07	2.79776	0.020246	Case-enriched	0.215659	0.209774	19.3129	0.00276856	101	0.0338604	TRUE
K03390	Urine	KO	1.25753e-05	4.70822e-05	1.52161e-06	2.56224e-06	-1.82452	0.0202779	Control-enriched	0.215659	0.209774	-7.30181	0.238273	101	0.403878	TRUE
K18888	Urine	KO	0.000188697	0.000218968	2.92403e-05	8.79141e-05	-0.213594	0.0202992	Control-enriched	0.215659	0.209774	-14.14	0.0331656	101	0.132371	TRUE
K10441	Urine	KO	0.000306641	0.000466592	0.000249065	0.000451045	-0.604	0.0203061	Control-enriched	0.215659	0.209774	-12.845	0.0472095	101	0.163228	TRUE
K09003	Urine	KO	1.63654e-06	4.15147e-07	0	0	0.897693	0.0204183	Case-enriched	0.215659	0.209774	19.3182	0.000457769	101	0.0262149	TRUE
K02924	Urine	KO	7.45106e-07	4.65672e-08	0	0	0.73765	0.0206018	Case-enriched	0.215659	0.209774	14.1108	0.00164009	101	0.02836	TRUE
K06936	Urine	KO	3.08307e-07	1.54398e-08	0	0	0.365597	0.0206081	Case-enriched	0.215659	0.209774	13.9212	0.00151945	101	0.0280705	TRUE
K15944	Urine	KO	4.04437e-07	1.75431e-08	0	0	0.464902	0.0206081	Case-enriched	0.215659	0.209774	12.2478	0.006912	101	0.0519228	TRUE
K02665	Urine	KO	5.04461e-05	6.35057e-06	2.14885e-06	1.67718e-07	2.80713	0.020642	Case-enriched	0.215659	0.209774	19.2844	0.00280301	101	0.0338604	TRUE
K12308	Urine	KO	0.000271929	0.000416318	0.000133224	0.000354823	-0.612621	0.0207005	Control-enriched	0.215659	0.209774	-11.9741	0.0663615	101	0.189664	TRUE
K17947	Urine	KO	3.73413e-06	3.55523e-07	6.00792e-08	0	1.80425	0.0207034	Case-enriched	0.215659	0.209774	19.7038	0.000765538	101	0.0280705	TRUE
K16872	Urine	KO	4.68452e-05	1.60597e-06	1.21013e-06	9.09397e-08	4.19848	0.0207815	Case-enriched	0.215659	0.209774	19.9723	0.00189983	101	0.0292581	TRUE
K17737	Urine	KO	3.88266e-05	2.21703e-06	1.913e-06	1.08308e-07	3.62993	0.0207815	Case-enriched	0.215659	0.209774	20.394	0.00158955	101	0.0280705	TRUE
K02690	Urine	KO	3.95908e-07	2.05154e-08	0	0	0.451906	0.020794	Case-enriched	0.215659	0.209774	11.8763	0.00300426	101	0.0340854	TRUE
K02699	Urine	KO	3.74582e-07	2.05154e-08	0	0	0.429695	0.020794	Case-enriched	0.215659	0.209774	11.9049	0.00293743	101	0.0340854	TRUE
K02719	Urine	KO	3.9366e-07	2.05154e-08	0	0	0.449581	0.020794	Case-enriched	0.215659	0.209774	11.8532	0.0030517	101	0.0340854	TRUE
K19272	Urine	KO	7.68127e-06	1.27586e-06	9.12733e-07	0	1.9315	0.0208561	Case-enriched	0.215659	0.209774	16.5991	0.0115614	101	0.069433	TRUE
K09981	Urine	KO	5.8617e-06	4.3077e-07	1.44829e-07	0	2.26177	0.020858	Case-enriched	0.215659	0.209774	19.1739	0.001715	101	0.0286985	TRUE
K05873	Urine	KO	2.73926e-05	9.09652e-06	4.82212e-06	1.09454e-06	1.49166	0.0210063	Case-enriched	0.215659	0.209774	16.9817	0.0090145	101	0.0598817	TRUE
K07117	Urine	KO	7.94381e-06	8.83659e-07	2.39483e-07	0	2.24735	0.0210351	Case-enriched	0.215659	0.209774	20.545	0.000818377	101	0.0280705	TRUE
K02671	Urine	KO	6.57253e-05	5.34761e-06	2.36339e-06	1.67718e-07	3.39395	0.0211497	Case-enriched	0.215659	0.209774	18.6438	0.00442426	101	0.0410124	TRUE
K16558	Urine	KO	5.07875e-07	3.30091e-08	0	0	0.545664	0.0211963	Case-enriched	0.215659	0.209774	12.9616	0.0034821	101	0.0355616	TRUE
K18382	Urine	KO	1.23973e-06	2.67831e-07	0	0	0.820964	0.0212845	Case-enriched	0.215659	0.209774	16.1307	0.00273436	101	0.033715	TRUE
K07321	Urine	KO	5.77381e-05	0.000170052	3.10449e-06	8.31936e-06	-1.54207	0.0213392	Control-enriched	0.215659	0.209774	-6.52817	0.285736	101	0.45964	TRUE
K01027	Urine	KO	2.03661e-06	1.81763e-07	0	0	1.36152	0.0214225	Case-enriched	0.215659	0.209774	15.4207	0.00422371	101	0.0400165	TRUE
K02287	Urine	KO	3.40249e-07	2.05154e-08	0	0	0.393203	0.0214483	Case-enriched	0.215659	0.209774	11.8174	0.00315506	101	0.0340854	TRUE
K02689	Urine	KO	4.03404e-07	2.05154e-08	0	0	0.459632	0.0214483	Case-enriched	0.215659	0.209774	11.8267	0.00313296	101	0.0340854	TRUE
K02692	Urine	KO	3.63408e-07	2.05154e-08	0	0	0.41792	0.0214483	Case-enriched	0.215659	0.209774	11.8267	0.00313296	101	0.0340854	TRUE
K02696	Urine	KO	3.4666e-07	2.05154e-08	0	0	0.400088	0.0214483	Case-enriched	0.215659	0.209774	11.8335	0.00311954	101	0.0340854	TRUE
K02708	Urine	KO	3.63408e-07	2.05154e-08	0	0	0.41792	0.0214483	Case-enriched	0.215659	0.209774	11.8267	0.00313296	101	0.0340854	TRUE
K02712	Urine	KO	3.63408e-07	2.05154e-08	0	0	0.41792	0.0214483	Case-enriched	0.215659	0.209774	11.8267	0.00313296	101	0.0340854	TRUE
K02713	Urine	KO	3.33666e-07	2.05154e-08	0	0	0.3861	0.0214483	Case-enriched	0.215659	0.209774	11.8174	0.00315506	101	0.0340854	TRUE
K03867	Urine	KO	3.42238e-07	2.05154e-08	0	0	0.395342	0.0214483	Case-enriched	0.215659	0.209774	11.8293	0.00312867	101	0.0340854	TRUE
K05301	Urine	KO	3.8961e-07	2.2763e-08	0	0	0.442208	0.0214483	Case-enriched	0.215659	0.209774	10.3387	0.0119298	101	0.0707821	TRUE
K08479	Urine	KO	3.63408e-07	2.05154e-08	0	0	0.41792	0.0214483	Case-enriched	0.215659	0.209774	11.8267	0.00313296	101	0.0340854	TRUE
K08480	Urine	KO	3.60965e-07	2.05154e-08	0	0	0.415332	0.0214483	Case-enriched	0.215659	0.209774	11.8267	0.00313296	101	0.0340854	TRUE
K19032	Urine	KO	3.63408e-07	2.05154e-08	0	0	0.41792	0.0214483	Case-enriched	0.215659	0.209774	11.8267	0.00313296	101	0.0340854	TRUE
K19057	Urine	KO	8.72636e-06	1.05122e-06	9.30061e-07	3.48991e-08	2.24542	0.0214636	Case-enriched	0.215659	0.209774	17.3894	0.0078382	101	0.0565051	TRUE
K19059	Urine	KO	8.72216e-06	1.05122e-06	9.30061e-07	3.48991e-08	2.24479	0.0214636	Case-enriched	0.215659	0.209774	17.3931	0.00782291	101	0.0565051	TRUE
K06318	Urine	KO	1.16698e-06	2.1547e-07	0	0	0.834171	0.0215071	Case-enriched	0.215659	0.209774	15.5622	0.00235056	101	0.0316676	TRUE
K01256	Urine	KO	0.000410396	0.000277254	0.000358663	0.000293586	0.564125	0.0215098	Case-enriched	0.215659	0.209774	11.0875	0.0912713	101	0.231193	TRUE
K00125	Urine	KO	4.20781e-08	0	0	0	0.0594634	0.0215511	Case-enriched	0.215659	0.209774	9.56448	0.005225	101	0.04495	TRUE
K00947	Urine	KO	2.78314e-07	0	0	0	0.354242	0.0215511	Case-enriched	0.215659	0.209774	7.62321	0.0241086	101	0.108717	TRUE
K01663	Urine	KO	2.64704e-07	0	0	0	0.3388	0.0215511	Case-enriched	0.215659	0.209774	8.60152	0.00982665	101	0.0631112	TRUE
K01904	Urine	KO	7.50431e-08	0	0	0	0.104394	0.0215511	Case-enriched	0.215659	0.209774	8.48133	0.0139595	101	0.0769765	TRUE
K02101	Urine	KO	3.86558e-07	0	0	0	0.471508	0.0215511	Case-enriched	0.215659	0.209774	9.75447	0.00333685	101	0.034814	TRUE
K03692	Urine	KO	2.79032e-07	0	0	0	0.355052	0.0215511	Case-enriched	0.215659	0.209774	8.80568	0.00909075	101	0.0600176	TRUE
K05716	Urine	KO	1.25199e-07	0	0	0	0.17018	0.0215511	Case-enriched	0.215659	0.209774	8.15595	0.0174309	101	0.0889493	TRUE
K05841	Urine	KO	2.44694e-07	0	0	0	0.315791	0.0215511	Case-enriched	0.215659	0.209774	10.0723	0.00267067	101	0.0333205	TRUE
K09737	Urine	KO	2.49321e-07	0	0	0	0.321144	0.0215511	Case-enriched	0.215659	0.209774	9.67205	0.00428266	101	0.0403771	TRUE
K11032	Urine	KO	1.4024e-07	0	0	0	0.189338	0.0215511	Case-enriched	0.215659	0.209774	7.96267	0.0197264	101	0.0955168	TRUE
K11410	Urine	KO	1.9517e-07	0	0	0	0.257216	0.0215511	Case-enriched	0.215659	0.209774	7.71753	0.025889	101	0.113362	TRUE
K14109	Urine	KO	8.13762e-08	0	0	0	0.112868	0.0215511	Case-enriched	0.215659	0.209774	8.99678	0.00796594	101	0.0570757	TRUE
K15313	Urine	KO	3.42301e-07	0	0	0	0.424708	0.0215511	Case-enriched	0.215659	0.209774	9.31921	0.00642823	101	0.0499464	TRUE
K15314	Urine	KO	2.86654e-07	0	0	0	0.363624	0.0215511	Case-enriched	0.215659	0.209774	9.20302	0.00685107	101	0.0517824	TRUE
K15315	Urine	KO	2.83796e-07	0	0	0	0.360416	0.0215511	Case-enriched	0.215659	0.209774	9.20302	0.00685107	101	0.0517824	TRUE
K15511	Urine	KO	2.28159e-07	0	0	0	0.296497	0.0215511	Case-enriched	0.215659	0.209774	9.61319	0.00498593	101	0.0441538	TRUE
K15926	Urine	KO	1.27134e-07	0	0	0	0.172659	0.0215511	Case-enriched	0.215659	0.209774	8.44145	0.014245	101	0.0778646	TRUE
K16218	Urine	KO	3.03038e-07	0	0	0	0.381879	0.0215511	Case-enriched	0.215659	0.209774	7.68936	0.0264163	101	0.114754	TRUE
K16929	Urine	KO	9.79263e-08	0	0	0	0.134781	0.0215511	Case-enriched	0.215659	0.209774	8.11216	0.0186463	101	0.0921114	TRUE
K17876	Urine	KO	2.22699e-07	0	0	0	0.290069	0.0215511	Case-enriched	0.215659	0.209774	8.18846	0.0168096	101	0.087043	TRUE
K18218	Urine	KO	1.17894e-07	0	0	0	0.160783	0.0215511	Case-enriched	0.215659	0.209774	9.3523	0.00566134	101	0.0470621	TRUE
K18649	Urine	KO	1.77104e-07	0	0	0	0.235241	0.0215511	Case-enriched	0.215659	0.209774	8.86161	0.00860586	101	0.0591395	TRUE
K19215	Urine	KO	9.42247e-08	0	0	0	0.129909	0.0215511	Case-enriched	0.215659	0.209774	9.59345	0.00501718	101	0.0443289	TRUE
K11942	Urine	KO	7.03414e-06	7.0152e-07	9.59707e-08	0	2.23932	0.0215687	Case-enriched	0.215659	0.209774	19.3306	0.00168309	101	0.0285839	TRUE
K08221	Urine	KO	2.70871e-06	7.332e-07	0	0	1.09748	0.0219137	Case-enriched	0.215659	0.2122	16.1755	0.0037212	101	0.0371208	TRUE
K03826	Urine	KO	0.000202329	0.000298995	0.000106652	0.000241768	-0.561119	0.0219241	Control-enriched	0.215659	0.212202	-17.4862	0.00807709	101	0.0571957	TRUE
K17242	Urine	KO	9.43381e-07	2.35035e-07	0	0	0.654017	0.022023	Case-enriched	0.215659	0.212287	15.0276	0.00451126	101	0.0413719	TRUE
K19591	Urine	KO	8.77612e-06	2.79215e-07	1.00445e-07	0	2.934	0.0220975	Case-enriched	0.215659	0.212644	18.9727	0.00199778	101	0.0301069	TRUE
K02286	Urine	KO	3.96864e-07	4.10307e-08	0	0	0.424179	0.0221204	Case-enriched	0.215659	0.212644	11.8073	0.00318427	101	0.0340854	TRUE
K17108	Urine	KO	3.54043e-07	2.05154e-08	0	0	0.407976	0.0221204	Case-enriched	0.215659	0.212644	11.7927	0.00323438	101	0.034387	TRUE
K19120	Urine	KO	2.76007e-07	2.05154e-08	0	0	0.322338	0.0221204	Case-enriched	0.215659	0.212644	11.1625	0.00614628	101	0.0487392	TRUE
K19121	Urine	KO	2.76007e-07	2.05154e-08	0	0	0.322338	0.0221204	Case-enriched	0.215659	0.212644	11.1625	0.00614628	101	0.0487392	TRUE
K18297	Urine	KO	9.12947e-06	3.42024e-07	1.36721e-08	0	2.91608	0.0221421	Case-enriched	0.215659	0.212756	17.0414	0.00409573	101	0.0393863	TRUE
K18911	Urine	KO	3.20115e-06	3.03713e-07	0	0	1.68816	0.0223423	Case-enriched	0.215659	0.213805	16.2322	0.00290795	101	0.0340854	TRUE
K02922	Urine	KO	3.92246e-07	1.54398e-08	0	0	0.45531	0.0224169	Case-enriched	0.215659	0.214324	13.4772	0.00253473	101	0.0327477	TRUE
K09741	Urine	KO	3.26315e-07	1.54398e-08	0	0	0.385319	0.0224169	Case-enriched	0.215659	0.214324	13.4928	0.00250066	101	0.0325227	TRUE
K00596	Urine	KO	8.12638e-07	1.59615e-07	0	0	0.644446	0.0224754	Case-enriched	0.215659	0.214596	14.5143	0.00221036	101	0.0307897	TRUE
K07102	Urine	KO	6.63443e-05	1.37601e-05	4.86376e-06	6.58252e-07	2.18985	0.0225062	Case-enriched	0.215659	0.21467	21.2442	0.000739967	101	0.0280705	TRUE
K11936	Urine	KO	0.000112653	5.52777e-05	4.17403e-05	8.62768e-06	1.014	0.0225265	Case-enriched	0.215659	0.21467	15.9572	0.0158535	101	0.0840606	TRUE
K16048	Urine	KO	4.0767e-06	2.92152e-06	1.37592e-07	0	0.372478	0.0225305	Case-enriched	0.215659	0.21467	12.9137	0.0308795	101	0.126303	TRUE
K17488	Urine	KO	9.80588e-07	2.03044e-08	0	0	0.956929	0.0225448	Case-enriched	0.215659	0.21467	14.3572	0.0021369	101	0.0305902	TRUE
K18587	Urine	KO	4.79258e-06	8.22556e-07	1.38153e-07	0	1.66824	0.0226756	Case-enriched	0.215659	0.215047	18.7744	0.00267009	101	0.0333205	TRUE
K00848	Urine	KO	0.000245939	0.000354904	0.000159908	0.000341956	-0.52733	0.0227747	Control-enriched	0.215659	0.215697	-15.821	0.0170612	101	0.0878164	TRUE
K02757	Urine	KO	0.000583375	0.000845657	0.000329937	0.000597099	-0.534883	0.0227747	Control-enriched	0.215659	0.215697	-17.1921	0.00902236	101	0.0598817	TRUE
K15496	Urine	KO	3.10723e-07	3.59987e-08	0	0	0.339341	0.0228108	Case-enriched	0.215659	0.215941	10.9414	0.00707422	101	0.0528413	TRUE
K05886	Urine	KO	1.99629e-06	5.01968e-07	7.5925e-08	0	0.996321	0.0228955	Case-enriched	0.215659	0.216068	19.505	0.00112051	101	0.0280705	TRUE
K05372	Urine	KO	4.006e-07	5.4989e-09	0	0	0.478134	0.0229768	Case-enriched	0.215659	0.216068	12.5407	0.00350567	101	0.035752	TRUE
K15721	Urine	KO	4.0343e-07	5.4989e-09	0	0	0.481046	0.0229768	Case-enriched	0.215659	0.216068	12.9811	0.00218625	101	0.0307897	TRUE
K14267	Urine	KO	6.23496e-05	1.30023e-05	9.59908e-06	9.26677e-07	2.17767	0.0229863	Case-enriched	0.215659	0.216068	18.6118	0.00409811	101	0.0393863	TRUE
K02319	Urine	KO	1.43993e-06	6.2007e-08	0	0	1.20005	0.0230637	Case-enriched	0.215659	0.216202	15.2291	0.00129701	101	0.0280705	TRUE
K13421	Urine	KO	1.53806e-06	1.19034e-07	0	0	1.18147	0.0230838	Case-enriched	0.215659	0.216202	14.857	0.00512006	101	0.0447774	TRUE
K03333	Urine	KO	8.12804e-06	1.08386e-06	2.34067e-07	0	2.13104	0.0231283	Case-enriched	0.215659	0.216523	17.7145	0.00433071	101	0.0405335	TRUE
K14138	Urine	KO	2.32981e-05	6.29493e-05	7.13047e-07	2.97346e-06	-1.39609	0.0231523	Control-enriched	0.215659	0.216652	-6.8839	0.266447	101	0.436513	TRUE
K00685	Urine	KO	5.85295e-05	1.02725e-05	3.12034e-06	4.15738e-07	2.40079	0.0232608	Case-enriched	0.215659	0.217218	19.0922	0.00307204	101	0.0340854	TRUE
K10234	Urine	KO	4.07047e-06	4.10661e-07	1.22727e-07	0	1.84575	0.0232716	Case-enriched	0.215659	0.217218	16.771	0.00663879	101	0.0510415	TRUE
K14333	Urine	KO	6.8931e-07	1.04105e-07	0	0	0.613557	0.0233199	Case-enriched	0.215659	0.217354	14.7319	0.00410115	101	0.0393863	TRUE
K13057	Urine	KO	1.65728e-06	1.7139e-07	2.07403e-08	0	1.18173	0.0234232	Case-enriched	0.215659	0.217741	19.6661	0.000612737	101	0.0268991	TRUE
K13300	Urine	KO	3.80602e-06	2.30561e-07	1.15461e-08	0	1.96553	0.0234232	Case-enriched	0.215659	0.217741	15.5596	0.0084188	101	0.0587197	TRUE
K04098	Urine	KO	1.03673e-06	1.50023e-07	0	0	0.824589	0.0234512	Case-enriched	0.215659	0.217906	15.7534	0.0012502	101	0.0280705	TRUE
K05341	Urine	KO	2.67739e-05	7.09016e-05	2.20673e-06	1.51108e-05	-1.37229	0.0234726	Control-enriched	0.215659	0.218008	-7.12546	0.249153	101	0.416718	TRUE
K06342	Urine	KO	4.46414e-07	6.01593e-08	0	0	0.448199	0.0235198	Case-enriched	0.215659	0.218255	9.71157	0.0176661	101	0.0897536	TRUE
K18905	Urine	KO	4.36615e-07	2.98596e-08	0	0	0.480226	0.0235198	Case-enriched	0.215659	0.218255	11.0451	0.00667748	101	0.0511125	TRUE
K08234	Urine	KO	0.000301074	0.000392847	0.000227943	0.000341025	-0.382731	0.0236531	Control-enriched	0.215659	0.218576	-18.5568	0.00407196	101	0.0393504	TRUE
K10439	Urine	KO	0.000508248	0.000809288	0.000457845	0.000684204	-0.670065	0.0236531	Control-enriched	0.215659	0.218576	-10.8433	0.093149	101	0.233064	TRUE
K03205	Urine	KO	0.000412131	0.000547565	0.000209737	0.000446699	-0.409063	0.0236535	Control-enriched	0.215659	0.218576	-11.435	0.08468	101	0.220101	TRUE
K03055	Urine	KO	6.75639e-07	1.54398e-08	0	0	0.722607	0.023698	Case-enriched	0.215659	0.218576	13.2809	0.00255532	101	0.0328408	TRUE
K13013	Urine	KO	1.96011e-06	4.03009e-07	8.07179e-08	0	1.07713	0.0237174	Case-enriched	0.215659	0.218576	17.8131	0.0029363	101	0.0340854	TRUE
K08985	Urine	KO	7.71721e-06	1.0404e-07	0	0	2.98107	0.0237187	Case-enriched	0.215659	0.218576	16.3518	0.00580344	101	0.0476752	TRUE
K02862	Urine	KO	4.54004e-06	6.2264e-07	3.05592e-08	0	1.77155	0.0237199	Case-enriched	0.215659	0.218576	17.1224	0.00409648	101	0.0393863	TRUE
K00809	Urine	KO	1.08303e-05	1.20904e-06	5.23142e-07	0	2.421	0.0240594	Case-enriched	0.215659	0.220626	19.852	0.00166574	101	0.028428	TRUE
K01151	Urine	KO	0.000350212	0.000483672	0.000353769	0.000474137	-0.464665	0.0241034	Control-enriched	0.215659	0.220626	-9.77733	0.131734	101	0.288668	TRUE
K01839	Urine	KO	0.000422112	0.000529742	0.000400891	0.000478234	-0.326972	0.0241038	Control-enriched	0.215659	0.220626	-11.1121	0.0906966	101	0.230423	TRUE
K19290	Urine	KO	7.6968e-06	1.32415e-07	0	0	2.94108	0.0242237	Case-enriched	0.215659	0.220626	16.325	0.0058926	101	0.0478526	TRUE
K10233	Urine	KO	4.03549e-06	4.10661e-07	1.22727e-07	0	1.83576	0.0242319	Case-enriched	0.215659	0.220626	16.6502	0.00707001	101	0.0528413	TRUE
K01471	Urine	KO	2.15587e-07	6.44768e-08	0	0	0.191508	0.0242478	Case-enriched	0.215659	0.220626	9.73599	0.0186109	101	0.0920542	TRUE
K14568	Urine	KO	6.18601e-07	3.59987e-08	0	0	0.643725	0.0242478	Case-enriched	0.215659	0.220626	11.7087	0.00311939	101	0.0340854	TRUE
K05824	Urine	KO	7.06213e-07	6.24104e-08	0	0	0.683456	0.0242806	Case-enriched	0.215659	0.220626	14.2598	0.00283088	101	0.0339838	TRUE
K17238	Urine	KO	3.55308e-07	9.91257e-09	0	0	0.42439	0.0243151	Case-enriched	0.215659	0.220626	13.1915	0.00220354	101	0.0307897	TRUE
K17239	Urine	KO	3.55308e-07	9.91257e-09	0	0	0.42439	0.0243151	Case-enriched	0.215659	0.220626	13.1915	0.00220354	101	0.0307897	TRUE
K08070	Urine	KO	2.91543e-06	1.95458e-07	0	0	1.71161	0.024372	Case-enriched	0.215659	0.220832	18.0431	0.000978587	101	0.0280705	TRUE
K14733	Urine	KO	1.02462e-06	2.13474e-07	0	0	0.738504	0.0244768	Case-enriched	0.215659	0.221231	14.9193	0.00331945	101	0.0347578	TRUE
K00365	Urine	KO	2.60642e-06	3.43758e-07	3.64483e-08	0	1.42429	0.0244776	Case-enriched	0.215659	0.221231	18.6376	0.00169768	101	0.0286453	TRUE
K00687	Urine	KO	0.000183997	0.0002132	1.31294e-05	8.60247e-05	-0.211453	0.0245532	Control-enriched	0.215659	0.221678	-14.4068	0.0304981	101	0.125744	TRUE
K12556	Urine	KO	0.000183902	0.000213188	1.29439e-05	8.60247e-05	-0.212115	0.0245532	Control-enriched	0.215659	0.221678	-14.3748	0.0308955	101	0.126303	TRUE
K02120	Urine	KO	0.000238494	0.000345571	0.000105324	0.000271197	-0.533161	0.0245599	Control-enriched	0.215659	0.221678	-12.6173	0.0585167	101	0.176582	TRUE
K03821	Urine	KO	6.88513e-05	1.3164e-05	8.34242e-06	7.27542e-07	2.30206	0.0246827	Case-enriched	0.215659	0.221718	17.9717	0.00615619	101	0.0487392	TRUE
K04090	Urine	KO	3.98002e-05	2.35559e-06	1.24101e-06	1.00631e-07	3.60394	0.0247533	Case-enriched	0.215659	0.221718	20.7449	0.00118705	101	0.0280705	TRUE
K15869	Urine	KO	9.79716e-08	1.45254e-07	0	0	-0.0608265	0.0247826	Control-enriched	0.215659	0.221718	-4.61618	0.0994688	101	0.242661	TRUE
K15870	Urine	KO	4.89858e-08	7.26269e-08	0	0	-0.0321532	0.0247826	Control-enriched	0.215659	0.221718	-4.61618	0.0994688	101	0.242661	TRUE
K15871	Urine	KO	4.89858e-08	7.26269e-08	0	0	-0.0321532	0.0247826	Control-enriched	0.215659	0.221718	-4.61618	0.0994688	101	0.242661	TRUE
K15872	Urine	KO	4.89858e-08	7.26269e-08	0	0	-0.0321532	0.0247826	Control-enriched	0.215659	0.221718	-4.61618	0.0994688	101	0.242661	TRUE
K06404	Urine	KO	4.24628e-05	9.89829e-05	1.897e-06	9.52733e-06	-1.2019	0.0248431	Control-enriched	0.215659	0.221718	-6.66123	0.285131	101	0.459006	TRUE
K07108	Urine	KO	8.58015e-07	5.14384e-08	0	0	0.821398	0.0249096	Case-enriched	0.215659	0.221718	15.1074	0.00142482	101	0.0280705	TRUE
K18096	Urine	KO	1.5101e-06	2.20851e-07	0	0	1.03986	0.0249428	Case-enriched	0.215659	0.221718	17.6333	0.00192574	101	0.0294811	TRUE
K14699	Urine	KO	1.82808e-07	5.45577e-08	0	0	0.165577	0.0249953	Case-enriched	0.215659	0.221718	11.2611	0.0058205	101	0.0476752	TRUE
K03930	Urine	KO	0.000183977	0.000213486	1.29439e-05	8.60247e-05	-0.213537	0.0250183	Control-enriched	0.215659	0.221718	-14.4066	0.030427	101	0.125591	TRUE
K01301	Urine	KO	2.41968e-06	6.91634e-08	0	0	1.67738	0.0250422	Case-enriched	0.215659	0.221718	12.998	0.00357918	101	0.0362711	TRUE
K19050	Urine	KO	2.88787e-06	1.52799e-06	0	6.70872e-08	0.620992	0.02511	Case-enriched	0.215659	0.221718	-8.03946	0.164584	101	0.323389	FALSE
K11906	Urine	KO	5.95301e-05	0.000116236	4.10687e-06	1.32838e-05	-0.953697	0.0251679	Control-enriched	0.215659	0.221718	-12.8655	0.0502736	101	0.164542	TRUE
K00109	Urine	KO	8.96958e-07	4.86469e-09	0	0	0.916687	0.025363	Case-enriched	0.215659	0.221718	11.5173	0.00334146	101	0.0348151	TRUE
K10943	Urine	KO	1.08594e-05	4.31711e-07	1.61829e-07	0	3.05022	0.0254883	Case-enriched	0.215659	0.221718	17.3842	0.00621008	101	0.0487971	TRUE
K02118	Urine	KO	0.000238695	0.000346546	0.000105324	0.000271197	-0.536005	0.0254979	Control-enriched	0.215659	0.221718	-12.5114	0.0606753	101	0.179811	TRUE
K02124	Urine	KO	0.000238336	0.000345546	0.000105324	0.000271197	-0.534005	0.0254979	Control-enriched	0.215659	0.221718	-12.5224	0.060488	101	0.179652	TRUE
K02315	Urine	KO	0.000464424	0.000619281	0.000424882	0.000616852	-0.414376	0.0254996	Control-enriched	0.215659	0.221718	-14.9921	0.0253049	101	0.112139	TRUE
K03242	Urine	KO	7.63942e-07	5.14384e-08	0	0	0.746439	0.0255527	Case-enriched	0.215659	0.221718	15.0694	0.00146404	101	0.0280705	TRUE
K03243	Urine	KO	7.9815e-07	5.14384e-08	0	0	0.774149	0.0255527	Case-enriched	0.215659	0.221718	15.0694	0.00146404	101	0.0280705	TRUE
K04799	Urine	KO	7.63942e-07	5.14384e-08	0	0	0.746439	0.0255527	Case-enriched	0.215659	0.221718	15.0694	0.00146404	101	0.0280705	TRUE
K04802	Urine	KO	8.94718e-07	5.14384e-08	0	0	0.849619	0.0255527	Case-enriched	0.215659	0.221718	15.0639	0.00147045	101	0.0280705	TRUE
K06932	Urine	KO	7.65006e-07	5.14384e-08	0	0	0.747309	0.0255527	Case-enriched	0.215659	0.221718	15.0704	0.00146392	101	0.0280705	TRUE
K07561	Urine	KO	7.63942e-07	5.14384e-08	0	0	0.746439	0.0255527	Case-enriched	0.215659	0.221718	15.0694	0.00146404	101	0.0280705	TRUE
K18779	Urine	KO	7.36565e-07	5.14384e-08	0	0	0.723872	0.0255527	Case-enriched	0.215659	0.221718	15.0712	0.00146714	101	0.0280705	TRUE
K11608	Urine	KO	1.42833e-06	4.21194e-07	0	0	0.772864	0.0256831	Case-enriched	0.215659	0.221718	15.1933	0.00280027	101	0.0338604	TRUE
K01236	Urine	KO	2.65601e-05	6.35361e-06	4.19774e-06	5.38883e-07	1.90606	0.0256858	Case-enriched	0.215659	0.221718	16.5326	0.0120176	101	0.0709877	TRUE
K02280	Urine	KO	2.04587e-05	6.55639e-06	8.89173e-07	1.00631e-07	1.5058	0.0257716	Case-enriched	0.215659	0.221718	19.9152	0.00194101	101	0.0295976	TRUE
K15981	Urine	KO	2.49194e-06	5.81651e-07	0	0	1.1426	0.0257784	Case-enriched	0.215659	0.221718	15.5799	0.00322053	101	0.0342947	TRUE
K07326	Urine	KO	4.40015e-06	3.61103e-07	0	0	1.98822	0.0257948	Case-enriched	0.215659	0.221718	16.6862	0.00483572	101	0.0433198	TRUE
K17763	Urine	KO	7.76178e-06	1.57619e-07	0	0	2.92006	0.0257948	Case-enriched	0.215659	0.221718	18.0878	0.00183599	101	0.0290435	TRUE
K06403	Urine	KO	4.28058e-05	9.99834e-05	1.98041e-06	9.52733e-06	-1.20492	0.0257948	Control-enriched	0.215659	0.221718	-6.55147	0.292971	101	0.467388	TRUE
K04783	Urine	KO	1.17618e-05	2.4089e-06	1.05334e-06	2.93315e-07	1.90446	0.0258387	Case-enriched	0.215659	0.221718	13.0843	0.0478886	101	0.163608	TRUE
K13657	Urine	KO	6.53083e-07	6.16109e-08	0	0	0.638904	0.0258596	Case-enriched	0.215659	0.221718	14.4036	0.00448401	101	0.0412689	TRUE
K08984	Urine	KO	0.000103841	5.60632e-05	4.17226e-05	9.24239e-06	0.877574	0.0259559	Case-enriched	0.215659	0.221718	16.8365	0.0115076	101	0.0693413	TRUE
K02121	Urine	KO	0.000164777	0.000229247	5.53314e-05	0.000120131	-0.473942	0.0259715	Control-enriched	0.215659	0.221718	-13.6655	0.0411007	101	0.151202	TRUE
K02123	Urine	KO	0.000239317	0.000348634	0.000105324	0.000271197	-0.54091	0.0259784	Control-enriched	0.215659	0.221718	-12.4274	0.0624055	101	0.183417	TRUE
K11779	Urine	KO	5.72749e-06	4.9074e-07	0	0	2.17404	0.0259966	Case-enriched	0.215659	0.221718	17.6861	0.00188375	101	0.0291849	TRUE
K00875	Urine	KO	5.85302e-07	4.9392e-08	0	0	0.595204	0.0260226	Case-enriched	0.215659	0.221718	13.4392	0.0112381	101	0.0681744	TRUE
K00442	Urine	KO	1.82723e-07	4.87122e-09	0	0	0.235102	0.0261636	Case-enriched	0.215659	0.221718	11.2135	0.00424617	101	0.0401793	TRUE
K07499	Urine	KO	3.18597e-07	4.87122e-09	0	0	0.391993	0.0261636	Case-enriched	0.215659	0.221718	10.2392	0.00985322	101	0.0631112	TRUE
K15232	Urine	KO	6.30008e-07	4.86469e-09	0	0	0.697878	0.0261636	Case-enriched	0.215659	0.221718	10.8554	0.00614756	101	0.0487392	TRUE
K19548	Urine	KO	1.04035e-07	3.14953e-09	0	0	0.138249	0.0261636	Case-enriched	0.215659	0.221718	11.4756	0.00353142	101	0.0358845	TRUE
K01170	Urine	KO	8.68249e-07	8.74371e-08	0	0	0.780755	0.0262101	Case-enriched	0.215659	0.221718	15.022	0.00151942	101	0.0280705	TRUE
K02683	Urine	KO	7.62878e-07	5.14384e-08	0	0	0.745568	0.0262101	Case-enriched	0.215659	0.221718	15.0084	0.00153804	101	0.0280705	TRUE
K02866	Urine	KO	7.62878e-07	5.14384e-08	0	0	0.745568	0.0262101	Case-enriched	0.215659	0.221718	15.0084	0.00153804	101	0.0280705	TRUE
K02869	Urine	KO	7.62878e-07	5.14384e-08	0	0	0.745568	0.0262101	Case-enriched	0.215659	0.221718	15.0084	0.00153804	101	0.0280705	TRUE
K02877	Urine	KO	7.62878e-07	5.14384e-08	0	0	0.745568	0.0262101	Case-enriched	0.215659	0.221718	15.0084	0.00153804	101	0.0280705	TRUE
K02883	Urine	KO	7.62878e-07	5.14384e-08	0	0	0.745568	0.0262101	Case-enriched	0.215659	0.221718	15.0084	0.00153804	101	0.0280705	TRUE
K02885	Urine	KO	7.62878e-07	5.14384e-08	0	0	0.745568	0.0262101	Case-enriched	0.215659	0.221718	15.0084	0.00153804	101	0.0280705	TRUE
K02896	Urine	KO	7.62878e-07	5.14384e-08	0	0	0.745568	0.0262101	Case-enriched	0.215659	0.221718	15.0084	0.00153804	101	0.0280705	TRUE
K02910	Urine	KO	7.57926e-07	5.14384e-08	0	0	0.74151	0.0262101	Case-enriched	0.215659	0.221718	15.0084	0.00153804	101	0.0280705	TRUE
K02912	Urine	KO	7.62878e-07	5.14384e-08	0	0	0.745568	0.0262101	Case-enriched	0.215659	0.221718	15.0084	0.00153804	101	0.0280705	TRUE
K02921	Urine	KO	7.43673e-07	5.14384e-08	0	0	0.729765	0.0262101	Case-enriched	0.215659	0.221718	15.0331	0.00150625	101	0.0280705	TRUE
K02929	Urine	KO	7.62878e-07	5.14384e-08	0	0	0.745568	0.0262101	Case-enriched	0.215659	0.221718	15.0084	0.00153804	101	0.0280705	TRUE
K02930	Urine	KO	7.62878e-07	5.14384e-08	0	0	0.745568	0.0262101	Case-enriched	0.215659	0.221718	15.0084	0.00153804	101	0.0280705	TRUE
K02936	Urine	KO	7.2867e-07	5.14384e-08	0	0	0.717298	0.0262101	Case-enriched	0.215659	0.221718	15.0084	0.00153804	101	0.0280705	TRUE
K02962	Urine	KO	7.62878e-07	5.14384e-08	0	0	0.745568	0.0262101	Case-enriched	0.215659	0.221718	15.0084	0.00153804	101	0.0280705	TRUE
K02966	Urine	KO	7.62878e-07	5.14384e-08	0	0	0.745568	0.0262101	Case-enriched	0.215659	0.221718	15.0084	0.00153804	101	0.0280705	TRUE
K02978	Urine	KO	7.62878e-07	5.14384e-08	0	0	0.745568	0.0262101	Case-enriched	0.215659	0.221718	15.0084	0.00153804	101	0.0280705	TRUE
K02979	Urine	KO	7.62878e-07	5.14384e-08	0	0	0.745568	0.0262101	Case-enriched	0.215659	0.221718	15.0084	0.00153804	101	0.0280705	TRUE
K02984	Urine	KO	7.62878e-07	5.14384e-08	0	0	0.745568	0.0262101	Case-enriched	0.215659	0.221718	15.0084	0.00153804	101	0.0280705	TRUE
K02987	Urine	KO	7.62878e-07	5.14384e-08	0	0	0.745568	0.0262101	Case-enriched	0.215659	0.221718	15.0084	0.00153804	101	0.0280705	TRUE
K02991	Urine	KO	7.62878e-07	5.14384e-08	0	0	0.745568	0.0262101	Case-enriched	0.215659	0.221718	15.0084	0.00153804	101	0.0280705	TRUE
K02995	Urine	KO	7.62878e-07	5.14384e-08	0	0	0.745568	0.0262101	Case-enriched	0.215659	0.221718	15.0084	0.00153804	101	0.0280705	TRUE
K03041	Urine	KO	7.62878e-07	5.14384e-08	0	0	0.745568	0.0262101	Case-enriched	0.215659	0.221718	15.0084	0.00153804	101	0.0280705	TRUE
K03047	Urine	KO	7.62878e-07	5.14384e-08	0	0	0.745568	0.0262101	Case-enriched	0.215659	0.221718	15.0084	0.00153804	101	0.0280705	TRUE
K03049	Urine	KO	7.62878e-07	5.14384e-08	0	0	0.745568	0.0262101	Case-enriched	0.215659	0.221718	15.0084	0.00153804	101	0.0280705	TRUE
K03050	Urine	KO	7.3114e-07	5.14384e-08	0	0	0.719358	0.0262101	Case-enriched	0.215659	0.221718	15.0111	0.00153701	101	0.0280705	TRUE
K03051	Urine	KO	7.2867e-07	5.14384e-08	0	0	0.717298	0.0262101	Case-enriched	0.215659	0.221718	15.0084	0.00153804	101	0.0280705	TRUE
K03053	Urine	KO	7.62878e-07	5.14384e-08	0	0	0.745568	0.0262101	Case-enriched	0.215659	0.221718	15.0084	0.00153804	101	0.0280705	TRUE
K03056	Urine	KO	7.2867e-07	5.14384e-08	0	0	0.717298	0.0262101	Case-enriched	0.215659	0.221718	15.0084	0.00153804	101	0.0280705	TRUE
K03057	Urine	KO	9.96005e-07	6.2007e-08	0	0	0.910322	0.0262101	Case-enriched	0.215659	0.221718	14.9752	0.00157786	101	0.0280705	TRUE
K03058	Urine	KO	7.62878e-07	5.14384e-08	0	0	0.745568	0.0262101	Case-enriched	0.215659	0.221718	15.0084	0.00153804	101	0.0280705	TRUE
K03105	Urine	KO	7.62878e-07	5.14384e-08	0	0	0.745568	0.0262101	Case-enriched	0.215659	0.221718	15.0084	0.00153804	101	0.0280705	TRUE
K03234	Urine	KO	7.62878e-07	5.14384e-08	0	0	0.745568	0.0262101	Case-enriched	0.215659	0.221718	15.0084	0.00153804	101	0.0280705	TRUE
K03237	Urine	KO	7.62878e-07	5.14384e-08	0	0	0.745568	0.0262101	Case-enriched	0.215659	0.221718	15.0084	0.00153804	101	0.0280705	TRUE
K03263	Urine	KO	7.62878e-07	5.14384e-08	0	0	0.745568	0.0262101	Case-enriched	0.215659	0.221718	15.0084	0.00153804	101	0.0280705	TRUE
K03264	Urine	KO	7.62878e-07	5.14384e-08	0	0	0.745568	0.0262101	Case-enriched	0.215659	0.221718	15.0084	0.00153804	101	0.0280705	TRUE
K03538	Urine	KO	7.2867e-07	5.14384e-08	0	0	0.717298	0.0262101	Case-enriched	0.215659	0.221718	15.0084	0.00153804	101	0.0280705	TRUE
K03626	Urine	KO	7.62878e-07	5.14384e-08	0	0	0.745568	0.0262101	Case-enriched	0.215659	0.221718	15.0084	0.00153804	101	0.0280705	TRUE
K04797	Urine	KO	6.96933e-07	5.14384e-08	0	0	0.690565	0.0262101	Case-enriched	0.215659	0.221718	15.0111	0.00153701	101	0.0280705	TRUE
K04798	Urine	KO	7.3114e-07	5.14384e-08	0	0	0.719358	0.0262101	Case-enriched	0.215659	0.221718	15.0111	0.00153701	101	0.0280705	TRUE
K04800	Urine	KO	7.62878e-07	5.14384e-08	0	0	0.745568	0.0262101	Case-enriched	0.215659	0.221718	15.0084	0.00153804	101	0.0280705	TRUE
K06174	Urine	KO	7.62878e-07	5.14384e-08	0	0	0.745568	0.0262101	Case-enriched	0.215659	0.221718	15.0084	0.00153804	101	0.0280705	TRUE
K06875	Urine	KO	7.62878e-07	5.14384e-08	0	0	0.745568	0.0262101	Case-enriched	0.215659	0.221718	15.0084	0.00153804	101	0.0280705	TRUE
K06961	Urine	KO	7.62878e-07	5.14384e-08	0	0	0.745568	0.0262101	Case-enriched	0.215659	0.221718	15.0084	0.00153804	101	0.0280705	TRUE
K06982	Urine	KO	7.27106e-07	5.14384e-08	0	0	0.715993	0.0262101	Case-enriched	0.215659	0.221718	15.022	0.00151942	101	0.0280705	TRUE
K07060	Urine	KO	7.62878e-07	5.14384e-08	0	0	0.745568	0.0262101	Case-enriched	0.215659	0.221718	15.0084	0.00153804	101	0.0280705	TRUE
K07142	Urine	KO	7.62878e-07	5.14384e-08	0	0	0.745568	0.0262101	Case-enriched	0.215659	0.221718	15.0084	0.00153804	101	0.0280705	TRUE
K07158	Urine	KO	7.62878e-07	5.14384e-08	0	0	0.745568	0.0262101	Case-enriched	0.215659	0.221718	15.0084	0.00153804	101	0.0280705	TRUE
K07254	Urine	KO	7.62878e-07	5.14384e-08	0	0	0.745568	0.0262101	Case-enriched	0.215659	0.221718	15.0084	0.00153804	101	0.0280705	TRUE
K07558	Urine	KO	7.62878e-07	5.14384e-08	0	0	0.745568	0.0262101	Case-enriched	0.215659	0.221718	15.0084	0.00153804	101	0.0280705	TRUE
K07572	Urine	KO	7.62878e-07	5.14384e-08	0	0	0.745568	0.0262101	Case-enriched	0.215659	0.221718	15.0084	0.00153804	101	0.0280705	TRUE
K07575	Urine	KO	7.62878e-07	5.14384e-08	0	0	0.745568	0.0262101	Case-enriched	0.215659	0.221718	15.0084	0.00153804	101	0.0280705	TRUE
K07732	Urine	KO	7.62878e-07	5.14384e-08	0	0	0.745568	0.0262101	Case-enriched	0.215659	0.221718	15.0084	0.00153804	101	0.0280705	TRUE
K09735	Urine	KO	7.62878e-07	5.14384e-08	0	0	0.745568	0.0262101	Case-enriched	0.215659	0.221718	15.0084	0.00153804	101	0.0280705	TRUE
K14564	Urine	KO	7.62878e-07	5.14384e-08	0	0	0.745568	0.0262101	Case-enriched	0.215659	0.221718	15.0084	0.00153804	101	0.0280705	TRUE
K14574	Urine	KO	7.62878e-07	5.14384e-08	0	0	0.745568	0.0262101	Case-enriched	0.215659	0.221718	15.0084	0.00153804	101	0.0280705	TRUE
K14656	Urine	KO	7.62878e-07	5.14384e-08	0	0	0.745568	0.0262101	Case-enriched	0.215659	0.221718	15.0084	0.00153804	101	0.0280705	TRUE
K15449	Urine	KO	7.26776e-07	5.14384e-08	0	0	0.715717	0.0262101	Case-enriched	0.215659	0.221718	15.0084	0.00153804	101	0.0280705	TRUE
K15888	Urine	KO	7.62878e-07	5.14384e-08	0	0	0.745568	0.0262101	Case-enriched	0.215659	0.221718	15.0084	0.00153804	101	0.0280705	TRUE
K17104	Urine	KO	8.33142e-07	5.14384e-08	0	0	0.801954	0.0262101	Case-enriched	0.215659	0.221718	15.0084	0.00153804	101	0.0280705	TRUE
K18532	Urine	KO	7.2867e-07	5.14384e-08	0	0	0.717298	0.0262101	Case-enriched	0.215659	0.221718	15.0084	0.00153804	101	0.0280705	TRUE
K18882	Urine	KO	7.2867e-07	5.14384e-08	0	0	0.717298	0.0262101	Case-enriched	0.215659	0.221718	15.0084	0.00153804	101	0.0280705	TRUE
K15408	Urine	KO	4.21248e-06	5.60752e-07	1.33557e-07	0	1.73973	0.026256	Case-enriched	0.215659	0.221801	17.6321	0.00408752	101	0.0393863	TRUE
K03343	Urine	KO	1.94678e-06	2.71734e-07	6.0572e-08	0	1.21234	0.0262628	Case-enriched	0.215659	0.221801	16.9126	0.00404699	101	0.0392563	TRUE
K17898	Urine	KO	3.12292e-06	2.33418e-07	1.26598e-07	0	1.74101	0.0262628	Case-enriched	0.215659	0.221801	16.0261	0.00840601	101	0.0587197	TRUE
K17899	Urine	KO	3.12292e-06	2.33418e-07	1.26598e-07	0	1.74101	0.0262628	Case-enriched	0.215659	0.221801	16.0261	0.00840601	101	0.0587197	TRUE
K06380	Urine	KO	1.09759e-06	1.5531e-07	0	0	0.860453	0.0263053	Case-enriched	0.215659	0.221983	13.9535	0.00584036	101	0.0476788	TRUE
K13642	Urine	KO	1.944e-07	1.63829e-08	0	0	0.232842	0.0263576	Case-enriched	0.215659	0.222247	11.5198	0.0165582	101	0.0862244	TRUE
K19140	Urine	KO	9.65112e-07	3.53775e-08	0	0	0.924454	0.0263576	Case-enriched	0.215659	0.222247	11.8138	0.0121185	101	0.0713884	TRUE
K17225	Urine	KO	1.55717e-06	2.80092e-07	2.12165e-08	0	0.998299	0.0264483	Case-enriched	0.215659	0.222746	17.4595	0.00314281	101	0.0340854	TRUE
K06893	Urine	KO	1.58202e-05	3.96899e-06	8.80724e-07	4.56708e-08	1.75917	0.0264608	Case-enriched	0.215659	0.222758	14.3942	0.0265638	101	0.115179	TRUE
K07734	Urine	KO	4.65694e-05	8.06711e-06	2.23855e-06	4.67851e-07	2.39132	0.0265347	Case-enriched	0.215659	0.222763	19.9461	0.00221034	101	0.0307897	TRUE
K00590	Urine	KO	1.37177e-06	1.10609e-06	0	1.6075e-07	0.171397	0.0265602	Case-enriched	0.215659	0.222889	-6.67777	0.248428	101	0.416164	FALSE
K08196	Urine	KO	2.97963e-06	9.19972e-08	0	0	1.86566	0.0266028	Case-enriched	0.215659	0.223157	14.6146	0.00317066	101	0.0340854	TRUE
K00992	Urine	KO	5.93919e-05	1.239e-05	3.1052e-06	5.39828e-07	2.1732	0.0267831	Case-enriched	0.215659	0.223506	19.8063	0.00190527	101	0.0292836	TRUE
K02322	Urine	KO	6.63521e-07	5.14384e-08	0	0	0.661876	0.026882	Case-enriched	0.215659	0.223506	14.993	0.00155402	101	0.0280705	TRUE
K02323	Urine	KO	6.62457e-07	5.14384e-08	0	0	0.660953	0.026882	Case-enriched	0.215659	0.223506	14.971	0.00158565	101	0.0280705	TRUE
K03232	Urine	KO	7.6025e-07	5.14384e-08	0	0	0.743416	0.026882	Case-enriched	0.215659	0.223506	14.961	0.00159592	101	0.0280705	TRUE
K07342	Urine	KO	6.50596e-07	5.14384e-08	0	0	0.650623	0.026882	Case-enriched	0.215659	0.223506	14.971	0.00158565	101	0.0280705	TRUE
K07580	Urine	KO	7.2575e-07	5.14384e-08	0	0	0.714859	0.026882	Case-enriched	0.215659	0.223506	14.961	0.00159592	101	0.0280705	TRUE
K07581	Urine	KO	7.24195e-07	5.14384e-08	0	0	0.713559	0.026882	Case-enriched	0.215659	0.223506	14.961	0.00159592	101	0.0280705	TRUE
K07583	Urine	KO	6.63625e-07	5.14384e-08	0	0	0.661966	0.026882	Case-enriched	0.215659	0.223506	14.971	0.00158565	101	0.0280705	TRUE
K09722	Urine	KO	7.18841e-07	5.14384e-08	0	0	0.709071	0.026882	Case-enriched	0.215659	0.223506	14.961	0.00159592	101	0.0280705	TRUE
K09723	Urine	KO	7.64721e-07	8.74371e-08	0	0	0.698508	0.026882	Case-enriched	0.215659	0.223506	14.939	0.00162826	101	0.0283134	TRUE
K11383	Urine	KO	7.69977e-06	1.12332e-07	0	0	2.96739	0.0268905	Case-enriched	0.215659	0.223506	16.0346	0.00685822	101	0.0517824	TRUE
K14268	Urine	KO	7.69977e-06	1.12332e-07	0	0	2.96739	0.0268905	Case-enriched	0.215659	0.223506	16.0346	0.00685822	101	0.0517824	TRUE
K18300	Urine	KO	7.82169e-06	1.12332e-07	0	0	2.98747	0.0268905	Case-enriched	0.215659	0.223506	16.0676	0.00671924	101	0.0513305	TRUE
K07100	Urine	KO	1.67129e-06	2.37726e-06	7.33651e-08	0	-0.338317	0.0269086	Control-enriched	0.215659	0.223506	14.0534	0.0217507	101	0.101912	FALSE
K02783	Urine	KO	0.000331154	0.000552236	0.000141584	0.000236164	-0.736044	0.0269644	Control-enriched	0.215659	0.223532	-17.2724	0.00793328	101	0.0569473	TRUE
K00192	Urine	KO	3.03503e-07	9.74245e-09	0	0	0.368407	0.0269859	Case-enriched	0.215659	0.223532	11.6806	0.00296821	101	0.0340854	TRUE
K00195	Urine	KO	2.86928e-07	9.74245e-09	0	0	0.349944	0.0269859	Case-enriched	0.215659	0.223532	11.6685	0.0030011	101	0.0340854	TRUE
K06868	Urine	KO	2.3296e-07	4.87122e-09	0	0	0.295115	0.0269859	Case-enriched	0.215659	0.223532	11.6863	0.00295225	101	0.0340854	TRUE
K07587	Urine	KO	2.3296e-07	4.87122e-09	0	0	0.295115	0.0269859	Case-enriched	0.215659	0.223532	11.6863	0.00295225	101	0.0340854	TRUE
K10798	Urine	KO	2.56274e-07	5.44467e-09	0	0	0.321318	0.0269859	Case-enriched	0.215659	0.223532	10.9518	0.00593455	101	0.0478705	TRUE
K16199	Urine	KO	2.34812e-07	1.08893e-08	0	0	0.288666	0.0269859	Case-enriched	0.215659	0.223532	10.6821	0.00636168	101	0.0495289	TRUE
K10236	Urine	KO	3.4403e-06	3.60531e-07	1.63829e-07	0	1.70649	0.0270608	Case-enriched	0.215659	0.223978	18.9273	0.00246096	101	0.0323455	TRUE
K15861	Urine	KO	1.5255e-06	2.2141e-07	0	0	1.04802	0.0271742	Case-enriched	0.215659	0.224297	16.5401	0.00379059	101	0.0375706	TRUE
K07655	Urine	KO	5.08811e-07	1.02523e-07	0	0	0.452604	0.0271822	Case-enriched	0.215659	0.224297	11.4057	0.0118234	101	0.0705025	TRUE
K07695	Urine	KO	4.84577e-07	1.02523e-07	0	0	0.429243	0.0271822	Case-enriched	0.215659	0.224297	11.2223	0.0127348	101	0.0730905	TRUE
K19064	Urine	KO	5.27356e-07	9.97108e-08	0	0	0.473912	0.0271822	Case-enriched	0.215659	0.224297	13.028	0.00339576	101	0.035144	TRUE
K16567	Urine	KO	5.37581e-07	3.30091e-08	0	0	0.57381	0.0271956	Case-enriched	0.215659	0.224297	12.1426	0.0053657	101	0.0456853	TRUE
K13245	Urine	KO	1.86612e-06	4.62626e-08	0	0	1.45385	0.027301	Case-enriched	0.215659	0.224297	14.5462	0.00520895	101	0.04495	TRUE
K13591	Urine	KO	1.87158e-06	4.62626e-08	0	0	1.4566	0.027301	Case-enriched	0.215659	0.224297	14.5611	0.00515514	101	0.0449411	TRUE
K03795	Urine	KO	6.85951e-06	1.19375e-06	4.59434e-07	0	1.84104	0.0273916	Case-enriched	0.215659	0.224692	18.3448	0.00366907	101	0.0368384	TRUE
K07233	Urine	KO	7.84266e-05	4.94429e-06	5.28333e-06	8.62213e-07	3.74005	0.0274627	Case-enriched	0.215659	0.225066	18.8116	0.00405617	101	0.039296	TRUE
K02810	Urine	KO	0.000616212	0.000759782	0.000414579	0.000610575	-0.301718	0.0274691	Control-enriched	0.215659	0.225066	-14.9381	0.0254365	101	0.112371	TRUE
K09768	Urine	KO	0.000348874	0.000441492	0.000332921	0.000386013	-0.338818	0.0274691	Control-enriched	0.215659	0.225066	-12.6312	0.058524	101	0.176582	TRUE
K03653	Urine	KO	3.84846e-06	1.27486e-07	0	0	2.10442	0.0275023	Case-enriched	0.215659	0.225148	12.7048	0.0242001	101	0.108901	TRUE
K03389	Urine	KO	1.36525e-05	4.81022e-05	1.50511e-06	2.6255e-06	-1.74464	0.0275108	Control-enriched	0.215659	0.225148	-6.06999	0.323825	101	0.500399	TRUE
K03236	Urine	KO	9.34768e-07	7.66206e-08	0	0	0.845651	0.0275688	Case-enriched	0.215659	0.225148	14.9453	0.00161115	101	0.0281805	TRUE
K04483	Urine	KO	7.97085e-07	1.23436e-07	0	0	0.677741	0.0275688	Case-enriched	0.215659	0.225148	14.9116	0.00165809	101	0.02836	TRUE
K04801	Urine	KO	8.44242e-07	6.68782e-08	0	0	0.789632	0.0275688	Case-enriched	0.215659	0.225148	14.9125	0.00165698	101	0.02836	TRUE
K07463	Urine	KO	1.05594e-06	1.07748e-07	0	0	0.89217	0.0275688	Case-enriched	0.215659	0.225148	14.9196	0.00165337	101	0.02836	TRUE
K03715	Urine	KO	1.41247e-06	1.32586e-07	0	0	1.09089	0.0275889	Case-enriched	0.215659	0.225148	14.8947	0.00312234	101	0.0340854	TRUE
K00691	Urine	KO	0.000190027	0.000205713	1.55649e-05	7.32926e-05	-0.113853	0.0277198	Control-enriched	0.215659	0.225491	-15.3914	0.0197433	101	0.0955168	TRUE
K00193	Urine	KO	2.73266e-07	9.74245e-09	0	0	0.334546	0.0278304	Case-enriched	0.215659	0.226011	11.6148	0.00315544	101	0.0340854	TRUE
K13812	Urine	KO	8.23642e-08	4.87122e-09	0	0	0.107175	0.0278304	Case-enriched	0.215659	0.226011	11.3963	0.00381418	101	0.037756	TRUE
K17641	Urine	KO	3.49444e-07	8.12964e-09	0	0	0.420683	0.0278304	Case-enriched	0.215659	0.226011	9.59105	0.0165306	101	0.0862244	TRUE
K12254	Urine	KO	9.51638e-06	2.70796e-07	1.04362e-07	0	3.04883	0.0278685	Case-enriched	0.215659	0.226233	17.7385	0.00396642	101	0.0387666	TRUE
K00256	Urine	KO	2.7348e-07	5.67162e-08	0	0	0.269188	0.0279297	Case-enriched	0.215659	0.226518	11.1862	0.0136552	101	0.0757913	TRUE
K16317	Urine	KO	3.56743e-07	1.54398e-08	0	0	0.418042	0.0279601	Case-enriched	0.215659	0.226518	12.6151	0.00328249	101	0.0345779	TRUE
K16557	Urine	KO	5.82195e-07	3.30091e-08	0	0	0.615074	0.0279601	Case-enriched	0.215659	0.226518	11.862	0.00641593	101	0.049901	TRUE
K01563	Urine	KO	4.77077e-06	8.42041e-07	7.5925e-08	0	1.64746	0.0279815	Case-enriched	0.215659	0.226518	19.5117	0.00106109	101	0.0280705	TRUE
K06310	Urine	KO	2.40467e-05	6.57101e-05	9.44642e-07	5.7062e-06	-1.41329	0.027982	Control-enriched	0.215659	0.226518	-5.94398	0.334287	101	0.511049	TRUE
K18303	Urine	KO	4.34578e-05	1.54097e-06	1.06361e-06	9.09397e-08	4.12898	0.027982	Case-enriched	0.215659	0.226518	19.6074	0.00218331	101	0.0307897	TRUE
K00064	Urine	KO	6.16852e-06	5.64951e-06	2.71269e-07	0	0.108428	0.0280138	Case-enriched	0.215659	0.226518	18.8417	0.00277461	101	0.0338604	TRUE
K12995	Urine	KO	1.01719e-05	7.55759e-07	5.51935e-07	6.70872e-08	2.66971	0.0280546	Case-enriched	0.215659	0.226699	18.5061	0.00441907	101	0.0410124	TRUE
K09122	Urine	KO	3.46403e-06	2.69748e-07	5.02047e-08	0	1.81381	0.0282211	Case-enriched	0.215659	0.22761	17.8539	0.00283595	101	0.0339918	TRUE
K13409	Urine	KO	3.09371e-05	9.74081e-05	3.0696e-06	8.70646e-06	-1.62355	0.0282437	Control-enriched	0.215659	0.227705	-12.6949	0.0557685	101	0.172776	TRUE
K03231	Urine	KO	9.36566e-07	6.2007e-08	0	0	0.866707	0.0282707	Case-enriched	0.215659	0.227749	14.8466	0.00174566	101	0.0287694	TRUE
K03238	Urine	KO	8.33187e-07	6.2007e-08	0	0	0.78756	0.0282707	Case-enriched	0.215659	0.227749	14.8452	0.00174901	101	0.0287694	TRUE
K15984	Urine	KO	9.74952e-05	0.000144017	3.68782e-05	9.14101e-05	-0.5581	0.0284929	Control-enriched	0.215659	0.228652	-13.8406	0.0380045	101	0.143263	TRUE
K02117	Urine	KO	0.000236879	0.0003431	0.000104623	0.000270875	-0.532601	0.0285003	Control-enriched	0.215659	0.228652	-12.1572	0.068345	101	0.192936	TRUE
K03837	Urine	KO	0.000131233	0.000232487	5.26644e-05	0.000168914	-0.820263	0.0285017	Control-enriched	0.215659	0.228652	-18.1381	0.00627741	101	0.0491201	TRUE
K16563	Urine	KO	7.717e-07	5.05522e-08	0	0	0.753986	0.0286241	Case-enriched	0.215659	0.228858	13.8511	0.00561083	101	0.0467428	TRUE
K16299	Urine	KO	1.21403e-06	3.02734e-07	0	0	0.765134	0.0286351	Case-enriched	0.215659	0.228858	15.9778	0.00516026	101	0.0449411	TRUE
K03059	Urine	KO	6.75611e-07	4.65672e-08	0	0	0.679022	0.0286949	Case-enriched	0.215659	0.228858	13.0559	0.00319366	101	0.0340854	TRUE
K04796	Urine	KO	7.68717e-07	8.25659e-08	0	0	0.708248	0.0286949	Case-enriched	0.215659	0.228858	12.9846	0.00315889	101	0.0340854	TRUE
K08979	Urine	KO	6.78451e-07	4.65672e-08	0	0	0.681465	0.0286949	Case-enriched	0.215659	0.228858	12.9699	0.00319647	101	0.0340854	TRUE
K09142	Urine	KO	7.11097e-07	4.65672e-08	0	0	0.709256	0.0286949	Case-enriched	0.215659	0.228858	12.9881	0.00315426	101	0.0340854	TRUE
K09738	Urine	KO	7.10228e-07	4.65672e-08	0	0	0.708524	0.0286949	Case-enriched	0.215659	0.228858	12.9699	0.00319647	101	0.0340854	TRUE
K05951	Urine	KO	5.44114e-07	1.46538e-08	0	0	0.605792	0.0286976	Case-enriched	0.215659	0.228858	11.2496	0.00417804	101	0.0397996	TRUE
K14084	Urine	KO	2.06504e-07	1.46137e-08	0	0	0.249903	0.0286976	Case-enriched	0.215659	0.228858	10.4928	0.00842694	101	0.0587197	TRUE
K01283	Urine	KO	5.00612e-06	6.62515e-07	1.29876e-07	0	1.85307	0.0287024	Case-enriched	0.215659	0.228858	18.7023	0.0025373	101	0.0327477	TRUE
K05524	Urine	KO	6.55767e-05	1.00815e-05	4.71356e-06	7.18511e-07	2.58687	0.0287694	Case-enriched	0.215659	0.228858	20.749	0.00106642	101	0.0280705	TRUE
K09980	Urine	KO	4.13134e-06	8.18566e-07	3.9715e-07	8.91627e-08	1.49653	0.0288131	Case-enriched	0.215659	0.228858	18.212	0.00479096	101	0.0430185	TRUE
K06331	Urine	KO	2.18956e-06	2.43112e-06	0	8.63928e-07	-0.105323	0.0289903	Control-enriched	0.215659	0.229437	-10.4428	0.0856506	101	0.221697	TRUE
K14448	Urine	KO	3.30646e-06	6.44422e-07	9.46275e-08	0	1.38892	0.0289903	Case-enriched	0.215659	0.229437	18.0362	0.00329653	101	0.034627	TRUE
K15778	Urine	KO	7.32326e-05	1.14769e-05	5.4516e-06	1.00308e-06	2.57279	0.0290297	Case-enriched	0.215659	0.229542	19.6705	0.00207704	101	0.0304894	TRUE
K02781	Urine	KO	0.00037634	0.000501127	0.000153128	0.000230843	-0.412187	0.0290306	Control-enriched	0.215659	0.229542	-19.1726	0.00298727	101	0.0340854	TRUE
K08685	Urine	KO	7.02302e-07	3.05177e-07	0	0	0.383241	0.0290362	Case-enriched	0.215659	0.229542	16.586	0.00270086	101	0.0334621	TRUE
K10715	Urine	KO	1.07945e-06	4.85085e-07	4.80588e-08	0	0.485657	0.0290962	Case-enriched	0.215659	0.229698	19.692	0.000542393	101	0.0268798	TRUE
K04496	Urine	KO	8.39224e-07	8.37254e-08	0	0	0.763098	0.0291985	Case-enriched	0.215659	0.229698	12.4749	0.00881524	101	0.0597812	TRUE
K07018	Urine	KO	6.06143e-05	1.265e-05	2.45235e-06	5.39828e-07	2.17436	0.0292468	Case-enriched	0.215659	0.229698	19.3538	0.00261391	101	0.033157	TRUE
K13585	Urine	KO	1.82957e-06	4.62626e-08	0	0	1.43534	0.029283	Case-enriched	0.215659	0.229698	14.3873	0.00576568	101	0.0475208	TRUE
K13586	Urine	KO	1.82957e-06	4.62626e-08	0	0	1.43534	0.029283	Case-enriched	0.215659	0.229698	14.3873	0.00576568	101	0.0475208	TRUE
K07178	Urine	KO	1.3378e-05	3.05369e-06	4.07508e-07	0	1.82655	0.0292882	Case-enriched	0.215659	0.229698	16.7114	0.0088028	101	0.0597493	TRUE
K05297	Urine	KO	5.61998e-05	3.13075e-06	1.35302e-06	9.09397e-08	3.79154	0.0293645	Case-enriched	0.215659	0.229698	19.7543	0.00186462	101	0.0290435	TRUE
K09516	Urine	KO	4.47558e-07	3.01269e-08	0	0	0.490799	0.0295449	Case-enriched	0.215659	0.229698	12.4527	0.00353229	101	0.0358845	TRUE
K16552	Urine	KO	4.89097e-07	3.30091e-08	0	0	0.527585	0.0295449	Case-enriched	0.215659	0.229698	11.7143	0.00715903	101	0.0532178	TRUE
K18320	Urine	KO	0.00013821	7.37077e-05	7.16346e-05	1.00966e-05	0.897936	0.0295637	Case-enriched	0.215659	0.229698	14.6725	0.0281289	101	0.118955	TRUE
K15583	Urine	KO	0.000514934	0.000640063	0.000558138	0.000617477	-0.31328	0.0295685	Control-enriched	0.215659	0.229698	-9.48173	0.144142	101	0.303866	TRUE
K02710	Urine	KO	3.60516e-07	2.05154e-08	0	0	0.414856	0.0295879	Case-enriched	0.215659	0.229698	10.7155	0.00603736	101	0.0484221	TRUE
K08698	Urine	KO	3.40366e-07	2.05154e-08	0	0	0.393329	0.0295879	Case-enriched	0.215659	0.229698	10.9877	0.00501373	101	0.0443289	TRUE
K12420	Urine	KO	3.06253e-07	8.12964e-09	0	0	0.373753	0.0295879	Case-enriched	0.215659	0.229698	8.83305	0.0252254	101	0.111951	TRUE
K09120	Urine	KO	1.22248e-06	1.28673e-07	0	0	0.977544	0.0297461	Case-enriched	0.215659	0.229698	16.0249	0.00224394	101	0.0310946	TRUE
K02666	Urine	KO	5.96955e-05	9.79561e-06	6.49879e-06	1.0961e-06	2.49114	0.0297886	Case-enriched	0.215659	0.229698	17.6383	0.00672832	101	0.0513491	TRUE
K08714	Urine	KO	2.04248e-06	1.29012e-07	0	0	1.43019	0.0298076	Case-enriched	0.215659	0.229698	15.4811	0.00529015	101	0.0452142	TRUE
K07487	Urine	KO	1.51006e-06	2.02551e-07	0	0	1.06162	0.0298884	Case-enriched	0.215659	0.229698	14.6153	0.00833606	101	0.0584531	TRUE
K07823	Urine	KO	8.33431e-06	1.29944e-07	1.36721e-08	0	3.04629	0.029967	Case-enriched	0.215659	0.229698	16.7383	0.0050575	101	0.0445325	TRUE
K03793	Urine	KO	8.68589e-06	7.99852e-07	2.48142e-07	0	2.42801	0.0299682	Case-enriched	0.215659	0.229698	18.4313	0.00228308	101	0.0313508	TRUE
K01795	Urine	KO	7.5767e-06	9.92471e-08	0	0	2.96391	0.0299706	Case-enriched	0.215659	0.229698	16.0867	0.00618947	101	0.0487392	TRUE
K16081	Urine	KO	7.57484e-06	9.92471e-08	0	0	2.96359	0.0299706	Case-enriched	0.215659	0.229698	16.0867	0.00618947	101	0.0487392	TRUE
K17060	Urine	KO	7.58183e-06	9.92471e-08	0	0	2.96477	0.0299706	Case-enriched	0.215659	0.229698	16.0864	0.0061909	101	0.0487392	TRUE
K17061	Urine	KO	7.58183e-06	9.92471e-08	0	0	2.96477	0.0299706	Case-enriched	0.215659	0.229698	16.0864	0.0061909	101	0.0487392	TRUE
K19291	Urine	KO	7.5767e-06	9.92471e-08	0	0	2.96391	0.0299706	Case-enriched	0.215659	0.229698	16.0867	0.00618947	101	0.0487392	TRUE
K19292	Urine	KO	7.57484e-06	9.92471e-08	0	0	2.96359	0.0299706	Case-enriched	0.215659	0.229698	16.0867	0.00618947	101	0.0487392	TRUE
K19293	Urine	KO	7.57484e-06	9.92471e-08	0	0	2.96359	0.0299706	Case-enriched	0.215659	0.229698	16.0867	0.00618947	101	0.0487392	TRUE
K19296	Urine	KO	7.57484e-06	9.92471e-08	0	0	2.96359	0.0299706	Case-enriched	0.215659	0.229698	16.0867	0.00618947	101	0.0487392	TRUE
K00446	Urine	KO	2.94904e-06	9.77317e-07	9.50476e-08	0	0.997959	0.0299706	Case-enriched	0.215659	0.229698	18.4937	0.00173028	101	0.028703	TRUE
K01594	Urine	KO	1.64657e-07	0	0	0	0.219905	0.030127	Case-enriched	0.215659	0.229698	8.37245	0.00792484	101	0.0569473	TRUE
K01896	Urine	KO	1.54093e-07	0	0	0	0.20676	0.030127	Case-enriched	0.215659	0.229698	7.36014	0.0253695	101	0.112139	TRUE
K02642	Urine	KO	1.50796e-07	0	0	0	0.202633	0.030127	Case-enriched	0.215659	0.229698	7.87071	0.0150652	101	0.0807691	TRUE
K02755	Urine	KO	7.53738e-08	0	0	0	0.104838	0.030127	Case-enriched	0.215659	0.229698	8.64015	0.00833964	101	0.0584531	TRUE
K05557	Urine	KO	1.64845e-07	0	0	0	0.220137	0.030127	Case-enriched	0.215659	0.229698	7.47322	0.0234704	101	0.107177	TRUE
K06912	Urine	KO	3.88158e-07	0	0	0	0.473172	0.030127	Case-enriched	0.215659	0.229698	8.05262	0.0121243	101	0.0713884	TRUE
K10156	Urine	KO	1.66241e-07	0	0	0	0.221866	0.030127	Case-enriched	0.215659	0.229698	7.47322	0.0234704	101	0.107177	TRUE
K11526	Urine	KO	2.08164e-07	0	0	0	0.272816	0.030127	Case-enriched	0.215659	0.229698	7.8779	0.0150006	101	0.0805906	TRUE
K11624	Urine	KO	5.23345e-08	0	0	0	0.0735934	0.030127	Case-enriched	0.215659	0.229698	8.66753	0.00804913	101	0.0571957	TRUE
K12539	Urine	KO	8.62604e-08	0	0	0	0.11937	0.030127	Case-enriched	0.215659	0.229698	8.43481	0.00998733	101	0.063549	TRUE
K12540	Urine	KO	8.58532e-08	0	0	0	0.118829	0.030127	Case-enriched	0.215659	0.229698	8.43481	0.00998733	101	0.063549	TRUE
K12645	Urine	KO	1.66241e-07	0	0	0	0.221866	0.030127	Case-enriched	0.215659	0.229698	7.47322	0.0234704	101	0.107177	TRUE
K12978	Urine	KO	8.77946e-08	0	0	0	0.121406	0.030127	Case-enriched	0.215659	0.229698	8.20373	0.0121376	101	0.0714125	TRUE
K13074	Urine	KO	1.23504e-07	0	0	0	0.168005	0.030127	Case-enriched	0.215659	0.229698	7.50596	0.0229291	101	0.105515	TRUE
K13613	Urine	KO	1.68229e-07	0	0	0	0.224323	0.030127	Case-enriched	0.215659	0.229698	8.98292	0.00606489	101	0.048538	TRUE
K13797	Urine	KO	1.82176e-07	0	0	0	0.241444	0.030127	Case-enriched	0.215659	0.229698	8.47644	0.00856484	101	0.0589099	TRUE
K13941	Urine	KO	5.49765e-08	0	0	0	0.0772109	0.030127	Case-enriched	0.215659	0.229698	9.31119	0.00386313	101	0.0380616	TRUE
K13967	Urine	KO	8.78283e-08	0	0	0	0.121451	0.030127	Case-enriched	0.215659	0.229698	8.02931	0.0136775	101	0.0758541	TRUE
K14658	Urine	KO	6.18348e-08	0	0	0	0.0865593	0.030127	Case-enriched	0.215659	0.229698	8.75506	0.00753416	101	0.0551062	TRUE
K15762	Urine	KO	2.89343e-07	0	0	0	0.366636	0.030127	Case-enriched	0.215659	0.229698	7.20133	0.0271732	101	0.116709	TRUE
K15928	Urine	KO	1.98049e-07	0	0	0	0.260686	0.030127	Case-enriched	0.215659	0.229698	7.25589	0.0271221	101	0.116609	TRUE
K16017	Urine	KO	1.66292e-07	0	0	0	0.221929	0.030127	Case-enriched	0.215659	0.229698	8.44092	0.00984577	101	0.0631112	TRUE
K16232	Urine	KO	1.61172e-07	0	0	0	0.215581	0.030127	Case-enriched	0.215659	0.229698	7.47322	0.0234704	101	0.107177	TRUE
K16421	Urine	KO	1.80937e-07	0	0	0	0.239933	0.030127	Case-enriched	0.215659	0.229698	7.75649	0.0160431	101	0.0846037	TRUE
K16436	Urine	KO	8.51064e-08	0	0	0	0.117837	0.030127	Case-enriched	0.215659	0.229698	9.36034	0.0037344	101	0.0371356	TRUE
K16444	Urine	KO	1.80395e-07	0	0	0	0.23927	0.030127	Case-enriched	0.215659	0.229698	8.03594	0.0133409	101	0.0748465	TRUE
K18236	Urine	KO	1.44426e-06	0	0	0	1.2894	0.030127	Case-enriched	0.215659	0.229698	9.16583	0.00442746	101	0.0410124	TRUE
K18248	Urine	KO	1.34169e-07	0	0	0	0.181635	0.030127	Case-enriched	0.215659	0.229698	7.22562	0.0278528	101	0.118242	TRUE
K18287	Urine	KO	1.02484e-07	0	0	0	0.140758	0.030127	Case-enriched	0.215659	0.229698	7.36872	0.0253674	101	0.112139	TRUE
K18579	Urine	KO	1.64845e-07	0	0	0	0.220137	0.030127	Case-enriched	0.215659	0.229698	7.47322	0.0234704	101	0.107177	TRUE
K19217	Urine	KO	1.63719e-07	0	0	0	0.218742	0.030127	Case-enriched	0.215659	0.229698	8.1715	0.0126256	101	0.0727337	TRUE
K19220	Urine	KO	1.10223e-07	0	0	0	0.150849	0.030127	Case-enriched	0.215659	0.229698	8.30556	0.0112325	101	0.0681744	TRUE
K19733	Urine	KO	1.6356e-07	0	0	0	0.218545	0.030127	Case-enriched	0.215659	0.229698	7.33066	0.0258512	101	0.113297	TRUE
K06160	Urine	KO	1.09124e-06	2.1934e-07	1.66819e-08	0	0.778256	0.0302126	Case-enriched	0.215944	0.230232	16.3723	0.00583375	101	0.0476752	TRUE
K01578	Urine	KO	3.45659e-06	7.29868e-07	1.43455e-07	0	1.36528	0.0303418	Case-enriched	0.215944	0.230967	18.75	0.00227466	101	0.0312908	TRUE
K07743	Urine	KO	6.28094e-07	2.52224e-08	0	0	0.667247	0.0303659	Case-enriched	0.215944	0.230984	11.3132	0.00874997	101	0.0597052	TRUE
K00253	Urine	KO	3.67804e-05	7.63577e-06	1.99336e-06	1.67718e-07	2.12924	0.0303854	Case-enriched	0.215944	0.231049	19.5346	0.00257063	101	0.0329033	TRUE
K08696	Urine	KO	7.27935e-07	4.10307e-08	0	0	0.731036	0.0305019	Case-enriched	0.215944	0.231187	10.9739	0.0050783	101	0.0446487	TRUE
K08697	Urine	KO	3.19223e-07	2.05154e-08	0	0	0.37039	0.0305019	Case-enriched	0.215944	0.231187	10.9365	0.00522702	101	0.04495	TRUE
K08699	Urine	KO	3.16914e-07	2.05154e-08	0	0	0.367863	0.0305019	Case-enriched	0.215944	0.231187	10.9381	0.00522122	101	0.04495	TRUE
K08700	Urine	KO	3.16914e-07	2.05154e-08	0	0	0.367863	0.0305019	Case-enriched	0.215944	0.231187	10.9381	0.00522122	101	0.04495	TRUE
K09833	Urine	KO	3.32201e-07	2.05154e-08	0	0	0.384514	0.0305019	Case-enriched	0.215944	0.231187	10.9277	0.00526002	101	0.0450833	TRUE
K09834	Urine	KO	2.98656e-07	2.05154e-08	0	0	0.347722	0.0305019	Case-enriched	0.215944	0.231187	10.9381	0.00522122	101	0.04495	TRUE
K11356	Urine	KO	3.14471e-07	2.05154e-08	0	0	0.365185	0.0305019	Case-enriched	0.215944	0.231187	10.945	0.00519804	101	0.04495	TRUE
K11520	Urine	KO	3.16914e-07	2.05154e-08	0	0	0.367863	0.0305019	Case-enriched	0.215944	0.231187	10.9381	0.00522122	101	0.04495	TRUE
K16267	Urine	KO	3.99586e-06	5.00736e-07	1.72195e-07	0	1.73506	0.0305576	Case-enriched	0.21614	0.231194	19.0698	0.00148717	101	0.0280705	TRUE
K18123	Urine	KO	2.54244e-06	3.70081e-08	0	0	1.77232	0.0306759	Case-enriched	0.216778	0.231923	13.8515	0.00657548	101	0.0509369	TRUE
K12217	Urine	KO	3.53219e-07	3.15436e-07	0	0	0.0408543	0.0307152	Case-enriched	0.216858	0.232138	11.5374	0.0164359	101	0.0860299	TRUE
K08983	Urine	KO	8.94442e-06	4.48871e-07	2.41435e-07	0	2.77896	0.0309625	Case-enriched	0.218329	0.23302	18.0521	0.00388149	101	0.0380616	TRUE
K12063	Urine	KO	1.09557e-05	2.41094e-06	2.14632e-06	4.31107e-07	1.80945	0.0309914	Case-enriched	0.218329	0.23302	18.5228	0.00439726	101	0.0410075	TRUE
K04566	Urine	KO	9.13773e-06	6.11473e-06	5.76557e-07	0	0.510854	0.0310084	Case-enriched	0.218329	0.23302	19.3835	0.00212525	101	0.0305902	TRUE
K07403	Urine	KO	6.91804e-05	2.38351e-05	1.96876e-05	2.5883e-06	1.49869	0.0310534	Case-enriched	0.218447	0.233193	17.305	0.00900235	101	0.0598817	TRUE
K07105	Urine	KO	0.000270747	0.000354078	0.000158484	0.000274009	-0.385874	0.0312303	Control-enriched	0.218725	0.233721	-12.262	0.062518	101	0.183417	TRUE
K02672	Urine	KO	6.45548e-05	6.91718e-06	2.10299e-06	1.67718e-07	3.04964	0.0312326	Case-enriched	0.218725	0.233721	18.5528	0.00406372	101	0.0393199	TRUE
K03120	Urine	KO	9.12585e-07	7.74467e-08	0	0	0.827907	0.0312342	Case-enriched	0.218725	0.233721	14.6352	0.00205168	101	0.0304445	TRUE
K07466	Urine	KO	9.93012e-07	1.18317e-07	0	0	0.833622	0.0312342	Case-enriched	0.218725	0.233721	14.6861	0.0019708	101	0.0298165	TRUE
K10725	Urine	KO	1.77587e-06	1.66288e-07	0	0	1.25102	0.0312342	Case-enriched	0.218725	0.233721	14.6124	0.0020872	101	0.0304894	TRUE
K17734	Urine	KO	4.19847e-05	9.8599e-05	1.897e-06	9.52733e-06	-1.21231	0.0314297	Control-enriched	0.219568	0.23468	-6.52906	0.299621	101	0.474213	TRUE
K12466	Urine	KO	3.97488e-07	4.79649e-08	0	0	0.415245	0.0314401	Case-enriched	0.219568	0.23468	9.5209	0.0167706	101	0.0869667	TRUE
K15579	Urine	KO	2.69433e-07	2.05154e-08	0	0	0.314887	0.0314401	Case-enriched	0.219568	0.23468	10.9152	0.00534137	101	0.0455785	TRUE
K18472	Urine	KO	2.2078e-06	4.26768e-07	0	0	1.16883	0.0314947	Case-enriched	0.219568	0.234936	16.4206	0.00345127	101	0.0354339	TRUE
K13766	Urine	KO	3.97675e-05	7.58389e-06	2.31718e-06	1.67718e-07	2.24772	0.0314967	Case-enriched	0.219568	0.234936	19.8777	0.00212664	101	0.0305902	TRUE
K09607	Urine	KO	1.55507e-05	1.3052e-05	6.07053e-07	1.33325e-07	0.236118	0.0316835	Case-enriched	0.219928	0.235531	12.1114	0.0552704	101	0.172227	TRUE
K08961	Urine	KO	6.73531e-06	3.90426e-06	0	4.02523e-07	0.657424	0.0316844	Case-enriched	0.219928	0.235531	-7.4507	0.200332	101	0.365103	FALSE
K18284	Urine	KO	4.82575e-07	2.08156e-06	0	0	-1.05556	0.0317687	Control-enriched	0.219928	0.235531	9.54293	0.0647563	101	0.187269	FALSE
K11178	Urine	KO	2.03226e-05	3.3444e-06	2.64586e-06	3.11804e-07	2.29515	0.0317833	Case-enriched	0.219928	0.235531	19.572	0.00247267	101	0.0323455	TRUE
K18981	Urine	KO	3.85578e-06	7.5574e-07	2.74893e-07	0	1.46762	0.0317947	Case-enriched	0.219928	0.235531	17.7464	0.00494951	101	0.0439318	TRUE
K03973	Urine	KO	0.000114983	0.00018179	6.04909e-05	0.000226944	-0.656277	0.0317994	Control-enriched	0.219928	0.235531	-17.2232	0.00943772	101	0.0614498	TRUE
K01533	Urine	KO	0.000296346	0.000424485	0.000261171	0.000368439	-0.516963	0.0318039	Control-enriched	0.219928	0.235531	-8.90171	0.169598	101	0.330509	TRUE
K03547	Urine	KO	0.000421161	0.000504945	0.0004247	0.000484671	-0.261187	0.0318044	Control-enriched	0.219928	0.235531	-8.81014	0.175553	101	0.33709	TRUE
K03743	Urine	KO	0.00025707	0.000326794	0.000276801	0.000341833	-0.345028	0.0318044	Control-enriched	0.219928	0.235531	-13.7704	0.0361469	101	0.139377	TRUE
K18299	Urine	KO	8.18465e-06	3.38887e-07	3.0354e-08	0	2.77819	0.0318405	Case-enriched	0.219962	0.235531	16.5427	0.0058588	101	0.0477789	TRUE
K07783	Urine	KO	5.34365e-05	0.000125942	7.74198e-06	2.20402e-05	-1.22152	0.0318662	Control-enriched	0.219962	0.235531	-13.0992	0.0477895	101	0.163608	TRUE
K00154	Urine	KO	7.18081e-05	3.45795e-06	2.22825e-06	1.08308e-07	4.02965	0.0318964	Case-enriched	0.219974	0.235672	19.2295	0.00277339	101	0.0338604	TRUE
K03124	Urine	KO	1.67403e-06	2.79981e-07	0	0	1.06289	0.0320155	Case-enriched	0.220225	0.236304	14.5958	0.00210598	101	0.0304894	TRUE
K15652	Urine	KO	1.96064e-07	3.0271e-08	0	0	0.215271	0.0320667	Case-enriched	0.220225	0.236542	10.5132	0.0164554	101	0.0860733	TRUE
K14164	Urine	KO	1.22278e-06	8.68951e-08	0	0	1.03215	0.0320717	Case-enriched	0.220225	0.236542	13.0874	0.00869337	101	0.0594803	TRUE
K04784	Urine	KO	1.0712e-05	2.37128e-06	1.17898e-06	2.93315e-07	1.79661	0.0320818	Case-enriched	0.220225	0.236542	12.0484	0.0678112	101	0.192191	TRUE
K07692	Urine	KO	1.84309e-06	5.52882e-07	0	0	0.872513	0.032098	Case-enriched	0.220225	0.236542	17.3541	0.001625	101	0.0283134	TRUE
K15533	Urine	KO	5.3453e-05	9.78461e-05	3.77717e-06	9.7112e-06	-0.860174	0.0321037	Control-enriched	0.220225	0.236542	-7.71297	0.229174	101	0.396524	TRUE
K02673	Urine	KO	1.07726e-05	4.91494e-06	5.97588e-07	3.21501e-08	0.992994	0.0322605	Case-enriched	0.221101	0.237532	16.1503	0.0123229	101	0.0715696	TRUE
K07671	Urine	KO	7.45733e-07	1.07387e-07	0	0	0.656673	0.0322991	Case-enriched	0.221101	0.237734	12.5068	0.00867026	101	0.0594457	TRUE
K04103	Urine	KO	8.14664e-05	0.000140017	8.32119e-06	4.268e-05	-0.773992	0.0323251	Control-enriched	0.221101	0.237842	-9.32482	0.152741	101	0.311637	TRUE
K00821	Urine	KO	0.000216052	0.000316089	0.000233013	0.000341031	-0.546846	0.0323805	Control-enriched	0.221101	0.237999	-12.4609	0.0622556	101	0.183282	TRUE
K07691	Urine	KO	1.88011e-07	3.51692e-08	0	0	0.198681	0.0324029	Case-enriched	0.221101	0.237999	10.6604	0.00662689	101	0.0510284	TRUE
K19732	Urine	KO	3.05288e-07	2.98596e-08	0	0	0.34192	0.0324029	Case-enriched	0.221101	0.237999	9.79481	0.013494	101	0.07536	TRUE
K18958	Urine	KO	3.80328e-06	5.66882e-07	5.53639e-08	0	1.61612	0.0324478	Case-enriched	0.221211	0.237999	18.8515	0.00126768	101	0.0280705	TRUE
K18072	Urine	KO	5.90873e-07	2.04617e-07	2.79716e-08	0	0.401244	0.0324797	Case-enriched	0.221234	0.23815	19.2924	0.000763099	101	0.0280705	TRUE
K11915	Urine	KO	7.79325e-06	1.55558e-07	0	0	2.92781	0.0325248	Case-enriched	0.221346	0.238398	15.9678	0.00669293	101	0.05118	TRUE
K13580	Urine	KO	6.11092e-06	7.27951e-07	4.06831e-07	1.08308e-07	2.04097	0.0328041	Case-enriched	0.222176	0.23944	16.205	0.0132178	101	0.0744803	TRUE
K19052	Urine	KO	6.16357e-06	3.66782e-06	0	2.23681e-07	0.617929	0.0328568	Case-enriched	0.222176	0.23944	-7.43263	0.199559	101	0.364123	FALSE
K00500	Urine	KO	1.63686e-05	1.30836e-06	7.83812e-07	9.09397e-08	2.91154	0.0328685	Case-enriched	0.222176	0.23944	19.2331	0.00271434	101	0.0335753	TRUE
K18910	Urine	KO	1.52681e-05	5.42611e-05	8.49798e-07	6.89097e-06	-1.76422	0.0328853	Control-enriched	0.222176	0.23944	-5.98542	0.337055	101	0.513378	TRUE
K06883	Urine	KO	7.55002e-06	1.21668e-06	1.65181e-07	0	1.94753	0.0329107	Case-enriched	0.222176	0.23944	18.6886	0.00186495	101	0.0290435	TRUE
K04785	Urine	KO	3.93221e-07	5.4989e-09	0	0	0.470512	0.0329161	Case-enriched	0.222176	0.23944	12.2729	0.00306096	101	0.0340854	TRUE
K04786	Urine	KO	3.97478e-07	5.4989e-09	0	0	0.474914	0.0329161	Case-enriched	0.222176	0.23944	12.3108	0.00296364	101	0.0340854	TRUE
K05374	Urine	KO	3.93221e-07	5.4989e-09	0	0	0.470512	0.0329161	Case-enriched	0.222176	0.23944	12.2729	0.00306096	101	0.0340854	TRUE
K15358	Urine	KO	8.78717e-07	7.54568e-09	0	0	0.898903	0.0329161	Case-enriched	0.222176	0.23944	11.2579	0.00852519	101	0.058746	TRUE
K11787	Urine	KO	4.48979e-06	1.3391e-07	0	0	2.27544	0.0329675	Case-enriched	0.222176	0.239709	13.7618	0.0133614	101	0.074872	TRUE
K01778	Urine	KO	0.000458718	0.000580448	0.000487941	0.00060776	-0.338901	0.0329757	Control-enriched	0.222176	0.239709	-9.58974	0.14417	101	0.303866	TRUE
K17752	Urine	KO	4.09816e-06	1.59174e-07	0	0	2.13688	0.0329915	Case-enriched	0.222176	0.239742	17.4743	0.00263967	101	0.0331825	TRUE
K15974	Urine	KO	3.17023e-05	8.37067e-05	2.94283e-06	8.70646e-06	-1.37308	0.0331546	Control-enriched	0.223079	0.240596	-13.8498	0.037205	101	0.14154	TRUE
K11184	Urine	KO	4.25331e-05	9.80058e-05	1.97678e-06	9.7112e-06	-1.1854	0.0333819	Control-enriched	0.223502	0.241339	-6.29441	0.315753	101	0.490967	TRUE
K00695	Urine	KO	3.10035e-07	4.10307e-08	0	0	0.331593	0.0333909	Case-enriched	0.223502	0.241339	10.8331	0.00570838	101	0.0473006	TRUE
K02976	Urine	KO	5.95943e-07	3.59987e-08	0	0	0.623387	0.0333909	Case-enriched	0.223502	0.241339	10.7482	0.00504775	101	0.0444973	TRUE
K11953	Urine	KO	4.24053e-07	4.10307e-08	0	0	0.45199	0.0333909	Case-enriched	0.223502	0.241339	10.8708	0.00553617	101	0.0464209	TRUE
K13058	Urine	KO	2.99834e-07	2.98596e-08	0	0	0.33588	0.0333909	Case-enriched	0.223502	0.241339	9.81061	0.0133116	101	0.0748452	TRUE
K16560	Urine	KO	3.21154e-07	2.98596e-08	0	0	0.359351	0.0333909	Case-enriched	0.223502	0.241339	10.2431	0.00844984	101	0.058746	TRUE
K01610	Urine	KO	0.00029398	0.000367534	0.000309533	0.000418413	-0.321178	0.0335751	Control-enriched	0.224541	0.242399	-13.2655	0.0463435	101	0.162919	TRUE
K06869	Urine	KO	8.90475e-07	5.14384e-08	0	0	0.846385	0.0339525	Case-enriched	0.226868	0.243791	14.2477	0.00230267	101	0.0314522	TRUE
K07492	Urine	KO	2.73639e-06	6.37573e-07	0	0	1.19009	0.0342187	Case-enriched	0.22845	0.244765	14.4672	0.0113095	101	0.068468	TRUE
K00122	Urine	KO	2.46627e-06	3.90044e-07	6.91045e-08	0	1.31825	0.0343358	Case-enriched	0.228506	0.244792	18.2789	0.00216942	101	0.0307897	TRUE
K00451	Urine	KO	2.36012e-05	6.76886e-06	1.0467e-06	9.36539e-08	1.66296	0.0343807	Case-enriched	0.228506	0.244792	18.485	0.00430184	101	0.0405086	TRUE
K01865	Urine	KO	1.71913e-07	5.45577e-08	0	0	0.152227	0.0344045	Case-enriched	0.228506	0.244792	10.3797	0.00926023	101	0.0606702	TRUE
K04747	Urine	KO	1.73477e-07	2.98596e-08	0	0	0.188342	0.0344045	Case-enriched	0.228506	0.244792	9.73923	0.0141816	101	0.0776765	TRUE
K13086	Urine	KO	2.84513e-07	2.98596e-08	0	0	0.318773	0.0344045	Case-enriched	0.228506	0.244792	8.97347	0.02491	101	0.111125	TRUE
K14659	Urine	KO	1.13059e-07	4.37822e-08	0	0	0.0927089	0.0344045	Case-enriched	0.228506	0.244792	9.01075	0.0236337	101	0.107605	TRUE
K18073	Urine	KO	5.83885e-07	2.04617e-07	2.79716e-08	0	0.394893	0.0344634	Case-enriched	0.228701	0.245046	19.1405	0.000851248	101	0.0280705	TRUE
K13059	Urine	KO	8.66225e-06	6.00855e-06	0	4.50383e-07	0.463244	0.0345319	Case-enriched	0.228959	0.245368	-11.1421	0.07346	101	0.201845	FALSE
K01208	Urine	KO	4.61071e-07	1.32275e-07	0	0	0.367803	0.0346721	Case-enriched	0.229103	0.245558	12.6985	0.010661	101	0.0658609	TRUE
K09683	Urine	KO	1.20825e-06	1.62748e-07	0	0	0.925365	0.0346721	Case-enriched	0.229103	0.245558	10.4615	0.0373491	101	0.14154	TRUE
K13662	Urine	KO	5.16307e-07	4.11517e-08	0	0	0.542381	0.0346721	Case-enriched	0.229103	0.245558	13.1733	0.008759	101	0.0597141	TRUE
K18307	Urine	KO	5.48304e-07	4.1259e-08	0	0	0.57236	0.0346721	Case-enriched	0.229103	0.245558	13.5936	0.00542043	101	0.045869	TRUE
K06937	Urine	KO	1.09765e-05	4.50909e-05	1.05874e-06	2.49897e-06	-1.94428	0.0347273	Control-enriched	0.229203	0.245765	-5.30034	0.390605	101	0.564231	TRUE
K01342	Urine	KO	6.04015e-07	6.03915e-08	0	0	0.597091	0.0347709	Case-enriched	0.229203	0.245991	11.2535	0.00980339	101	0.063105	TRUE
K03726	Urine	KO	7.72042e-07	5.14384e-08	0	0	0.753048	0.0348059	Case-enriched	0.229203	0.246051	13.9979	0.00280309	101	0.0338604	TRUE
K06865	Urine	KO	7.32438e-07	5.14384e-08	0	0	0.720439	0.0348059	Case-enriched	0.229203	0.246051	13.9979	0.00280309	101	0.0338604	TRUE
K19088	Urine	KO	3.64888e-07	4.96163e-08	0	0	0.37892	0.0348706	Case-enriched	0.229434	0.246123	14.1245	0.00782701	101	0.0565051	TRUE
K17224	Urine	KO	1.3992e-06	1.67788e-07	0	0	1.03877	0.0349126	Case-enriched	0.229434	0.246244	15.4891	0.00605444	101	0.0485045	TRUE
K05977	Urine	KO	4.13546e-07	4.19938e-09	0	0	0.493273	0.03493	Case-enriched	0.229434	0.246244	9.65499	0.0127802	101	0.0732424	TRUE
K18301	Urine	KO	4.92904e-05	2.97649e-06	2.47891e-06	1.08308e-07	3.66072	0.0351425	Case-enriched	0.230634	0.246967	18.0954	0.0057383	101	0.0474469	TRUE
K01492	Urine	KO	4.95645e-06	5.3248e-06	3.13322e-08	1.96115e-06	-0.0865683	0.0352562	Control-enriched	0.231184	0.247519	-8.10733	0.193589	101	0.356682	TRUE
K03492	Urine	KO	0.00017048	0.000220193	5.22813e-05	0.000103139	-0.367268	0.0354289	Control-enriched	0.231535	0.248155	-16.0902	0.014961	101	0.0804335	TRUE
K19265	Urine	KO	0.000109187	0.000188968	6.31997e-05	0.000136936	-0.785805	0.0354289	Control-enriched	0.231535	0.248155	-9.12615	0.155784	101	0.313187	TRUE
K18897	Urine	KO	1.35195e-07	5.45577e-08	0	0	0.106303	0.0354443	Case-enriched	0.231535	0.248181	10.3052	0.00962387	101	0.0622588	TRUE
K12429	Urine	KO	1.22028e-06	2.85841e-07	0	0	0.788032	0.0355749	Case-enriched	0.231535	0.248503	14.8411	0.00446136	101	0.0411584	TRUE
K18481	Urine	KO	1.01692e-05	2.90934e-06	0	0	1.51453	0.0355749	Case-enriched	0.231535	0.248503	14.5133	0.00573268	101	0.0474469	TRUE
K00586	Urine	KO	7.31373e-07	5.14384e-08	0	0	0.719553	0.0356776	Case-enriched	0.231535	0.248503	13.937	0.00293599	101	0.0340854	TRUE
K02889	Urine	KO	7.31373e-07	5.14384e-08	0	0	0.719553	0.0356776	Case-enriched	0.231535	0.248503	13.937	0.00293599	101	0.0340854	TRUE
K02974	Urine	KO	6.92214e-07	5.14384e-08	0	0	0.686548	0.0356776	Case-enriched	0.231535	0.248503	13.937	0.00293599	101	0.0340854	TRUE
K03627	Urine	KO	7.26422e-07	5.14384e-08	0	0	0.715421	0.0356776	Case-enriched	0.231535	0.248503	13.937	0.00293599	101	0.0340854	TRUE
K04795	Urine	KO	7.28142e-07	5.14384e-08	0	0	0.716857	0.0356776	Case-enriched	0.231535	0.248503	13.937	0.00293599	101	0.0340854	TRUE
K06965	Urine	KO	7.31373e-07	5.14384e-08	0	0	0.719553	0.0356776	Case-enriched	0.231535	0.248503	13.937	0.00293599	101	0.0340854	TRUE
K09736	Urine	KO	7.46384e-07	5.14384e-08	0	0	0.732006	0.0356776	Case-enriched	0.231535	0.248503	14.1369	0.00251146	101	0.0325227	TRUE
K03381	Urine	KO	4.96104e-05	4.28777e-06	4.40848e-06	8.31476e-07	3.2587	0.035699	Case-enriched	0.231535	0.248565	17.9217	0.00661222	101	0.0510031	TRUE
K07455	Urine	KO	0.000120583	0.000184264	6.95587e-06	3.68389e-05	-0.607644	0.0359476	Control-enriched	0.232359	0.250007	-12.4151	0.0617187	101	0.182048	TRUE
K19428	Urine	KO	1.71925e-07	1.62593e-09	0	0	0.226537	0.0360179	Case-enriched	0.232359	0.250007	8.48609	0.0292433	101	0.121876	TRUE
K06371	Urine	KO	1.13982e-06	2.1547e-07	0	0	0.815973	0.0360462	Case-enriched	0.232359	0.250007	14.0524	0.00470518	101	0.0424454	TRUE
K10854	Urine	KO	2.41296e-07	1.70248e-07	0	0	0.0850332	0.0360462	Case-enriched	0.232359	0.250007	12.0632	0.0177997	101	0.0901766	TRUE
K01922	Urine	KO	0.000186517	0.000214551	1.57869e-05	8.79141e-05	-0.201006	0.0360558	Control-enriched	0.232359	0.250007	-13.0488	0.0505836	101	0.164542	TRUE
K00040	Urine	KO	0.000154215	0.000246222	0.000109548	0.000269731	-0.671539	0.0360644	Control-enriched	0.232359	0.250007	-16.5155	0.0120575	101	0.0711034	TRUE
K03737	Urine	KO	0.000321706	0.000432621	0.000254516	0.000368163	-0.426212	0.0360661	Control-enriched	0.232359	0.250007	-11.9955	0.0696111	101	0.19534	TRUE
K15580	Urine	KO	0.000823292	0.000953686	0.000807926	0.000905677	-0.21187	0.0360666	Control-enriched	0.232359	0.250007	-14.2876	0.0308699	101	0.126303	TRUE
K14952	Urine	KO	1.76904e-06	3.6175e-07	0	0	1.02392	0.0361534	Case-enriched	0.232556	0.250316	14.6564	0.00780305	101	0.0565051	TRUE
K06882	Urine	KO	3.17333e-07	2.06113e-06	0	0	-1.21645	0.0361777	Control-enriched	0.232556	0.250316	8.37452	0.0856919	101	0.221697	FALSE
K11935	Urine	KO	1.07172e-05	2.08215e-06	2.4653e-06	1.08308e-07	1.92662	0.0361874	Case-enriched	0.232556	0.250316	17.853	0.00623591	101	0.0488843	TRUE
K09964	Urine	KO	1.24602e-05	8.56953e-07	2.5569e-07	0	2.85769	0.0363121	Case-enriched	0.232984	0.251014	13.9405	0.0314555	101	0.127863	TRUE
K03537	Urine	KO	7.13769e-07	3.91003e-08	0	0	0.721838	0.0363445	Case-enriched	0.232984	0.251074	15.8186	0.00105333	101	0.0280705	TRUE
K08693	Urine	KO	7.3635e-07	8.68357e-08	0	0	0.675924	0.0363445	Case-enriched	0.232984	0.251074	14.8085	0.00262905	101	0.033157	TRUE
K02171	Urine	KO	4.72957e-05	0.000134868	5.05686e-06	4.35334e-05	-1.49224	0.0364072	Control-enriched	0.233193	0.251261	-7.49063	0.240956	101	0.407265	TRUE
K18675	Urine	KO	9.06034e-07	2.5851e-06	0	1.2653e-07	-0.911438	0.0364629	Control-enriched	0.233357	0.251496	-7.21546	0.212884	101	0.381238	TRUE
K06298	Urine	KO	4.74178e-05	0.000101937	2.06019e-06	9.52733e-06	-1.08816	0.0365197	Control-enriched	0.233433	0.251553	-5.85636	0.349825	101	0.526719	TRUE
K02201	Urine	KO	6.63606e-07	5.14384e-08	0	0	0.66195	0.0365679	Case-enriched	0.233433	0.251553	13.8929	0.00303577	101	0.0340854	TRUE
K03136	Urine	KO	7.26899e-07	5.14384e-08	0	0	0.71582	0.0365679	Case-enriched	0.233433	0.251553	13.8896	0.00304083	101	0.0340854	TRUE
K01707	Urine	KO	5.21988e-06	9.97317e-07	3.12446e-07	6.25136e-08	1.63882	0.0365957	Case-enriched	0.233433	0.251572	18.8681	0.00297728	101	0.0340854	TRUE
K16173	Urine	KO	1.29043e-06	9.97108e-08	0	0	1.05849	0.0366798	Case-enriched	0.23373	0.251983	11.9332	0.00529283	101	0.0452142	TRUE
K14287	Urine	KO	0.00012755	7.51004e-05	7.96252e-05	1.14632e-05	0.756354	0.0367026	Case-enriched	0.23373	0.251983	15.0937	0.0240847	101	0.108717	TRUE
K18306	Urine	KO	5.31199e-07	4.1259e-08	0	0	0.556333	0.0372061	Case-enriched	0.236584	0.254324	13.4683	0.0058276	101	0.0476752	TRUE
K09809	Urine	KO	8.17537e-05	0.000131032	1.21731e-05	6.49443e-05	-0.673995	0.037212	Control-enriched	0.236584	0.254324	-3.51261	0.560041	101	0.719246	TRUE
K16011	Urine	KO	2.00367e-05	2.0489e-06	1.11425e-06	1.81001e-07	2.78655	0.0372472	Case-enriched	0.236613	0.254481	17.5591	0.00751378	101	0.0551062	TRUE
K01721	Urine	KO	5.99928e-06	6.5358e-07	2.62893e-08	0	2.08161	0.037289	Case-enriched	0.236618	0.254604	16.9486	0.00445532	101	0.0411518	TRUE
K07114	Urine	KO	0.00026218	0.000123156	0.000124349	6.81352e-05	1.08389	0.0373682	Case-enriched	0.236618	0.25483	17.5662	0.00742391	101	0.0548178	TRUE
K01534	Urine	KO	0.000637999	0.000839253	0.000597858	0.000803077	-0.395009	0.0373698	Control-enriched	0.236618	0.25483	-14.0696	0.033903	101	0.134412	TRUE
K01921	Urine	KO	0.00082282	0.00077232	0.000805817	0.000748022	0.0912639	0.0373704	Case-enriched	0.236618	0.25483	14.5242	0.0306177	101	0.125907	TRUE
K18226	Urine	KO	6.13706e-07	1.83318e-07	0	0	0.44754	0.037477	Case-enriched	0.237099	0.25531	13.0782	0.00511857	101	0.0447774	TRUE
K12955	Urine	KO	3.41664e-07	7.16203e-08	0	0	0.324229	0.0376674	Case-enriched	0.238108	0.255864	10.9593	0.0135007	101	0.07536	TRUE
K18232	Urine	KO	1.0912e-06	1.05391e-07	0	0	0.919777	0.0377498	Case-enriched	0.238233	0.256342	12.2141	0.0148181	101	0.0798084	TRUE
K00569	Urine	KO	2.02278e-05	7.74657e-07	3.7684e-07	6.43001e-08	3.58034	0.0377853	Case-enriched	0.238233	0.256501	20.3928	0.0010444	101	0.0280705	TRUE
K17222	Urine	KO	2.42742e-06	3.15017e-07	7.67571e-08	0	1.38204	0.0378226	Case-enriched	0.238233	0.256671	17.5672	0.00351	101	0.035752	TRUE
K09965	Urine	KO	9.44615e-06	4.8531e-07	1.5185e-07	0	2.81414	0.037849	Case-enriched	0.238233	0.256769	18.2436	0.00236812	101	0.0317846	TRUE
K01844	Urine	KO	8.08964e-06	9.95761e-07	4.41895e-07	3.61027e-08	2.18729	0.0378794	Case-enriched	0.238233	0.25681	14.4421	0.0247268	101	0.11073	TRUE
K18011	Urine	KO	8.08964e-06	9.95761e-07	4.41895e-07	3.61027e-08	2.18729	0.0378794	Case-enriched	0.238233	0.25681	14.4421	0.0247268	101	0.11073	TRUE
K07157	Urine	KO	2.75995e-05	7.60778e-06	1.31931e-06	1.44411e-07	1.73228	0.0379931	Case-enriched	0.238233	0.257226	18.9685	0.00340714	101	0.0351754	TRUE
K16645	Urine	KO	1.47626e-06	5.20897e-07	0	0	0.703238	0.037999	Case-enriched	0.238233	0.257226	14.3444	0.00646025	101	0.0500945	TRUE
K12141	Urine	KO	6.0374e-06	3.06488e-06	9.25978e-07	7.54896e-08	0.79183	0.0380121	Case-enriched	0.238233	0.257226	15.928	0.0133648	101	0.074872	TRUE
K01191	Urine	KO	0.000161788	0.000220586	4.27906e-05	9.99905e-05	-0.444875	0.038026	Control-enriched	0.238233	0.257226	-10.0785	0.125908	101	0.282705	TRUE
K01598	Urine	KO	0.0001866	0.000214572	1.57869e-05	8.79141e-05	-0.20051	0.038026	Control-enriched	0.238233	0.257226	-12.9454	0.0524712	101	0.166799	TRUE
K17227	Urine	KO	4.82378e-06	5.89668e-07	2.57019e-07	0	1.87323	0.0381698	Case-enriched	0.23894	0.257704	17.9698	0.00374074	101	0.0371356	TRUE
K08640	Urine	KO	5.2554e-07	8.12964e-09	0	0	0.597639	0.0382805	Case-enriched	0.239109	0.258183	10.0861	0.00795677	101	0.0570629	TRUE
K18931	Urine	KO	1.74671e-07	4.87122e-09	0	0	0.225247	0.0382805	Case-enriched	0.239109	0.258183	10.595	0.00564041	101	0.0469386	TRUE
K17243	Urine	KO	1.39421e-06	4.26794e-07	0	0	0.746775	0.0382896	Case-enriched	0.239109	0.258183	13.9931	0.00783561	101	0.0565051	TRUE
K12951	Urine	KO	4.17179e-07	1.65509e-07	0	0	0.282062	0.0384053	Case-enriched	0.23939	0.258633	13.4514	0.00412834	101	0.0395002	TRUE
K18164	Urine	KO	6.00354e-07	8.16686e-08	0	0	0.565132	0.0384053	Case-enriched	0.23939	0.258633	12.0781	0.0118037	101	0.0705025	TRUE
K10202	Urine	KO	5.1978e-05	0.000133866	2.36402e-06	1.33489e-05	-1.34806	0.0384276	Control-enriched	0.23939	0.258701	-5.1548	0.406012	101	0.579836	TRUE
K15894	Urine	KO	1.07287e-06	1.13847e-07	0	0	0.896082	0.0386916	Case-enriched	0.240082	0.258925	17.9315	0.00179181	101	0.0289196	TRUE
K07118	Urine	KO	0.000200518	0.000261091	4.8789e-05	0.000154796	-0.379158	0.0387118	Control-enriched	0.240082	0.258925	-10.3166	0.120845	101	0.276242	TRUE
K07496	Urine	KO	0.00042499	0.000712313	0.00024493	0.000748221	-0.743718	0.0387135	Control-enriched	0.240082	0.258925	-11.647	0.0789486	101	0.210902	TRUE
K13873	Urine	KO	5.0084e-07	2.74962e-08	0	0	0.546637	0.0387152	Case-enriched	0.240082	0.258925	12.0735	0.0104453	101	0.0649758	TRUE
K15654	Urine	KO	7.96005e-08	2.71079e-07	0	0	-0.235556	0.038726	Control-enriched	0.240082	0.258925	-5.82224	0.140671	101	0.300244	TRUE
K02655	Urine	KO	0.000100552	1.71295e-05	3.32853e-06	3.77434e-07	2.48581	0.0387304	Case-enriched	0.240082	0.258925	18.5585	0.00386945	101	0.0380616	TRUE
K03444	Urine	KO	1.5164e-06	1.94959e-06	0	1.6075e-07	-0.229155	0.038756	Control-enriched	0.240082	0.259014	-7.56794	0.196567	101	0.36028	TRUE
K08600	Urine	KO	0.000154751	0.000286332	2.04502e-05	0.000107536	-0.883482	0.0388934	Control-enriched	0.240548	0.259686	-6.41161	0.311411	101	0.486976	TRUE
K18199	Urine	KO	2.25732e-06	3.65588e-07	1.32362e-07	0	1.25416	0.0388934	Case-enriched	0.240548	0.259686	18.1536	0.00325115	101	0.034431	TRUE
K03464	Urine	KO	4.74338e-05	3.99196e-06	3.89282e-06	8.31476e-07	3.27834	0.0389833	Case-enriched	0.240911	0.260123	17.4925	0.00806141	101	0.0571957	TRUE
K13815	Urine	KO	9.45183e-07	3.26824e-07	2.28804e-08	0	0.551929	0.0391366	Case-enriched	0.241546	0.260288	19.0356	0.000647421	101	0.0279621	TRUE
K06020	Urine	KO	5.16065e-06	4.47378e-06	2.58398e-07	0	0.170546	0.0392571	Case-enriched	0.241546	0.260834	18.7595	0.00185816	101	0.0290435	TRUE
K15746	Urine	KO	6.14333e-06	5.44945e-07	1.23978e-07	0	2.20904	0.0392626	Case-enriched	0.241546	0.260834	16.4944	0.00947067	101	0.0615793	TRUE
K17223	Urine	KO	1.94658e-06	3.15017e-07	7.67571e-08	0	1.16396	0.0392993	Case-enriched	0.241546	0.260995	17.4873	0.00366611	101	0.0368384	TRUE
K12072	Urine	KO	1.09468e-05	2.4289e-06	1.93337e-06	4.31107e-07	1.80081	0.0393707	Case-enriched	0.241546	0.261262	18.0714	0.005606	101	0.0467428	TRUE
K11617	Urine	KO	0.000186427	0.000213861	2.31113e-05	8.60247e-05	-0.197075	0.0393897	Control-enriched	0.241546	0.261262	-13.0565	0.0500821	101	0.16451	TRUE
K01531	Urine	KO	0.000312034	0.000392701	0.000263852	0.000341864	-0.330782	0.0394006	Control-enriched	0.241546	0.261262	-19.6822	0.00220085	101	0.0307897	TRUE
K03488	Urine	KO	0.000592275	0.000811625	0.000358526	0.000578804	-0.453888	0.0394006	Control-enriched	0.241546	0.261262	-15.8332	0.0170186	101	0.0876552	TRUE
K01042	Urine	KO	0.000280743	0.000404382	0.000260717	0.000308772	-0.524906	0.0394012	Control-enriched	0.241546	0.261262	-18.1115	0.00496865	101	0.0440512	TRUE
K01539	Urine	KO	1.32573e-07	4.87122e-09	0	0	0.172594	0.0394564	Case-enriched	0.241546	0.261329	9.67563	0.0125419	101	0.0723595	TRUE
K18545	Urine	KO	3.93153e-07	8.12964e-09	0	0	0.466672	0.0394564	Case-enriched	0.241546	0.261329	7.89472	0.0392848	101	0.146226	TRUE
K00032	Urine	KO	9.69717e-07	1.18789e-07	0	0	0.81605	0.0394609	Case-enriched	0.241546	0.261329	15.2569	0.0058897	101	0.0478526	TRUE
K18372	Urine	KO	1.1478e-06	4.59462e-07	0	0	0.557426	0.0395213	Case-enriched	0.241724	0.261648	13.1464	0.00891565	101	0.0598483	TRUE
K13774	Urine	KO	3.08435e-05	7.10649e-07	3.50872e-07	0	4.21838	0.0396343	Case-enriched	0.242189	0.261976	19.93	0.00129196	101	0.0280705	TRUE
K10855	Urine	KO	2.14502e-07	1.63829e-08	0	0	0.256921	0.0396869	Case-enriched	0.242189	0.261976	10.5356	0.0257139	101	0.112823	TRUE
K07132	Urine	KO	1.03888e-06	2.11771e-07	6.1484e-08	0	0.750662	0.0398896	Case-enriched	0.242189	0.263015	17.3346	0.00432402	101	0.0405225	TRUE
K08086	Urine	KO	2.22317e-05	3.461e-06	1.09773e-06	1.03593e-07	2.38066	0.0400097	Case-enriched	0.242189	0.263405	16.6029	0.0105461	101	0.0653299	TRUE
K09925	Urine	KO	5.28751e-06	1.20123e-06	9.08234e-07	3.19695e-07	1.51418	0.0401101	Case-enriched	0.242189	0.263477	17.3791	0.00750185	101	0.0551062	TRUE
K07129	Urine	KO	6.49624e-07	6.83755e-08	0	0	0.626719	0.0401633	Case-enriched	0.242189	0.263477	14.2805	0.00302134	101	0.0340854	TRUE
K09164	Urine	KO	8.22941e-06	1.04999e-06	4.49675e-07	0	2.17062	0.0405542	Case-enriched	0.242189	0.263477	19.3776	0.00162973	101	0.0283134	TRUE
K17838	Urine	KO	1.50323e-06	7.49549e-08	0	0	1.21951	0.0405793	Case-enriched	0.242189	0.263477	15.3939	0.00326242	101	0.0345031	TRUE
K00188	Urine	KO	6.47483e-08	4.87122e-09	0	0	0.0835017	0.0406628	Case-enriched	0.242189	0.263477	10.1418	0.00810364	101	0.0572662	TRUE
K07242	Urine	KO	2.9716e-07	2.05154e-08	0	0	0.346059	0.0406628	Case-enriched	0.242189	0.263477	9.53517	0.0116566	101	0.069804	TRUE
K08280	Urine	KO	4.82954e-07	3.01419e-07	0	0	0.188388	0.0406793	Case-enriched	0.242189	0.263477	-5.60259	0.220326	101	0.386508	FALSE
K01673	Urine	KO	0.000518679	0.000406534	0.000556393	0.00041012	0.350699	0.0408065	Case-enriched	0.242189	0.263477	14.4753	0.0287203	101	0.12028	TRUE
K18770	Urine	KO	3.82753e-07	6.45329e-09	0	0	0.458263	0.0408881	Case-enriched	0.242189	0.263477	12.4062	0.00698146	101	0.0523508	TRUE
K09835	Urine	KO	4.70533e-07	3.14047e-08	0	0	0.511729	0.0409312	Case-enriched	0.242189	0.263477	11.617	0.00582875	101	0.0476752	TRUE
K10839	Urine	KO	3.77731e-07	1.75431e-08	0	0	0.437205	0.0409312	Case-enriched	0.242189	0.263477	10.2773	0.0175549	101	0.0892874	TRUE
K16138	Urine	KO	4.91697e-07	1.75431e-08	0	0	0.551865	0.0409312	Case-enriched	0.242189	0.263477	10.2671	0.0176771	101	0.0897536	TRUE
K16819	Urine	KO	3.77731e-07	1.75431e-08	0	0	0.437205	0.0409312	Case-enriched	0.242189	0.263477	10.2773	0.0175549	101	0.0892874	TRUE
K11811	Urine	KO	5.68931e-05	9.14563e-06	4.4259e-06	1.43702e-06	2.51253	0.040951	Case-enriched	0.242189	0.263477	18.604	0.00425129	101	0.0401793	TRUE
K16051	Urine	KO	1.46947e-06	2.69994e-06	0	0	-0.5833	0.0411777	Control-enriched	0.242189	0.263477	10.7594	0.0583772	101	0.176432	FALSE
K01729	Urine	KO	8.54676e-06	5.82441e-07	1.80526e-07	0	2.59286	0.0412429	Case-enriched	0.242189	0.263477	18.5698	0.00324255	101	0.034387	TRUE
K01389	Urine	KO	5.98423e-07	2.31283e-07	0	0	0.376487	0.041363	Case-enriched	0.242189	0.263477	13.1477	0.00877608	101	0.0597252	TRUE
K15011	Urine	KO	2.22232e-05	6.81848e-06	7.74433e-07	9.36539e-08	1.57061	0.0414547	Case-enriched	0.242189	0.263477	18.2211	0.00491309	101	0.0438098	TRUE
K15012	Urine	KO	2.23192e-05	6.8132e-06	7.74433e-07	9.36539e-08	1.57753	0.0414547	Case-enriched	0.242189	0.263477	18.2244	0.00490353	101	0.0437751	TRUE
K15532	Urine	KO	0.000154662	0.000220975	6.21474e-05	8.49145e-05	-0.51198	0.041513	Control-enriched	0.242189	0.263477	-13.497	0.0364317	101	0.140056	TRUE
K06992	Urine	KO	4.17997e-05	1.45533e-06	9.89193e-07	6.70872e-08	4.12361	0.0415186	Case-enriched	0.242189	0.263477	18.5274	0.00385541	101	0.0380616	TRUE
K01779	Urine	KO	0.000286417	0.00035874	0.000154592	0.000225667	-0.323807	0.0415243	Control-enriched	0.242189	0.263477	-14.3744	0.0301615	101	0.124895	TRUE
K02204	Urine	KO	5.81704e-05	1.19173e-05	3.65549e-06	5.74809e-07	2.19558	0.0415714	Case-enriched	0.242189	0.263477	18.9913	0.00285563	101	0.0340417	TRUE
K18223	Urine	KO	8.49657e-07	1.88183e-07	0	0	0.638501	0.0417797	Case-enriched	0.242189	0.263477	13.5387	0.00593815	101	0.0478705	TRUE
K18224	Urine	KO	8.60406e-07	1.88183e-07	0	0	0.646861	0.0417797	Case-enriched	0.242189	0.263477	13.5387	0.00593815	101	0.0478705	TRUE
K18225	Urine	KO	8.60406e-07	1.88183e-07	0	0	0.646861	0.0417797	Case-enriched	0.242189	0.263477	13.5387	0.00593815	101	0.0478705	TRUE
K10257	Urine	KO	2.43505e-07	2.05154e-08	0	0	0.285114	0.0419004	Case-enriched	0.242189	0.263477	9.83115	0.00985177	101	0.0631112	TRUE
K19122	Urine	KO	2.35501e-07	2.05154e-08	0	0	0.275798	0.0419004	Case-enriched	0.242189	0.263477	9.8845	0.0095118	101	0.061793	TRUE
K01240	Urine	KO	7.49937e-08	0	0	0	0.104328	0.0420357	Case-enriched	0.242189	0.263477	5.67842	0.0649104	101	0.187387	TRUE
K01408	Urine	KO	8.74976e-08	0	0	0	0.121012	0.0420357	Case-enriched	0.242189	0.263477	6.15189	0.0490334	101	0.163608	TRUE
K03943	Urine	KO	2.50819e-07	0	0	0	0.322873	0.0420357	Case-enriched	0.242189	0.263477	7.09315	0.0219007	101	0.102491	TRUE
K08900	Urine	KO	7.65413e-08	0	0	0	0.106404	0.0420357	Case-enriched	0.242189	0.263477	5.7448	0.0675003	101	0.191713	TRUE
K08980	Urine	KO	1.21747e-07	0	0	0	0.165747	0.0420357	Case-enriched	0.242189	0.263477	7.45994	0.0156546	101	0.0831793	TRUE
K09650	Urine	KO	1.6275e-07	0	0	0	0.217541	0.0420357	Case-enriched	0.242189	0.263477	8.19748	0.00754851	101	0.0551062	TRUE
K10913	Urine	KO	2.54416e-08	0	0	0	0.0362453	0.0420357	Case-enriched	0.242189	0.263477	7.02925	0.0234069	101	0.107177	TRUE
K11028	Urine	KO	3.08334e-07	0	0	0	0.38773	0.0420357	Case-enriched	0.242189	0.263477	7.24323	0.0184441	101	0.0916988	TRUE
K11814	Urine	KO	4.15043e-08	0	0	0	0.0586689	0.0420357	Case-enriched	0.242189	0.263477	6.91069	0.0247385	101	0.11073	TRUE
K11908	Urine	KO	1.3501e-07	0	0	0	0.182705	0.0420357	Case-enriched	0.242189	0.263477	7.09415	0.0223007	101	0.103514	TRUE
K12048	Urine	KO	3.43299e-07	0	0	0	0.425781	0.0420357	Case-enriched	0.242189	0.263477	7.24323	0.0184441	101	0.0916988	TRUE
K12052	Urine	KO	1.74112e-07	0	0	0	0.23157	0.0420357	Case-enriched	0.242189	0.263477	7.24323	0.0184441	101	0.0916988	TRUE
K12977	Urine	KO	1.73067e-07	0	0	0	0.230285	0.0420357	Case-enriched	0.242189	0.263477	7.24323	0.0184441	101	0.0916988	TRUE
K13237	Urine	KO	1.97528e-07	0	0	0	0.260059	0.0420357	Case-enriched	0.242189	0.263477	8.47588	0.00582374	101	0.0476752	TRUE
K13315	Urine	KO	2.4605e-07	0	0	0	0.317362	0.0420357	Case-enriched	0.242189	0.263477	7.9194	0.0095231	101	0.061793	TRUE
K13689	Urine	KO	2.02896e-07	0	0	0	0.266512	0.0420357	Case-enriched	0.242189	0.263477	7.24323	0.0184441	101	0.0916988	TRUE
K14627	Urine	KO	1.22938e-07	0	0	0	0.167278	0.0420357	Case-enriched	0.242189	0.263477	7.05704	0.022785	101	0.105144	TRUE
K15052	Urine	KO	5.95589e-07	0	0	0	0.674089	0.0420357	Case-enriched	0.242189	0.263477	7.28221	0.0182214	101	0.091355	TRUE
K15514	Urine	KO	1.8076e-07	0	0	0	0.239716	0.0420357	Case-enriched	0.242189	0.263477	8.51242	0.00554507	101	0.0464336	TRUE
K15650	Urine	KO	1.16783e-07	0	0	0	0.159348	0.0420357	Case-enriched	0.242189	0.263477	8.07152	0.00848839	101	0.058746	TRUE
K15843	Urine	KO	1.73067e-07	0	0	0	0.230285	0.0420357	Case-enriched	0.242189	0.263477	7.24323	0.0184441	101	0.0916988	TRUE
K15844	Urine	KO	1.73067e-07	0	0	0	0.230285	0.0420357	Case-enriched	0.242189	0.263477	7.24323	0.0184441	101	0.0916988	TRUE
K15845	Urine	KO	1.73067e-07	0	0	0	0.230285	0.0420357	Case-enriched	0.242189	0.263477	7.24323	0.0184441	101	0.0916988	TRUE
K15846	Urine	KO	5.192e-07	0	0	0	0.603312	0.0420357	Case-enriched	0.242189	0.263477	7.24323	0.0184441	101	0.0916988	TRUE
K15847	Urine	KO	1.76485e-07	0	0	0	0.234483	0.0420357	Case-enriched	0.242189	0.263477	7.24323	0.0184441	101	0.0916988	TRUE
K15848	Urine	KO	2.03697e-07	0	0	0	0.267472	0.0420357	Case-enriched	0.242189	0.263477	7.24323	0.0184441	101	0.0916988	TRUE
K15852	Urine	KO	8.02873e-08	0	0	0	0.111415	0.0420357	Case-enriched	0.242189	0.263477	7.02396	0.0235131	101	0.107308	TRUE
K15927	Urine	KO	1.12469e-07	0	0	0	0.153766	0.0420357	Case-enriched	0.242189	0.263477	7.01407	0.0235684	101	0.10737	TRUE
K16039	Urine	KO	7.23032e-08	0	0	0	0.100713	0.0420357	Case-enriched	0.242189	0.263477	6.3334	0.0366242	101	0.140378	TRUE
K16190	Urine	KO	4.22764e-08	0	0	0	0.0597379	0.0420357	Case-enriched	0.242189	0.263477	7.73915	0.0110663	101	0.0674715	TRUE
K16319	Urine	KO	1.11682e-07	0	0	0	0.152744	0.0420357	Case-enriched	0.242189	0.263477	7.60076	0.0147796	101	0.0798084	TRUE
K16427	Urine	KO	7.80078e-08	0	0	0	0.108368	0.0420357	Case-enriched	0.242189	0.263477	7.605	0.0119892	101	0.0709716	TRUE
K16437	Urine	KO	6.74336e-08	0	0	0	0.0941464	0.0420357	Case-enriched	0.242189	0.263477	8.23737	0.00734435	101	0.054309	TRUE
K16438	Urine	KO	7.73739e-08	0	0	0	0.107519	0.0420357	Case-enriched	0.242189	0.263477	7.97521	0.00918762	101	0.0603345	TRUE
K16901	Urine	KO	1.38095e-07	0	0	0	0.18662	0.0420357	Case-enriched	0.242189	0.263477	6.86694	0.0262553	101	0.114241	TRUE
K16902	Urine	KO	8.63228e-08	0	0	0	0.119453	0.0420357	Case-enriched	0.242189	0.263477	7.52422	0.012884	101	0.073673	TRUE
K16918	Urine	KO	1.29491e-07	0	0	0	0.175673	0.0420357	Case-enriched	0.242189	0.263477	6.90913	0.0247643	101	0.11073	TRUE
K16920	Urine	KO	1.29491e-07	0	0	0	0.175673	0.0420357	Case-enriched	0.242189	0.263477	6.90913	0.0247643	101	0.11073	TRUE
K18058	Urine	KO	1.21882e-07	0	0	0	0.165922	0.0420357	Case-enriched	0.242189	0.263477	7.83877	0.0102019	101	0.0640183	TRUE
K18100	Urine	KO	1.17768e-07	0	0	0	0.16062	0.0420357	Case-enriched	0.242189	0.263477	7.69913	0.0136564	101	0.0757913	TRUE
K18308	Urine	KO	9.44781e-08	0	0	0	0.130243	0.0420357	Case-enriched	0.242189	0.263477	7.55263	0.0124588	101	0.0721491	TRUE
K18909	Urine	KO	3.97208e-08	0	0	0	0.0561962	0.0420357	Case-enriched	0.242189	0.263477	8.06893	0.00849437	101	0.058746	TRUE
K19223	Urine	KO	1.16242e-07	0	0	0	0.15865	0.0420357	Case-enriched	0.242189	0.263477	7.60966	0.0143531	101	0.078247	TRUE
K13889	Urine	KO	3.14812e-05	9.03923e-05	7.68347e-06	3.75877e-05	-1.49247	0.0420358	Control-enriched	0.242189	0.263477	-8.97249	0.158557	101	0.316282	TRUE
K09126	Urine	KO	4.08405e-07	2.76342e-08	0	0	0.454735	0.0420408	Case-enriched	0.242189	0.263477	11.2884	0.00852193	101	0.058746	TRUE
K17758	Urine	KO	2.89341e-07	2.20287e-08	0	0	0.335198	0.0420408	Case-enriched	0.242189	0.263477	10.6139	0.0145882	101	0.0792003	TRUE
K19142	Urine	KO	9.61877e-07	6.64303e-08	0	0	0.879445	0.0420868	Case-enriched	0.242274	0.263529	12.978	0.00807643	101	0.0571957	TRUE
K07171	Urine	KO	0.000640952	0.000897389	0.000427657	0.000790264	-0.484874	0.042254	Control-enriched	0.243055	0.264419	-11.3955	0.0876006	101	0.224624	TRUE
K18866	Urine	KO	2.62907e-07	1.33243e-07	0	0	0.156291	0.0423163	Case-enriched	0.243232	0.264731	-7.00912	0.141718	101	0.300829	FALSE
K17762	Urine	KO	3.691e-06	1.48285e-07	0	0	2.03041	0.0425651	Case-enriched	0.244353	0.265267	16.5753	0.00431198	101	0.0405225	TRUE
K18298	Urine	KO	7.9787e-06	1.62752e-07	1.36721e-08	0	2.94896	0.0427009	Case-enriched	0.244353	0.2658	15.6465	0.00906523	101	0.0599003	TRUE
K00686	Urine	KO	1.26929e-06	4.5824e-07	0	0	0.638011	0.042723	Case-enriched	0.244353	0.265806	14.2201	0.00598961	101	0.048235	TRUE
K12287	Urine	KO	2.86179e-07	4.05355e-08	0	0	0.305765	0.0427272	Case-enriched	0.244353	0.265806	12.7208	0.00601208	101	0.0483657	TRUE
K09992	Urine	KO	9.92834e-06	1.40274e-06	3.77471e-07	0	2.18532	0.0428149	Case-enriched	0.244353	0.266	18.2822	0.00347269	101	0.0355123	TRUE
K01593	Urine	KO	3.64409e-06	1.77108e-07	0	0	1.98015	0.0428428	Case-enriched	0.244353	0.266	16.1289	0.00285738	101	0.0340417	TRUE
K11441	Urine	KO	8.18965e-07	1.18789e-07	0	0	0.70118	0.0428428	Case-enriched	0.244353	0.266	15.0086	0.00680495	101	0.0517296	TRUE
K08687	Urine	KO	2.88174e-07	2.70527e-07	0	0	0.0199007	0.042859	Case-enriched	0.244353	0.266	10.9384	0.0569935	101	0.174779	TRUE
K03388	Urine	KO	1.54359e-05	4.91301e-05	2.28306e-06	3.33668e-06	-1.60882	0.0429007	Control-enriched	0.244353	0.266	-4.65835	0.450177	101	0.626859	TRUE
K18012	Urine	KO	8.23004e-06	1.06395e-06	4.41895e-07	3.61027e-08	2.16093	0.0429632	Case-enriched	0.244353	0.266	14.165	0.0278385	101	0.118242	TRUE
K01048	Urine	KO	0.000133497	0.000196965	7.74203e-05	0.000240699	-0.557667	0.0429915	Control-enriched	0.244353	0.266	-14.8976	0.0256475	101	0.112823	TRUE
K07491	Urine	KO	0.000456813	0.000636476	0.000421778	0.000716066	-0.477614	0.0429939	Control-enriched	0.244353	0.266	-9.6993	0.140858	101	0.300244	TRUE
K16562	Urine	KO	7.05418e-07	5.05522e-08	0	0	0.698978	0.0430775	Case-enriched	0.244353	0.266168	12.4269	0.0120195	101	0.0709877	TRUE
K08174	Urine	KO	1.53636e-07	3.51692e-08	0	0	0.156321	0.0431697	Case-enriched	0.244353	0.266168	10.0353	0.00873427	101	0.0596683	TRUE
K11522	Urine	KO	4.46965e-07	4.10307e-08	0	0	0.475017	0.0431697	Case-enriched	0.244353	0.266168	9.75996	0.0104152	101	0.0648829	TRUE
K11525	Urine	KO	5.42491e-07	4.10307e-08	0	0	0.567249	0.0431697	Case-enriched	0.244353	0.266168	9.79029	0.0101837	101	0.0639565	TRUE
K11950	Urine	KO	2.73723e-07	2.05154e-08	0	0	0.319754	0.0431697	Case-enriched	0.244353	0.266168	9.79267	0.0101692	101	0.0639565	TRUE
K11951	Urine	KO	2.3308e-07	2.05154e-08	0	0	0.272968	0.0431697	Case-enriched	0.244353	0.266168	9.79267	0.0101692	101	0.0639565	TRUE
K11952	Urine	KO	2.3308e-07	2.05154e-08	0	0	0.272968	0.0431697	Case-enriched	0.244353	0.266168	9.79267	0.0101692	101	0.0639565	TRUE
K15497	Urine	KO	2.19123e-07	3.59987e-08	0	0	0.234821	0.0431697	Case-enriched	0.244353	0.266168	9.88624	0.00963155	101	0.0622588	TRUE
K12436	Urine	KO	7.71477e-07	1.68551e-07	0	0	0.600232	0.0431757	Case-enriched	0.244353	0.266168	10.7014	0.0122945	101	0.0715696	TRUE
K16422	Urine	KO	3.61682e-06	6.02191e-07	5.47365e-08	0	1.52685	0.0432067	Case-enriched	0.244353	0.266204	16.6515	0.00535066	101	0.0456075	TRUE
K14520	Urine	KO	6.74206e-07	1.04092e-07	0	0	0.600616	0.0433451	Case-enriched	0.244778	0.266824	12.12	0.0113343	101	0.0685647	TRUE
K16331	Urine	KO	3.26557e-07	9.44102e-08	0	0	0.277533	0.0433451	Case-enriched	0.244778	0.266824	12.5797	0.00685853	101	0.0517824	TRUE
K07394	Urine	KO	4.54297e-05	1.59831e-06	1.3464e-06	1.08308e-07	4.1594	0.0436149	Case-enriched	0.246122	0.267783	18.8247	0.00307881	101	0.0340854	TRUE
K02063	Urine	KO	4.59251e-05	9.06985e-05	8.61501e-06	1.05829e-05	-0.966538	0.0437104	Control-enriched	0.246481	0.268218	-13.6972	0.0405959	101	0.150094	TRUE
K00311	Urine	KO	5.97867e-05	1.29442e-05	2.62738e-06	5.45638e-07	2.12409	0.0438009	Case-enriched	0.246811	0.268588	18.2756	0.00441371	101	0.0410124	TRUE
K02798	Urine	KO	0.00034415	0.000481922	0.000144695	0.000232469	-0.484565	0.0441237	Control-enriched	0.248449	0.268768	-12.759	0.057154	101	0.174855	TRUE
K12600	Urine	KO	2.64391e-07	4.10307e-08	0	0	0.280431	0.0444713	Case-enriched	0.250224	0.270448	11.0414	0.00331245	101	0.034747	TRUE
K19225	Urine	KO	0.000305743	0.000390844	0.000188038	0.000370589	-0.353249	0.0445042	Control-enriched	0.250227	0.27057	-11.8506	0.0730971	101	0.201518	TRUE
K00613	Urine	KO	2.23216e-06	2.24524e-06	2.04175e-07	1.35401e-06	-0.00582585	0.0445831	Control-enriched	0.250448	0.270972	-6.2862	0.30613	101	0.48172	TRUE
K15781	Urine	KO	1.04987e-06	2.85841e-07	0	0	0.672823	0.0446142	Case-enriched	0.250448	0.271083	14.4045	0.00525868	101	0.0450833	TRUE
K02277	Urine	KO	9.40393e-06	8.35542e-07	1.30912e-07	0	2.50285	0.0446606	Case-enriched	0.250448	0.271184	17.142	0.00509412	101	0.0447004	TRUE
K07318	Urine	KO	4.30261e-05	1.43671e-05	2.5131e-06	5.03245e-07	1.51851	0.044673	Case-enriched	0.250448	0.271184	16.0343	0.0130583	101	0.0739996	TRUE
K15067	Urine	KO	1.00455e-06	1.22774e-07	0	0	0.836214	0.0447458	Case-enriched	0.250462	0.271184	13.6907	0.00541424	101	0.045869	TRUE
K01856	Urine	KO	4.70934e-05	3.90921e-06	4.20952e-06	8.31476e-07	3.29228	0.0448337	Case-enriched	0.250462	0.271536	17.233	0.00904538	101	0.0598817	TRUE
K01251	Urine	KO	0.000195493	6.7295e-05	5.49283e-05	2.63207e-05	1.52462	0.0448855	Case-enriched	0.250462	0.271536	17.0629	0.00917829	101	0.0603345	TRUE
K05599	Urine	KO	4.7937e-06	1.07308e-07	0	0	2.38743	0.0449774	Case-enriched	0.250462	0.271536	14.9525	0.0102266	101	0.0640185	TRUE
K05600	Urine	KO	4.79276e-06	1.07308e-07	0	0	2.38719	0.0449774	Case-enriched	0.250462	0.271536	14.9516	0.0102465	101	0.0640185	TRUE
K11311	Urine	KO	4.79276e-06	1.07308e-07	0	0	2.38719	0.0449774	Case-enriched	0.250462	0.271536	14.9516	0.0102465	101	0.0640185	TRUE
K05559	Urine	KO	4.95489e-05	7.56035e-06	1.63533e-06	3.42531e-07	2.56194	0.0449996	Case-enriched	0.250462	0.271536	19.0301	0.0029463	101	0.0340854	TRUE
K05560	Urine	KO	4.95133e-05	7.32867e-06	1.63533e-06	3.42531e-07	2.60051	0.0449996	Case-enriched	0.250462	0.271536	19.0243	0.00295934	101	0.0340854	TRUE
K05561	Urine	KO	4.95095e-05	7.56035e-06	1.63533e-06	3.42531e-07	2.56081	0.0449996	Case-enriched	0.250462	0.271536	19.0243	0.00295934	101	0.0340854	TRUE
K05562	Urine	KO	4.96306e-05	7.32867e-06	1.63533e-06	3.42531e-07	2.60385	0.0449996	Case-enriched	0.250462	0.271536	19.0243	0.00295934	101	0.0340854	TRUE
K13593	Urine	KO	3.25705e-06	3.33715e-07	2.12165e-08	0	1.6744	0.0451437	Case-enriched	0.250805	0.272266	17.8821	0.0023402	101	0.0316676	TRUE
K01702	Urine	KO	1.02015e-06	4.20864e-08	0	0	0.954984	0.0451728	Case-enriched	0.250805	0.272364	10.9306	0.0187482	101	0.0924965	TRUE
K09163	Urine	KO	2.83155e-05	5.87417e-05	1.103e-06	5.68176e-06	-1.02707	0.0452001	Control-enriched	0.250805	0.272418	-4.2722	0.487248	101	0.661982	TRUE
K14835	Urine	KO	3.37891e-06	1.25761e-05	0	1.43954e-07	-1.63243	0.0452076	Control-enriched	0.250805	0.272418	-9.72677	0.102679	101	0.248221	TRUE
K01727	Urine	KO	0.000175671	0.000202135	6.43144e-06	5.53324e-05	-0.201369	0.045227	Control-enriched	0.250805	0.272458	-12.1941	0.0692537	101	0.194479	TRUE
K00651	Urine	KO	0.000266914	0.000357016	0.000263054	0.000347845	-0.418255	0.0452791	Control-enriched	0.250805	0.272693	-10.8963	0.102454	101	0.247831	TRUE
K01308	Urine	KO	2.54659e-05	6.21687e-05	1.01738e-06	4.98886e-06	-1.25507	0.0453128	Control-enriched	0.250805	0.272791	-5.14075	0.409595	101	0.583163	TRUE
K11731	Urine	KO	3.10799e-05	7.60469e-07	4.47089e-07	6.1525e-08	4.18764	0.0453771	Case-enriched	0.250805	0.272791	19.6678	0.0016707	101	0.0284498	TRUE
K07741	Urine	KO	4.04808e-06	2.212e-05	7.52874e-08	1.63293e-06	-2.19533	0.0453782	Control-enriched	0.250805	0.272791	-7.51633	0.217891	101	0.383868	TRUE
K10201	Urine	KO	2.27012e-05	5.61122e-05	1.10641e-06	7.25021e-06	-1.26884	0.0453856	Control-enriched	0.250805	0.272791	-4.62125	0.456448	101	0.63331	TRUE
K09129	Urine	KO	2.71869e-06	1.96378e-07	3.04797e-08	0	1.63612	0.0454902	Case-enriched	0.251088	0.273342	17.1268	0.00403664	101	0.0392051	TRUE
K15982	Urine	KO	1.84291e-06	4.03511e-07	0	0	1.01833	0.0455373	Case-enriched	0.251088	0.27347	14.5106	0.00893149	101	0.0598817	TRUE
K16049	Urine	KO	1.47232e-06	3.07581e-07	0	0	0.918966	0.0455373	Case-enriched	0.251088	0.27347	14.8398	0.00734798	101	0.054309	TRUE
K07182	Urine	KO	2.22437e-05	4.61935e-06	9.45775e-07	3.62001e-07	2.04837	0.0455667	Case-enriched	0.251088	0.273489	15.3186	0.0209803	101	0.0993865	TRUE
K07068	Urine	KO	1.40387e-05	1.47331e-06	4.8362e-07	0	2.60417	0.0456845	Case-enriched	0.251331	0.274042	17.8368	0.00401051	101	0.0390495	TRUE
K11712	Urine	KO	2.05227e-06	4.24144e-07	1.15639e-07	0	1.09979	0.0457764	Case-enriched	0.251331	0.274283	17.4507	0.00392782	101	0.038438	TRUE
K02292	Urine	KO	2.0957e-07	4.10307e-08	0	0	0.216481	0.0458059	Case-enriched	0.251331	0.274283	9.68917	0.0110148	101	0.0672101	TRUE
K06947	Urine	KO	5.25046e-07	3.59987e-08	0	0	0.557831	0.0458059	Case-enriched	0.251331	0.274283	9.6293	0.00992384	101	0.0633536	TRUE
K12424	Urine	KO	3.20881e-07	5.45577e-08	0	0	0.324863	0.0458059	Case-enriched	0.251331	0.274283	8.5737	0.0281167	101	0.118955	TRUE
K12585	Urine	KO	3.28837e-07	2.95568e-08	0	0	0.368141	0.0458059	Case-enriched	0.251331	0.274283	9.87231	0.00981144	101	0.063105	TRUE
K16150	Urine	KO	1.97786e-06	2.90705e-07	0	0	1.20612	0.0459507	Case-enriched	0.251947	0.274283	15.3516	0.00367753	101	0.0368506	TRUE
K00249	Urine	KO	0.000173744	2.29858e-05	1.0793e-05	1.43702e-06	2.86499	0.0460275	Case-enriched	0.252189	0.274619	16.8738	0.00920119	101	0.0603345	TRUE
K13019	Urine	KO	6.02903e-06	1.26279e-06	1.09967e-06	3.56651e-07	1.63522	0.0461823	Case-enriched	0.252858	0.27531	15.4078	0.0185041	101	0.0918144	TRUE
K08154	Urine	KO	3.14287e-05	7.97503e-05	2.70885e-06	8.70646e-06	-1.3162	0.0463376	Control-enriched	0.253528	0.275924	-12.9569	0.0514402	101	0.165549	TRUE
K07244	Urine	KO	3.91927e-07	3.57507e-08	0	0	0.426407	0.0467369	Case-enriched	0.255533	0.277053	9.46167	0.0273672	101	0.117152	TRUE
K04042	Urine	KO	0.000646636	0.000550563	0.000637937	0.000509161	0.231655	0.0468598	Case-enriched	0.256023	0.277548	13.3112	0.0466204	101	0.162919	TRUE
K00270	Urine	KO	8.3106e-07	6.10093e-08	0	0	0.787242	0.0470851	Case-enriched	0.256891	0.278611	12.0676	0.00876684	101	0.059715	TRUE
K09716	Urine	KO	6.7968e-07	5.14384e-08	0	0	0.675822	0.0470851	Case-enriched	0.256891	0.278611	13.1141	0.00453558	101	0.0415457	TRUE
K13670	Urine	KO	1.50608e-07	5.45577e-08	0	0	0.125759	0.047174	Case-enriched	0.257014	0.278611	9.56528	0.0135628	101	0.0754957	TRUE
K16565	Urine	KO	2.32035e-07	2.98596e-08	0	0	0.258596	0.047174	Case-enriched	0.257014	0.278611	8.60643	0.0256104	101	0.112753	TRUE
K12984	Urine	KO	3.54464e-05	5.89983e-05	1.75476e-06	7.6208e-06	-0.719146	0.0474801	Control-enriched	0.258499	0.280089	-11.6554	0.0802108	101	0.212369	TRUE
K14392	Urine	KO	0.000120575	0.000179875	6.60365e-05	0.000225059	-0.573138	0.0476606	Control-enriched	0.259152	0.280644	-17.4462	0.00825778	101	0.05809	TRUE
K03546	Urine	KO	0.000427127	0.000508038	0.000429026	0.000488191	-0.249735	0.047667	Control-enriched	0.259152	0.280644	-7.51898	0.247796	101	0.415376	TRUE
K14578	Urine	KO	3.32432e-07	5.37292e-08	0	0	0.338557	0.0479776	Case-enriched	0.260474	0.281331	11.4426	0.00783513	101	0.0565051	TRUE
K15495	Urine	KO	3.4933e-07	4.65672e-08	0	0	0.366579	0.0479776	Case-enriched	0.260474	0.281331	10.2877	0.0153899	101	0.0822249	TRUE
K07570	Urine	KO	0.000218247	0.000234299	3.98998e-05	8.8978e-05	-0.101936	0.0480685	Control-enriched	0.260727	0.281485	-12.466	0.0604009	101	0.179643	TRUE
K06985	Urine	KO	2.64181e-05	1.14625e-05	9.34857e-07	1.00631e-07	1.13754	0.0481813	Case-enriched	0.260727	0.281485	17.6232	0.00660467	101	0.0510031	TRUE
K09148	Urine	KO	7.15077e-07	5.14384e-08	0	0	0.705909	0.0482312	Case-enriched	0.260727	0.281485	13.0668	0.0046922	101	0.0424274	TRUE
K13779	Urine	KO	2.94734e-05	7.05302e-07	3.35346e-07	0	4.15945	0.0482581	Case-enriched	0.260727	0.281485	19.2148	0.00200596	101	0.0301713	TRUE
K00534	Urine	KO	7.23187e-07	6.78878e-08	0	0	0.69032	0.0483492	Case-enriched	0.260727	0.281485	13.3813	0.025456	101	0.112393	TRUE
K18294	Urine	KO	5.11813e-07	1.98579e-07	0	0	0.334954	0.0484096	Case-enriched	0.260727	0.281485	17.8897	0.00125835	101	0.0280705	TRUE
K07646	Urine	KO	0.000179869	0.000268716	0.000114577	0.000299339	-0.576494	0.0484729	Control-enriched	0.260727	0.281485	-8.53315	0.193976	101	0.35731	TRUE
K09704	Urine	KO	0.000144224	0.000200681	2.94794e-05	7.57336e-05	-0.473798	0.0484729	Control-enriched	0.260727	0.281485	-9.99645	0.128429	101	0.286382	TRUE
K08161	Urine	KO	0.000317841	0.000394291	0.000217507	0.00032839	-0.310081	0.0484853	Control-enriched	0.260727	0.281485	-18.6644	0.00357973	101	0.0362711	TRUE
K00943	Urine	KO	0.000658748	0.000563695	0.000668116	0.000541439	0.224443	0.048486	Case-enriched	0.260727	0.281485	13.7693	0.0389631	101	0.14573	TRUE
K01775	Urine	KO	0.000948168	0.00088817	0.000893442	0.000820899	0.094205	0.048486	Case-enriched	0.260727	0.281485	14.4507	0.023767	101	0.107894	TRUE
K08988	Urine	KO	5.8418e-06	7.04876e-07	3.10633e-07	0	2.00471	0.0485069	Case-enriched	0.260727	0.281485	17.3137	0.00624095	101	0.0488843	TRUE
K00822	Urine	KO	2.19761e-05	6.22009e-06	1.11464e-06	1.00631e-07	1.67005	0.0485155	Case-enriched	0.260727	0.281485	18.9555	0.00304605	101	0.0340854	TRUE
K01724	Urine	KO	3.79274e-05	8.64651e-06	2.17301e-06	5.39828e-07	2.01271	0.0485637	Case-enriched	0.260727	0.281485	17.2573	0.00873684	101	0.0596683	TRUE
K00622	Urine	KO	1.35267e-07	5.45577e-08	0	0	0.106394	0.0485764	Case-enriched	0.260727	0.281485	9.07075	0.0191014	101	0.0935822	TRUE
K16191	Urine	KO	1.24367e-07	5.45577e-08	0	0	0.0924745	0.0485764	Case-enriched	0.260727	0.281485	8.57463	0.0281648	101	0.118955	TRUE
K18913	Urine	KO	7.97052e-07	3.37579e-07	0	0	0.426008	0.0486088	Case-enriched	0.260727	0.281595	13.803	0.00734394	101	0.054309	TRUE
K00387	Urine	KO	3.74591e-07	1.42691e-07	0	0	0.266567	0.0486345	Case-enriched	0.260727	0.281667	16.7653	0.00175302	101	0.0287741	TRUE
K06983	Urine	KO	9.41559e-07	2.76624e-07	3.10013e-08	0	0.604882	0.0486651	Case-enriched	0.260727	0.281767	18.498	0.00103642	101	0.0280705	TRUE
K05882	Urine	KO	7.79922e-07	1.27371e-07	0	0	0.658851	0.0487724	Case-enriched	0.260968	0.282186	12.2683	0.034542	101	0.1359	TRUE
K03405	Urine	KO	2.31702e-05	4.672e-06	4.50032e-06	9.26677e-07	2.0913	0.0487775	Case-enriched	0.260968	0.282186	17.0365	0.00918634	101	0.0603345	TRUE
K00076	Urine	KO	2.13912e-05	7.76136e-05	5.29054e-06	2.41765e-05	-1.81185	0.0490159	Control-enriched	0.262062	0.282976	-6.11944	0.333837	101	0.510562	TRUE
K05826	Urine	KO	2.66973e-06	1.85439e-07	0	0	1.63025	0.0491326	Case-enriched	0.262505	0.283233	15.7392	0.00332697	101	0.0347578	TRUE
K07017	Urine	KO	5.36429e-05	8.84598e-05	9.46562e-06	1.42555e-05	-0.711205	0.0492373	Control-enriched	0.262769	0.2836	-11.7438	0.077886	101	0.209512	TRUE
K13810	Urine	KO	3.92334e-06	3.97745e-07	6.92636e-08	0	1.81654	0.04925	Case-enriched	0.262769	0.2836	17.9877	0.00298533	101	0.0340854	TRUE
K01486	Urine	KO	0.000264641	0.000360226	0.000275904	0.000385158	-0.443425	0.049316	Control-enriched	0.262939	0.283826	-11.0091	0.0993117	101	0.242661	TRUE
K16423	Urine	KO	1.99933e-07	6.03781e-09	0	0	0.25427	0.0493953	Case-enriched	0.263012	0.28387	9.43619	0.0235683	101	0.10737	TRUE
K00198	Urine	KO	4.41447e-05	8.43609e-05	2.92296e-06	9.25017e-06	-0.91902	0.0493976	Control-enriched	0.263012	0.28387	-5.54778	0.378043	101	0.551443	TRUE
K09989	Urine	KO	5.68376e-05	3.5426e-06	5.11276e-06	7.18511e-07	3.67042	0.0495123	Case-enriched	0.263441	0.28387	19.3858	0.00256149	101	0.0328408	TRUE
K03380	Urine	KO	2.84779e-06	2.89439e-06	2.03367e-07	0	-0.0173688	0.0495951	Control-enriched	0.2637	0.284117	14.9138	0.0158954	101	0.084074	FALSE
K06391	Urine	KO	3.75157e-05	7.35654e-05	2.05453e-06	7.55258e-06	-0.953058	0.0496501	Control-enriched	0.263811	0.284355	-3.66508	0.548567	101	0.713488	TRUE
K09740	Urine	KO	1.92819e-06	2.49489e-07	3.91336e-08	0	1.22867	0.0498846	Case-enriched	0.264816	0.284981	17.9222	0.00258659	101	0.0330528	TRUE
K18364	Urine	KO	6.27929e-07	1.38247e-07	0	0	0.516225	0.0499077	Case-enriched	0.264816	0.284981	12.7724	0.019652	101	0.0953734	TRUE
K05828	Urine	KO	2.59775e-06	1.49441e-07	0	0	1.64616	0.0501417	Case-enriched	0.265422	0.286005	15.5	0.00387831	101	0.0380616	TRUE
K05829	Urine	KO	2.59775e-06	1.49441e-07	0	0	1.64616	0.0501417	Case-enriched	0.265422	0.286005	15.5	0.00387831	101	0.0380616	TRUE
K07706	Urine	KO	0.000352973	0.000440486	5.98374e-05	0.000172651	-0.318728	0.0501459	Control-enriched	0.265422	0.286005	-10.2994	0.123399	101	0.279638	TRUE
K00068	Urine	KO	0.00020335	0.000285337	0.000116754	0.000191693	-0.486669	0.0501593	Control-enriched	0.265422	0.286005	-16.3514	0.0122899	101	0.0715696	TRUE
K01458	Urine	KO	3.16014e-06	1.09074e-06	1.27133e-07	0	0.992617	0.0502434	Case-enriched	0.265685	0.286126	16.3678	0.00821003	101	0.0579122	TRUE
K13485	Urine	KO	1.49546e-06	3.23529e-07	4.70297e-08	0	0.914916	0.0503488	Case-enriched	0.26606	0.286126	16.2153	0.00691302	101	0.0519228	TRUE
K09986	Urine	KO	5.26455e-05	7.50013e-06	1.80922e-06	3.42531e-07	2.6579	0.0505026	Case-enriched	0.266551	0.286719	18.5129	0.00367981	101	0.0368506	TRUE
K09065	Urine	KO	2.6969e-06	4.27925e-07	4.59726e-08	0	1.37239	0.0505105	Case-enriched	0.266551	0.286719	18.2486	0.00125092	101	0.0280705	TRUE
K00496	Urine	KO	5.8565e-05	2.44013e-06	1.2914e-06	2.15931e-07	4.11393	0.0506816	Case-enriched	0.267264	0.287382	18.5921	0.00371164	101	0.0370732	TRUE
K01968	Urine	KO	4.86643e-05	8.12589e-06	1.99336e-06	2.87404e-07	2.44417	0.050745	Case-enriched	0.267264	0.287612	18.9781	0.00314031	101	0.0340854	TRUE
K02674	Urine	KO	5.34338e-05	4.97466e-06	1.8719e-06	1.67718e-07	3.18757	0.0507494	Case-enriched	0.267264	0.287612	17.8785	0.00592751	101	0.0478705	TRUE
K19033	Urine	KO	1.88122e-06	3.52019e-07	5.24864e-08	0	1.09156	0.0508049	Case-enriched	0.267374	0.287727	17.4133	0.00308866	101	0.0340854	TRUE
K10380	Urine	KO	6.34086e-08	5.04151e-08	0	0	0.0177366	0.050929	Case-enriched	0.267551	0.287727	-4.73338	0.194077	101	0.357411	FALSE
K12060	Urine	KO	1.07726e-05	2.37205e-06	2.0307e-06	4.31107e-07	1.80374	0.0509695	Case-enriched	0.267551	0.287727	17.0126	0.00913969	101	0.0602892	TRUE
K02452	Urine	KO	0.000119533	7.37816e-05	5.37186e-05	9.99589e-06	0.688671	0.0509762	Case-enriched	0.267551	0.287727	14.2489	0.0324553	101	0.130412	TRUE
K02480	Urine	KO	2.94082e-06	5.2684e-07	1.58323e-07	0	1.36795	0.0509769	Case-enriched	0.267551	0.287727	17.5132	0.00462365	101	0.0420328	TRUE
K01907	Urine	KO	1.64455e-05	6.07103e-06	6.13013e-07	4.56708e-08	1.30287	0.0511305	Case-enriched	0.268175	0.288226	17.0198	0.00773348	101	0.0562584	TRUE
K05827	Urine	KO	2.92622e-06	1.85439e-07	0	0	1.72772	0.0511682	Case-enriched	0.268191	0.288285	15.5054	0.00387061	101	0.0380616	TRUE
K09476	Urine	KO	3.17126e-05	7.97525e-05	2.70885e-06	8.70646e-06	-1.30366	0.0513244	Control-enriched	0.268827	0.289088	-12.5454	0.0593964	101	0.178284	TRUE
K02258	Urine	KO	2.06556e-05	7.00473e-06	9.5562e-07	1.03593e-07	1.43582	0.0517101	Case-enriched	0.270277	0.289947	17.8784	0.00588837	101	0.0478526	TRUE
K01083	Urine	KO	5.34851e-06	7.52111e-07	2.7482e-07	0	1.85732	0.0517496	Case-enriched	0.270277	0.290091	17.2815	0.00551849	101	0.0463999	TRUE
K19429	Urine	KO	4.32534e-07	5.88725e-08	0	0	0.436041	0.0518111	Case-enriched	0.270277	0.290359	12.9817	0.00504709	101	0.0444973	TRUE
K14061	Urine	KO	0.000128461	0.000250029	2.2579e-05	8.41906e-05	-0.955343	0.0518672	Control-enriched	0.270277	0.290365	-16.385	0.013552	101	0.0754957	TRUE
K16788	Urine	KO	0.00019329	0.000219125	3.36902e-05	8.79141e-05	-0.180106	0.0518672	Control-enriched	0.270277	0.290365	-11.4252	0.0872814	101	0.2244	TRUE
K01802	Urine	KO	0.000239508	0.000121629	7.13512e-05	4.99612e-05	0.971779	0.0518781	Case-enriched	0.270277	0.290365	17.4234	0.00800828	101	0.0571957	TRUE
K01442	Urine	KO	0.000427198	0.00057038	0.00023822	0.000397861	-0.416174	0.0518801	Control-enriched	0.270277	0.290365	-9.66321	0.145977	101	0.305252	TRUE
K03975	Urine	KO	0.000412975	0.000260096	0.00032257	0.000258636	0.664963	0.0518808	Case-enriched	0.270277	0.290365	8.31791	0.204391	101	0.370058	TRUE
K09997	Urine	KO	4.51894e-05	8.18297e-05	5.07257e-06	1.22854e-05	-0.842586	0.0520068	Control-enriched	0.270751	0.290839	-12.9862	0.0518308	101	0.165549	TRUE
K01434	Urine	KO	2.6877e-05	1.75772e-06	1.14416e-06	2.2646e-07	3.33753	0.0520529	Case-enriched	0.270808	0.29102	17.6576	0.00700473	101	0.0524744	TRUE
K03298	Urine	KO	2.75123e-05	1.08833e-06	9.0194e-07	1.00631e-07	3.77116	0.0521298	Case-enriched	0.271026	0.291373	18.671	0.00332483	101	0.0347578	TRUE
K14762	Urine	KO	3.13395e-05	7.89801e-05	2.59273e-06	8.06143e-06	-1.30634	0.0521977	Control-enriched	0.271196	0.291675	-12.5654	0.0589578	101	0.17756	TRUE
K09805	Urine	KO	6.43768e-07	4.05133e-08	0	0	0.659712	0.0523057	Case-enriched	0.27126	0.292018	11.5511	0.0108355	101	0.0666953	TRUE
K13607	Urine	KO	8.32177e-07	1.73183e-08	0	0	0.848788	0.0523281	Case-enriched	0.27126	0.292018	8.81158	0.100767	101	0.245054	TRUE
K15734	Urine	KO	1.88733e-06	9.34355e-08	0	0	1.40087	0.0523633	Case-enriched	0.27126	0.292043	7.47575	0.132843	101	0.290116	TRUE
K11358	Urine	KO	7.43056e-05	0.000134754	1.32829e-05	4.37952e-05	-0.850168	0.052374	Control-enriched	0.27126	0.292043	-6.16028	0.331352	101	0.507666	TRUE
K10977	Urine	KO	1.02702e-07	4.87122e-09	0	0	0.134032	0.0524779	Case-enriched	0.27126	0.292384	9.34141	0.011837	101	0.0705025	TRUE
K10978	Urine	KO	6.55364e-08	4.87122e-09	0	0	0.0845692	0.0524779	Case-enriched	0.27126	0.292384	9.34316	0.0118245	101	0.0705025	TRUE
K17616	Urine	KO	2.44697e-07	5.44467e-09	0	0	0.307961	0.0524779	Case-enriched	0.27126	0.292384	8.77334	0.0193774	101	0.09451	TRUE
K19713	Urine	KO	4.50046e-06	3.89733e-06	2.18897e-07	0	0.167556	0.0524906	Case-enriched	0.27126	0.292384	14.5296	0.0186361	101	0.0921114	TRUE
K08688	Urine	KO	1.38798e-06	6.49654e-07	1.11165e-07	0	0.533628	0.0526882	Case-enriched	0.271563	0.293343	16.074	0.00854956	101	0.0588572	TRUE
K10200	Urine	KO	2.30128e-05	5.61806e-05	1.20704e-06	7.25364e-06	-1.25172	0.0527304	Control-enriched	0.271563	0.293343	-4.03999	0.513974	101	0.685802	TRUE
K11618	Urine	KO	0.000187321	0.000213939	2.61823e-05	8.60247e-05	-0.190735	0.0527461	Control-enriched	0.271563	0.293343	-12.2301	0.0668298	101	0.190509	TRUE
K00563	Urine	KO	0.000241938	0.000330786	0.000160727	0.0002286	-0.449667	0.0527599	Control-enriched	0.271563	0.293343	-12.0654	0.0640466	101	0.186425	TRUE
K01222	Urine	KO	0.000245001	0.000337046	0.000187378	0.000297224	-0.458557	0.0527599	Control-enriched	0.271563	0.293343	-14.2133	0.0312169	101	0.127155	TRUE
K02160	Urine	KO	0.000552945	0.000633881	0.000510211	0.000611692	-0.196743	0.0527599	Control-enriched	0.271563	0.293343	-6.85997	0.292007	101	0.466948	TRUE
K17067	Urine	KO	7.63347e-07	2.75065e-07	0	0	0.467746	0.0528995	Case-enriched	0.2721	0.293351	12.9315	0.0128668	101	0.0736292	TRUE
K01477	Urine	KO	3.21645e-05	1.19444e-06	6.78857e-07	9.09397e-08	3.91771	0.0529542	Case-enriched	0.2722	0.293351	18.8885	0.00300434	101	0.0340854	TRUE
K08975	Urine	KO	7.53221e-07	6.2007e-08	0	0	0.723215	0.0530527	Case-enriched	0.272425	0.293351	12.853	0.0054616	101	0.0461461	TRUE
K06006	Urine	KO	3.15929e-05	7.97503e-05	2.70885e-06	8.70646e-06	-1.30891	0.0530834	Control-enriched	0.272425	0.293444	-12.5008	0.0603768	101	0.179643	TRUE
K09948	Urine	KO	1.42354e-05	5.93532e-06	4.61958e-07	9.09397e-08	1.13539	0.0531036	Case-enriched	0.272425	0.293479	16.729	0.00975776	101	0.0629168	TRUE
K09706	Urine	KO	1.5562e-05	4.97988e-05	7.61969e-07	2.43571e-06	-1.61692	0.0531507	Control-enriched	0.272482	0.293626	-3.99473	0.518803	101	0.6901	TRUE
K03462	Urine	KO	1.78752e-05	6.49483e-07	4.79866e-07	4.83576e-08	3.51641	0.0532003	Case-enriched	0.272482	0.293765	17.2405	0.00621088	101	0.0487971	TRUE
K01121	Urine	KO	9.08115e-07	6.25368e-08	0	0	0.844635	0.0532205	Case-enriched	0.272482	0.293765	6.76703	0.115979	101	0.269146	TRUE
K18323	Urine	KO	4.84141e-07	1.98579e-07	0	0	0.308303	0.0533024	Case-enriched	0.27272	0.294116	18.2904	0.000833331	101	0.0280705	TRUE
K06984	Urine	KO	4.00837e-07	2.0311e-08	0	0	0.45728	0.0534846	Case-enriched	0.273014	0.295035	10.9923	0.00824723	101	0.0580686	TRUE
K13993	Urine	KO	0.000299465	0.000183	0.000286832	0.0001152	0.707495	0.0536375	Case-enriched	0.273014	0.295035	11.4972	0.081693	101	0.215112	TRUE
K07792	Urine	KO	0.00011099	0.000147446	3.22751e-05	0.00016363	-0.406574	0.0536507	Control-enriched	0.273014	0.295035	-17.6543	0.00733174	101	0.054309	TRUE
K00661	Urine	KO	0.000575052	0.000751782	0.000446128	0.000684663	-0.386033	0.0536514	Control-enriched	0.273014	0.295035	-13.4759	0.0420179	101	0.153734	TRUE
K03564	Urine	KO	0.000364381	0.00026282	0.000362211	0.000288639	0.46985	0.0536514	Case-enriched	0.273014	0.295035	14.7602	0.0208649	101	0.0989611	TRUE
K03778	Urine	KO	0.000477938	0.000537151	0.00038115	0.000467725	-0.168171	0.0536514	Control-enriched	0.273014	0.295035	-12.0037	0.0735575	101	0.201944	TRUE
K17686	Urine	KO	0.00064	0.000553416	0.000676099	0.000510753	0.209356	0.0536514	Case-enriched	0.273014	0.295035	13.9353	0.0382586	101	0.14386	TRUE
K02584	Urine	KO	2.01449e-05	2.20944e-06	8.36934e-07	9.22875e-08	2.71992	0.0538542	Case-enriched	0.273014	0.295771	20.0465	0.00107301	101	0.0280705	TRUE
K00399	Urine	KO	6.47641e-08	4.87122e-09	0	0	0.0835232	0.0540659	Case-enriched	0.273014	0.295858	9.29328	0.0122967	101	0.0715696	TRUE
K00400	Urine	KO	1.29236e-07	9.74245e-09	0	0	0.16136	0.0540659	Case-enriched	0.273014	0.295858	9.29328	0.0122967	101	0.0715696	TRUE
K00401	Urine	KO	6.47641e-08	4.87122e-09	0	0	0.0835232	0.0540659	Case-enriched	0.273014	0.295858	9.29328	0.0122967	101	0.0715696	TRUE
K00402	Urine	KO	6.47641e-08	4.87122e-09	0	0	0.0835232	0.0540659	Case-enriched	0.273014	0.295858	9.29328	0.0122967	101	0.0715696	TRUE
K00578	Urine	KO	6.44721e-08	4.87122e-09	0	0	0.0831276	0.0540659	Case-enriched	0.273014	0.295858	9.29011	0.012331	101	0.0715696	TRUE
K00579	Urine	KO	6.44721e-08	4.87122e-09	0	0	0.0831276	0.0540659	Case-enriched	0.273014	0.295858	9.29011	0.012331	101	0.0715696	TRUE
K00580	Urine	KO	6.44721e-08	4.87122e-09	0	0	0.0831276	0.0540659	Case-enriched	0.273014	0.295858	9.29011	0.012331	101	0.0715696	TRUE
K00581	Urine	KO	6.44721e-08	4.87122e-09	0	0	0.0831276	0.0540659	Case-enriched	0.273014	0.295858	9.29011	0.012331	101	0.0715696	TRUE
K00583	Urine	KO	6.44721e-08	4.87122e-09	0	0	0.0831276	0.0540659	Case-enriched	0.273014	0.295858	9.29011	0.012331	101	0.0715696	TRUE
K03421	Urine	KO	6.44721e-08	4.87122e-09	0	0	0.0831276	0.0540659	Case-enriched	0.273014	0.295858	9.29011	0.012331	101	0.0715696	TRUE
K03422	Urine	KO	6.47641e-08	4.87122e-09	0	0	0.0835232	0.0540659	Case-enriched	0.273014	0.295858	9.29328	0.0122967	101	0.0715696	TRUE
K16305	Urine	KO	6.70249e-08	4.87122e-09	0	0	0.0865832	0.0540659	Case-enriched	0.273014	0.295858	8.62354	0.0216839	101	0.101784	TRUE
K00034	Urine	KO	0.000156875	0.000223346	1.52317e-05	7.82627e-05	-0.506947	0.0545161	Control-enriched	0.275107	0.297025	-7.44291	0.256969	101	0.425949	TRUE
K16046	Urine	KO	6.07152e-07	1.19085e-07	0	0	0.522187	0.0546036	Case-enriched	0.275327	0.297414	9.65791	0.025969	101	0.113428	TRUE
K16856	Urine	KO	7.26763e-07	4.42225e-07	0	0	0.259774	0.054631	Case-enriched	0.275327	0.297473	15.4985	0.00867349	101	0.0594457	TRUE
K01969	Urine	KO	4.40966e-05	1.08418e-05	4.15651e-06	4.6961e-07	1.92913	0.0547839	Case-enriched	0.275909	0.298089	15.6975	0.0161763	101	0.0850732	TRUE
K03520	Urine	KO	1.33166e-05	6.08323e-06	2.28897e-07	0	1.01521	0.0548178	Case-enriched	0.275909	0.298121	17.4646	0.00478387	101	0.0430047	TRUE
K02164	Urine	KO	1.81432e-06	2.54874e-07	1.55623e-08	0	1.16524	0.0548779	Case-enriched	0.276009	0.29837	15.2644	0.0103751	101	0.0646854	TRUE
K01253	Urine	KO	2.65712e-07	1.13964e-08	0	0	0.323601	0.0549091	Case-enriched	0.276009	0.298463	9.8187	0.0188583	101	0.0927438	TRUE
K13541	Urine	KO	3.24909e-06	6.02175e-07	2.82131e-07	0	1.40712	0.0550835	Case-enriched	0.276706	0.299248	15.3448	0.0165511	101	0.0862244	TRUE
K12278	Urine	KO	8.86005e-07	8.0066e-08	0	0	0.804214	0.055252	Case-enriched	0.277217	0.299583	13.4144	0.014181	101	0.0776765	TRUE
K03418	Urine	KO	6.0106e-07	2.7145e-08	0	0	0.640387	0.0552569	Case-enriched	0.277217	0.299583	10.5886	0.0187054	101	0.0923447	TRUE
K14160	Urine	KO	1.18681e-05	6.70017e-06	8.11185e-07	2.22907e-08	0.74084	0.0554212	Case-enriched	0.277557	0.300243	17.8058	0.00542019	101	0.045869	TRUE
K00951	Urine	KO	0.000805503	0.000691986	0.000790397	0.000722213	0.218853	0.0554723	Case-enriched	0.277557	0.300366	13.2541	0.0482233	101	0.163608	TRUE
K07116	Urine	KO	1.1055e-05	5.95675e-07	2.14571e-07	0	2.91739	0.0555083	Case-enriched	0.277557	0.300412	16.1354	0.0107143	101	0.0660698	TRUE
K02681	Urine	KO	3.82922e-05	8.04252e-05	2.97847e-06	9.05875e-06	-1.05123	0.0556104	Control-enriched	0.277557	0.300412	-13.0606	0.0504635	101	0.164542	TRUE
K12061	Urine	KO	1.08172e-05	2.41027e-06	1.72766e-06	4.31107e-07	1.79293	0.0556144	Case-enriched	0.277557	0.300412	16.5194	0.0114915	101	0.0692983	TRUE
K00582	Urine	KO	6.24287e-08	4.87122e-09	0	0	0.0803554	0.0556939	Case-enriched	0.277557	0.300412	9.21815	0.0130655	101	0.0739996	TRUE
K09727	Urine	KO	6.15599e-08	4.87122e-09	0	0	0.0791751	0.0556939	Case-enriched	0.277557	0.300412	9.21836	0.0130565	101	0.0739996	TRUE
K18853	Urine	KO	6.24287e-08	4.87122e-09	0	0	0.0803554	0.0556939	Case-enriched	0.277557	0.300412	9.21815	0.0130655	101	0.0739996	TRUE
K12525	Urine	KO	3.16965e-05	7.97503e-05	2.96912e-06	8.70646e-06	-1.30433	0.0558162	Control-enriched	0.277557	0.300412	-12.3079	0.0644441	101	0.186808	TRUE
K07577	Urine	KO	1.27674e-05	6.80169e-06	4.04573e-07	9.09397e-08	0.819399	0.0558591	Case-enriched	0.277557	0.300412	17.6979	0.00591411	101	0.0478705	TRUE
K03483	Urine	KO	0.00016857	0.000229387	2.29682e-05	7.15209e-05	-0.44218	0.0559283	Control-enriched	0.277557	0.300526	-8.54386	0.19751	101	0.361499	TRUE
K07672	Urine	KO	2.62917e-07	1.02523e-07	0	0	0.195952	0.0560165	Case-enriched	0.277557	0.300923	9.07563	0.0375675	101	0.142161	TRUE
K00507	Urine	KO	6.76649e-05	4.75761e-06	2.91263e-06	4.54699e-07	3.57603	0.0561471	Case-enriched	0.277557	0.30108	18.7253	0.00312451	101	0.0340854	TRUE
K00728	Urine	KO	1.17056e-08	6.3774e-08	0	0	-0.0724022	0.0562008	Control-enriched	0.277557	0.30108	-4.55964	0.142614	101	0.301904	TRUE
K14335	Urine	KO	1.30753e-05	1.3285e-06	5.91582e-07	7.19771e-08	2.59569	0.056275	Case-enriched	0.277557	0.30108	15.3161	0.0200096	101	0.0962235	TRUE
K03044	Urine	KO	2.87233e-07	1.54398e-08	0	0	0.342168	0.056365	Case-enriched	0.277557	0.30108	10.8896	0.00889158	101	0.0598266	TRUE
K03045	Urine	KO	2.87233e-07	1.54398e-08	0	0	0.342168	0.056365	Case-enriched	0.277557	0.30108	10.8896	0.00889158	101	0.0598266	TRUE
K03420	Urine	KO	4.39277e-07	3.08795e-08	0	0	0.481468	0.056365	Case-enriched	0.277557	0.30108	10.8788	0.00895502	101	0.0598817	TRUE
K03539	Urine	KO	3.56247e-07	1.54398e-08	0	0	0.417516	0.056365	Case-enriched	0.277557	0.30108	10.874	0.00901227	101	0.0598817	TRUE
K07055	Urine	KO	3.27852e-07	1.54398e-08	0	0	0.38699	0.056365	Case-enriched	0.277557	0.30108	10.874	0.00901227	101	0.0598817	TRUE
K07557	Urine	KO	2.92771e-07	1.54398e-08	0	0	0.348362	0.056365	Case-enriched	0.277557	0.30108	10.8936	0.00886863	101	0.0598266	TRUE
K07562	Urine	KO	3.57919e-07	1.54398e-08	0	0	0.419293	0.056365	Case-enriched	0.277557	0.30108	10.874	0.00901227	101	0.0598817	TRUE
K07730	Urine	KO	2.88475e-07	1.54398e-08	0	0	0.34356	0.056365	Case-enriched	0.277557	0.30108	10.8896	0.00889158	101	0.0598266	TRUE
K08971	Urine	KO	2.81957e-07	1.54398e-08	0	0	0.336244	0.056365	Case-enriched	0.277557	0.30108	10.8681	0.00904693	101	0.0598817	TRUE
K09119	Urine	KO	2.92391e-07	1.54398e-08	0	0	0.347938	0.056365	Case-enriched	0.277557	0.30108	10.8681	0.00904693	101	0.0598817	TRUE
K09728	Urine	KO	2.89539e-07	1.54398e-08	0	0	0.344751	0.056365	Case-enriched	0.277557	0.30108	10.8936	0.00886863	101	0.0598266	TRUE
K09739	Urine	KO	2.91707e-07	1.54398e-08	0	0	0.347174	0.056365	Case-enriched	0.277557	0.30108	10.8896	0.00889158	101	0.0598266	TRUE
K13063	Urine	KO	1.4279e-06	7.91616e-08	0	0	1.1698	0.0563958	Case-enriched	0.277557	0.30108	12.4051	0.0135501	101	0.0754957	TRUE
K09759	Urine	KO	3.59506e-05	7.82411e-05	1.08763e-06	7.69116e-06	-1.10065	0.0563993	Control-enriched	0.277557	0.30108	-3.97088	0.521641	101	0.692824	TRUE
K02495	Urine	KO	0.000932626	0.00100624	0.000879214	0.00102514	-0.109496	0.0564018	Control-enriched	0.277557	0.30108	-8.71151	0.178295	101	0.338999	TRUE
K00830	Urine	KO	5.84389e-06	1.33199e-06	3.57965e-07	0	1.55325	0.0564827	Case-enriched	0.277778	0.301391	17.6456	0.00466897	101	0.0423163	TRUE
K10000	Urine	KO	3.83544e-05	8.04252e-05	2.97847e-06	9.05875e-06	-1.04895	0.0565431	Control-enriched	0.277804	0.301391	-12.9666	0.0521767	101	0.166273	TRUE
K07044	Urine	KO	0.00026755	8.89793e-06	4.31631e-06	3.48991e-07	4.76192	0.0565598	Case-enriched	0.277804	0.301391	18.4709	0.003604	101	0.0364216	TRUE
K09955	Urine	KO	8.4212e-05	0.000171113	1.34713e-05	4.87593e-05	-1.01423	0.056665	Control-enriched	0.278144	0.301647	-6.52258	0.310789	101	0.486476	TRUE
K05563	Urine	KO	4.98641e-05	7.67716e-06	2.22686e-06	3.42531e-07	2.55135	0.0568196	Case-enriched	0.278726	0.302242	18.797	0.00317986	101	0.0340854	TRUE
K01029	Urine	KO	7.77369e-05	1.92683e-05	1.34989e-05	5.45766e-06	1.95781	0.0571847	Case-enriched	0.279123	0.302841	16.4506	0.0125276	101	0.0723595	TRUE
K02507	Urine	KO	4.13498e-05	8.32215e-05	7.83866e-06	1.1568e-05	-0.991833	0.0572572	Control-enriched	0.279123	0.302841	-14.7797	0.0269733	101	0.116109	TRUE
K10117	Urine	KO	0.000444074	0.000862368	0.000103023	0.000445671	-0.955931	0.0573298	Control-enriched	0.279123	0.302841	-5.23451	0.412185	101	0.585343	TRUE
K10823	Urine	KO	0.000559751	0.000703669	0.000619856	0.000691858	-0.329587	0.0573443	Control-enriched	0.279123	0.302841	-7.02611	0.279361	101	0.451829	TRUE
K02571	Urine	KO	7.85185e-06	5.20277e-07	1.85992e-07	0	2.54165	0.0573612	Case-enriched	0.279123	0.302841	15.7414	0.0118517	101	0.0705151	TRUE
K08604	Urine	KO	2.57041e-07	4.87779e-09	0	0	0.323011	0.0573626	Case-enriched	0.279123	0.302841	8.68326	0.0179781	101	0.0906145	TRUE
K19580	Urine	KO	2.29938e-07	8.12964e-09	0	0	0.286905	0.0573626	Case-enriched	0.279123	0.302841	6.6543	0.0724433	101	0.20081	TRUE
K16564	Urine	KO	3.81985e-07	3.30091e-08	0	0	0.419889	0.0578529	Case-enriched	0.279123	0.303986	9.52937	0.0224951	101	0.104013	TRUE
K08978	Urine	KO	7.62614e-05	0.000111973	1.70628e-05	8.14569e-05	-0.548152	0.0580332	Control-enriched	0.279123	0.303986	-4.74828	0.452806	101	0.629611	TRUE
K02076	Urine	KO	0.000164558	0.000226337	1.76233e-05	7.56813e-05	-0.457495	0.0582852	Control-enriched	0.279123	0.303986	-6.91175	0.289981	101	0.46492	TRUE
K02557	Urine	KO	0.000158578	0.000196684	7.88193e-05	0.000171817	-0.308929	0.0582852	Control-enriched	0.279123	0.303986	-10.7093	0.106403	101	0.253544	TRUE
K10764	Urine	KO	5.65605e-05	1.21624e-05	2.48051e-06	4.68104e-07	2.12865	0.0585521	Case-enriched	0.279123	0.303986	17.3306	0.00721166	101	0.0535575	TRUE
K00211	Urine	KO	1.01195e-07	0	0	0	0.13907	0.0585974	Case-enriched	0.279123	0.303986	7.0511	0.0149382	101	0.0803667	TRUE
K00306	Urine	KO	1.38186e-07	0	0	0	0.186736	0.0585974	Case-enriched	0.279123	0.303986	6.04065	0.0388494	101	0.145516	TRUE
K01518	Urine	KO	5.00162e-08	0	0	0	0.0704116	0.0585974	Case-enriched	0.279123	0.303986	6.04793	0.038963	101	0.14573	TRUE
K04060	Urine	KO	2.19404e-08	0	0	0	0.0313111	0.0585974	Case-enriched	0.279123	0.303986	6.47339	0.0273562	101	0.117152	TRUE
K05889	Urine	KO	2.1692e-07	0	0	0	0.283234	0.0585974	Case-enriched	0.279123	0.303986	5.52907	0.0490523	101	0.163608	TRUE
K06257	Urine	KO	9.1731e-08	0	0	0	0.126617	0.0585974	Case-enriched	0.279123	0.303986	6.51608	0.0226596	101	0.104711	TRUE
K06931	Urine	KO	9.67487e-08	0	0	0	0.133233	0.0585974	Case-enriched	0.279123	0.303986	6.71689	0.0202404	101	0.0969509	TRUE
K08642	Urine	KO	7.26463e-08	0	0	0	0.101174	0.0585974	Case-enriched	0.279123	0.303986	5.11666	0.0820942	101	0.215948	TRUE
K09132	Urine	KO	6.23661e-08	0	0	0	0.087281	0.0585974	Case-enriched	0.279123	0.303986	6.20289	0.0348865	101	0.136706	TRUE
K10619	Urine	KO	1.17183e-07	0	0	0	0.159866	0.0585974	Case-enriched	0.279123	0.303986	5.98399	0.038566	101	0.144691	TRUE
K10917	Urine	KO	2.74166e-08	0	0	0	0.0390213	0.0585974	Case-enriched	0.279123	0.303986	6.66102	0.0196884	101	0.0954302	TRUE
K10953	Urine	KO	9.21038e-08	0	0	0	0.12711	0.0585974	Case-enriched	0.279123	0.303986	6.81469	0.0185623	101	0.0918728	TRUE
K11540	Urine	KO	2.03161e-07	0	0	0	0.26683	0.0585974	Case-enriched	0.279123	0.303986	6.03198	0.0391926	101	0.146088	TRUE
K11815	Urine	KO	3.76116e-08	0	0	0	0.0532665	0.0585974	Case-enriched	0.279123	0.303986	5.7906	0.0461586	101	0.162919	TRUE
K12081	Urine	KO	8.13537e-08	0	0	0	0.112839	0.0585974	Case-enriched	0.279123	0.303986	5.82422	0.0489419	101	0.163608	TRUE
K12096	Urine	KO	1.37206e-07	0	0	0	0.185494	0.0585974	Case-enriched	0.279123	0.303986	5.9742	0.0394855	101	0.146819	TRUE
K12405	Urine	KO	1.12981e-07	0	0	0	0.154429	0.0585974	Case-enriched	0.279123	0.303986	6.88583	0.0169318	101	0.0873917	TRUE
K12431	Urine	KO	2.09832e-08	0	0	0	0.0299592	0.0585974	Case-enriched	0.279123	0.303986	5.53062	0.0550219	101	0.172007	TRUE
K12790	Urine	KO	7.53736e-08	0	0	0	0.104838	0.0585974	Case-enriched	0.279123	0.303986	6.42763	0.0258953	101	0.113362	TRUE
K13658	Urine	KO	1.10054e-07	0	0	0	0.15063	0.0585974	Case-enriched	0.279123	0.303986	6.44096	0.0232193	101	0.106533	TRUE
K14108	Urine	KO	3.11178e-08	0	0	0	0.0442092	0.0585974	Case-enriched	0.279123	0.303986	6.57613	0.0255993	101	0.112753	TRUE
K14657	Urine	KO	1.00026e-07	0	0	0	0.137538	0.0585974	Case-enriched	0.279123	0.303986	6.10927	0.0371277	101	0.141536	TRUE
K14666	Urine	KO	4.69212e-08	0	0	0	0.0661529	0.0585974	Case-enriched	0.279123	0.303986	6.12443	0.0365951	101	0.140336	TRUE
K15897	Urine	KO	6.79999e-08	0	0	0	0.0949116	0.0585974	Case-enriched	0.279123	0.303986	6.20759	0.0338514	101	0.134412	TRUE
K16303	Urine	KO	1.23269e-07	0	0	0	0.167703	0.0585974	Case-enriched	0.279123	0.303986	5.98399	0.038566	101	0.144691	TRUE
K17051	Urine	KO	2.89087e-07	0	0	0	0.36635	0.0585974	Case-enriched	0.279123	0.303986	6.11659	0.0361247	101	0.139361	TRUE
K17207	Urine	KO	1.7216e-08	0	0	0	0.0246261	0.0585974	Case-enriched	0.279123	0.303986	5.50839	0.0531348	101	0.167667	TRUE
K17880	Urine	KO	1.43041e-07	0	0	0	0.192878	0.0585974	Case-enriched	0.279123	0.303986	5.84891	0.0432019	101	0.156731	TRUE
K18313	Urine	KO	1.20633e-07	0	0	0	0.164314	0.0585974	Case-enriched	0.279123	0.303986	6.08444	0.0373853	101	0.14154	TRUE
K18354	Urine	KO	1.87777e-07	0	0	0	0.248264	0.0585974	Case-enriched	0.279123	0.303986	6.1818	0.0345154	101	0.135894	TRUE
K18660	Urine	KO	1.30094e-07	0	0	0	0.176443	0.0585974	Case-enriched	0.279123	0.303986	6.89726	0.0167767	101	0.0869667	TRUE
K18839	Urine	KO	9.21038e-08	0	0	0	0.12711	0.0585974	Case-enriched	0.279123	0.303986	6.81469	0.0185623	101	0.0918728	TRUE
K19106	Urine	KO	7.25715e-08	0	0	0	0.101074	0.0585974	Case-enriched	0.279123	0.303986	6.0421	0.0390714	101	0.145975	TRUE
K19373	Urine	KO	1.20228e-07	0	0	0	0.163792	0.0585974	Case-enriched	0.279123	0.303986	6.03198	0.0391926	101	0.146088	TRUE
K19646	Urine	KO	1.88079e-07	0	0	0	0.248631	0.0585974	Case-enriched	0.279123	0.303986	3.73945	0.194338	101	0.357806	TRUE
K19062	Urine	KO	2.07261e-06	4.56168e-07	3.60135e-08	0	1.07729	0.0586913	Case-enriched	0.279398	0.304132	18.4979	0.00143017	101	0.0280705	TRUE
K14266	Urine	KO	1.09728e-05	1.78e-06	2.82704e-07	0	2.1066	0.058912	Case-enriched	0.280276	0.304412	16.0397	0.00915088	101	0.0603116	TRUE
K17735	Urine	KO	9.36253e-06	5.27216e-06	1.19233e-07	0	0.724342	0.0590168	Case-enriched	0.280602	0.304728	15.6177	0.0143056	101	0.0781047	TRUE
K16020	Urine	KO	5.12272e-07	1.65622e-08	0	0	0.573019	0.0590726	Case-enriched	0.280695	0.304941	8.89611	0.0166224	101	0.0863628	TRUE
K08651	Urine	KO	7.48906e-07	1.0067e-07	0	0	0.66807	0.0591437	Case-enriched	0.28086	0.305159	10.9584	0.0276401	101	0.117733	TRUE
K03366	Urine	KO	8.33938e-05	8.52145e-05	7.73047e-06	3.19335e-05	-0.030793	0.0592611	Control-enriched	0.280935	0.305505	-6.48689	0.319664	101	0.495652	TRUE
K01081	Urine	KO	0.000181099	9.88882e-05	6.90462e-05	4.06577e-05	0.866334	0.0592678	Case-enriched	0.280935	0.305505	15.8053	0.0174225	101	0.0889493	TRUE
K01788	Urine	KO	0.000448073	0.000540449	0.000384806	0.000490498	-0.269876	0.0592685	Control-enriched	0.280935	0.305505	-10.0615	0.119485	101	0.274676	TRUE
K09977	Urine	KO	4.29327e-05	5.22983e-06	1.00246e-06	9.09397e-08	2.81803	0.0594765	Case-enriched	0.281748	0.305652	17.7545	0.00552872	101	0.0464088	TRUE
K05784	Urine	KO	3.0794e-05	2.44086e-06	2.65177e-06	2.77159e-07	3.20791	0.0595138	Case-enriched	0.281752	0.305652	17.458	0.00752528	101	0.0551062	TRUE
K01621	Urine	KO	0.000247892	0.000269287	7.76089e-05	0.00017394	-0.11897	0.0597505	Control-enriched	0.282598	0.306569	-12.6291	0.0593349	101	0.178232	TRUE
K13990	Urine	KO	1.96795e-05	1.32379e-05	9.24528e-07	2.17201e-07	0.538468	0.0597655	Case-enriched	0.282598	0.306572	11.1322	0.0912167	101	0.231193	TRUE
K05556	Urine	KO	2.92053e-06	3.18922e-07	0	0	1.57169	0.0599256	Case-enriched	0.283181	0.307244	10.7864	0.0722859	101	0.200518	TRUE
K10040	Urine	KO	0.000513768	0.000485115	6.97828e-05	0.000217474	0.0826272	0.0602356	Case-enriched	0.283504	0.307627	-14.5	0.0278667	101	0.118242	FALSE
K07588	Urine	KO	0.00014046	8.13195e-05	9.59505e-05	6.20321e-05	0.781084	0.0602431	Case-enriched	0.283504	0.307627	14.1898	0.0300571	101	0.124864	TRUE
K01813	Urine	KO	0.000198553	0.000268	8.1963e-05	0.000181676	-0.430829	0.0602498	Control-enriched	0.283504	0.307627	-15.5552	0.0190544	101	0.0935117	TRUE
K02549	Urine	KO	0.000299428	0.000383998	0.000243915	0.000370819	-0.357829	0.0602506	Control-enriched	0.283504	0.307627	-13.417	0.0461318	101	0.162919	TRUE
K04095	Urine	KO	0.000272509	0.000348698	0.000194918	0.000267801	-0.354523	0.0602506	Control-enriched	0.283504	0.307627	-15.4189	0.0202719	101	0.0969921	TRUE
K07095	Urine	KO	0.00060442	0.000751719	0.000686969	0.000793272	-0.314176	0.0602506	Control-enriched	0.283504	0.307627	-6.30702	0.325484	101	0.502359	TRUE
K14260	Urine	KO	0.000427515	0.000501523	0.000358712	0.00044375	-0.229846	0.0602506	Control-enriched	0.283504	0.307627	-13.6685	0.0392337	101	0.146106	TRUE
K09926	Urine	KO	1.60954e-05	4.96227e-06	5.16764e-07	6.43001e-08	1.51967	0.0603117	Case-enriched	0.283619	0.307805	17.1905	0.00709376	101	0.0529228	TRUE
K07648	Urine	KO	3.85671e-05	8.04266e-05	3.89025e-06	9.05875e-06	-1.0412	0.0604051	Control-enriched	0.283872	0.307986	-12.6798	0.0576141	101	0.175498	TRUE
K02249	Urine	KO	2.49723e-07	1.10808e-07	0	0	0.17	0.060439	Case-enriched	0.283872	0.307986	8.9107	0.0392101	101	0.146088	TRUE
K05564	Urine	KO	5.33703e-05	8.06983e-06	2.82269e-06	5.03154e-07	2.58367	0.0605155	Case-enriched	0.283926	0.307986	18.0357	0.00515798	101	0.0449411	TRUE
K05988	Urine	KO	3.51707e-06	4.57744e-06	2.08881e-08	1.07921e-06	-0.304218	0.0605239	Control-enriched	0.283926	0.307986	-4.63679	0.446553	101	0.622811	TRUE
K03203	Urine	KO	9.23299e-06	5.53788e-06	1.03178e-06	3.21501e-08	0.646332	0.0606927	Case-enriched	0.28438	0.308483	17.6411	0.00586612	101	0.0477882	TRUE
K03404	Urine	KO	2.53146e-05	7.73633e-06	4.31526e-06	1.89431e-06	1.59077	0.0608238	Case-enriched	0.28438	0.308931	15.3191	0.0194683	101	0.0946029	TRUE
K02702	Urine	KO	9.21901e-08	2.05154e-08	0	0	0.0979261	0.0608247	Case-enriched	0.28438	0.308931	8.61024	0.0194154	101	0.0945813	TRUE
K07680	Urine	KO	1.49247e-07	3.51692e-08	0	0	0.150822	0.0608247	Case-enriched	0.28438	0.308931	8.79625	0.0173081	101	0.088498	TRUE
K07744	Urine	KO	3.22e-07	2.60083e-08	0	0	0.36568	0.0609268	Case-enriched	0.28438	0.308949	10.7467	0.00983659	101	0.0631112	TRUE
K12253	Urine	KO	2.76682e-07	2.20287e-08	0	0	0.320963	0.0609268	Case-enriched	0.28438	0.308949	10.2297	0.0152186	101	0.0815351	TRUE
K15873	Urine	KO	7.59427e-08	8.7817e-07	0	0	-0.803727	0.0609268	Control-enriched	0.28438	0.308949	-4.13057	0.317318	101	0.492706	TRUE
K00194	Urine	KO	2.31499e-05	6.11527e-05	1.15592e-06	2.94481e-06	-1.3638	0.0610328	Control-enriched	0.28438	0.308949	-3.49653	0.571118	101	0.728316	TRUE
K10217	Urine	KO	2.12397e-06	7.64812e-07	0	0	0.823866	0.061117	Case-enriched	0.28438	0.30916	14.3926	0.00936784	101	0.0612714	TRUE
K07192	Urine	KO	0.000132994	0.000196829	2.45288e-05	7.19164e-05	-0.562078	0.0612038	Control-enriched	0.28438	0.30916	-9.06926	0.173427	101	0.335862	TRUE
K10039	Urine	KO	0.000274029	0.000254052	4.31232e-05	0.000109143	0.108794	0.061231	Case-enriched	0.28438	0.30916	-14.3334	0.0304023	101	0.125556	FALSE
K07386	Urine	KO	0.000314237	0.00016019	0.000175875	7.58418e-05	0.967673	0.0612431	Case-enriched	0.28438	0.30916	13.3797	0.0462052	101	0.162919	TRUE
K09017	Urine	KO	0.000136495	8.07343e-05	7.73392e-05	2.99334e-05	0.750361	0.0612431	Case-enriched	0.28438	0.30916	12.2518	0.0686275	101	0.193352	TRUE
K03706	Urine	KO	0.000294353	0.000360839	0.000166802	0.000277852	-0.292905	0.0612453	Control-enriched	0.28438	0.30916	-7.39364	0.25743	101	0.426178	TRUE
K00965	Urine	KO	0.000489547	0.000590952	0.000453343	0.000592853	-0.27109	0.0612461	Control-enriched	0.28438	0.30916	-12.4934	0.0578198	101	0.17573	TRUE
K03590	Urine	KO	0.000536952	0.000441791	0.000504526	0.000384558	0.280851	0.0612461	Case-enriched	0.28438	0.30916	9.27409	0.157469	101	0.314654	TRUE
K05845	Urine	KO	0.000322427	0.000416931	0.000236011	0.000275286	-0.369824	0.0612461	Control-enriched	0.28438	0.30916	-11.0272	0.0991818	101	0.242661	TRUE
K07152	Urine	KO	5.5298e-05	1.44196e-05	3.54493e-06	3.74616e-07	1.86832	0.0613874	Case-enriched	0.284772	0.309706	16.5784	0.0115766	101	0.069433	TRUE
K09894	Urine	KO	3.85245e-05	8.04252e-05	3.2094e-06	9.05875e-06	-1.04273	0.0614041	Control-enriched	0.284772	0.309716	-12.655	0.058163	101	0.175923	TRUE
K00023	Urine	KO	1.7648e-05	7.30095e-06	1.05972e-06	1.38579e-07	1.16768	0.0614841	Case-enriched	0.284881	0.310011	18.8968	0.00310237	101	0.0340854	TRUE
K03738	Urine	KO	1.3236e-05	5.94866e-07	2.36844e-07	0	3.15803	0.0615708	Case-enriched	0.284881	0.310011	18.4804	0.00262765	101	0.033157	TRUE
K06991	Urine	KO	1.20757e-05	9.41961e-07	3.56884e-07	0	2.75131	0.0615708	Case-enriched	0.284881	0.310011	16.8739	0.00713061	101	0.0530575	TRUE
K07181	Urine	KO	8.96931e-06	1.35393e-06	1.05402e-06	4.61437e-08	2.08242	0.061606	Case-enriched	0.284881	0.310011	17.0746	0.00686495	101	0.0517824	TRUE
K00169	Urine	KO	1.52708e-05	7.0402e-06	4.98876e-06	2.41788e-06	1.01699	0.0616339	Case-enriched	0.284881	0.310011	16.9529	0.00959433	101	0.0621741	TRUE
K06953	Urine	KO	8.67402e-06	6.28864e-06	3.49599e-07	0	0.408467	0.0617147	Case-enriched	0.284881	0.310011	17.688	0.00525058	101	0.0450833	TRUE
K13777	Urine	KO	2.97119e-05	7.11822e-07	3.50872e-07	6.1525e-08	4.16519	0.0617147	Case-enriched	0.284881	0.310011	18.8596	0.00250869	101	0.0325227	TRUE
K07127	Urine	KO	0.000152341	8.07469e-05	7.2203e-05	2.84826e-05	0.907508	0.0617224	Case-enriched	0.284881	0.310011	14.4861	0.0309099	101	0.126303	TRUE
K09689	Urine	KO	5.63957e-06	3.2198e-06	6.24197e-07	0	0.653915	0.0617903	Case-enriched	0.284968	0.310011	15.4831	0.0168889	101	0.0872783	TRUE
K05281	Urine	KO	1.32096e-06	1.88805e-07	0	0	0.96521	0.061815	Case-enriched	0.284968	0.310014	12.6637	0.0147604	101	0.0797993	TRUE
K00263	Urine	KO	1.86617e-05	1.84144e-06	1.04081e-06	2.27349e-07	2.79069	0.0620477	Case-enriched	0.285871	0.310867	16.8521	0.00972394	101	0.0627511	TRUE
K10679	Urine	KO	0.000116879	7.51792e-05	4.25662e-05	1.02308e-05	0.629834	0.0622285	Case-enriched	0.286144	0.311114	12.0495	0.0733509	101	0.201663	TRUE
K10119	Urine	KO	0.000403015	0.000821396	9.40253e-05	0.000345406	-1.02542	0.0622399	Control-enriched	0.286144	0.311114	-4.92716	0.438794	101	0.614978	TRUE
K09979	Urine	KO	9.31958e-05	0.00013369	3.08203e-05	6.74308e-05	-0.515911	0.0622475	Control-enriched	0.286144	0.311114	-16.4982	0.0127099	101	0.0730014	TRUE
K02016	Urine	KO	0.00162678	0.00187467	0.00152432	0.00161905	-0.204498	0.0622552	Control-enriched	0.286144	0.311114	-9.32736	0.155816	101	0.313187	TRUE
K18459	Urine	KO	5.11472e-07	3.84412e-07	0	0	0.12668	0.0622945	Case-enriched	0.286155	0.311237	13.4439	0.0184996	101	0.0918144	TRUE
K06334	Urine	KO	9.90168e-05	0.000191099	4.01124e-06	2.13836e-05	-0.941605	0.0624018	Control-enriched	0.286288	0.311541	-3.60111	0.562023	101	0.720803	TRUE
K05590	Urine	KO	3.85811e-05	8.04252e-05	3.89025e-06	9.05875e-06	-1.04067	0.0624167	Control-enriched	0.286288	0.311541	-12.5569	0.0600664	101	0.179433	TRUE
K17248	Urine	KO	4.96164e-07	2.08869e-06	0	0	-1.04573	0.0624576	Control-enriched	0.286288	0.311541	6.71585	0.155454	101	0.312809	FALSE
K00737	Urine	KO	1.38564e-07	2.50068e-08	0	0	0.151582	0.0625138	Case-enriched	0.286288	0.311555	10.1935	0.0155244	101	0.0827148	TRUE
K08776	Urine	KO	7.49714e-07	2.14399e-08	0	0	0.776515	0.0625138	Case-enriched	0.286288	0.311555	8.83158	0.0363563	101	0.139906	TRUE
K11914	Urine	KO	7.30967e-06	9.03032e-08	0	0	2.93006	0.0625655	Case-enriched	0.286288	0.311555	13.7181	0.0188331	101	0.0927381	TRUE
K10621	Urine	KO	4.49058e-07	1.02376e-07	0	0	0.394499	0.0626196	Case-enriched	0.286288	0.311609	8.50783	0.0196708	101	0.0954046	TRUE
K15019	Urine	KO	1.26927e-07	3.59987e-08	0	0	0.121372	0.0626196	Case-enriched	0.286288	0.311609	8.24152	0.0250311	101	0.111536	TRUE
K19170	Urine	KO	1.33368e-06	7.21792e-08	0	0	1.12206	0.0627647	Case-enriched	0.286781	0.312258	10.8764	0.0305456	101	0.125744	TRUE
K00643	Urine	KO	8.4117e-06	6.32634e-06	4.55579e-07	0	0.361362	0.0628624	Case-enriched	0.286956	0.31255	16.791	0.00807317	101	0.0571957	TRUE
K06955	Urine	KO	1.19841e-05	6.56626e-07	4.67528e-07	1.00631e-07	2.97043	0.0628771	Case-enriched	0.286956	0.31255	17.2803	0.00691767	101	0.0519228	TRUE
K19687	Urine	KO	1.83674e-06	5.30788e-06	2.86596e-08	0	-1.15292	0.0630644	Control-enriched	0.28764	0.312865	17.7713	0.00213323	101	0.0305902	FALSE
K09019	Urine	KO	8.46681e-05	5.30597e-05	3.21276e-05	8.69586e-06	0.664205	0.0631857	Case-enriched	0.288024	0.313393	12.9596	0.0539684	101	0.169606	TRUE
K08972	Urine	KO	0.000174706	0.000234462	7.01635e-05	0.000103523	-0.422327	0.0632626	Control-enriched	0.288204	0.313701	-8.83111	0.18461	101	0.346412	TRUE
K06438	Urine	KO	6.35307e-05	0.000113652	2.49381e-06	1.15021e-05	-0.829208	0.06343	Control-enriched	0.288686	0.313933	-3.67068	0.555149	101	0.717926	TRUE
K07751	Urine	KO	3.85806e-05	8.04252e-05	3.89025e-06	9.05875e-06	-1.04068	0.063443	Control-enriched	0.288686	0.313933	-12.5206	0.0608289	101	0.179973	TRUE
K19424	Urine	KO	7.84113e-07	7.42355e-07	0	0	0.0341688	0.0634907	Case-enriched	0.288733	0.314096	-9.66693	0.0910987	101	0.23114	FALSE
K18889	Urine	KO	3.18326e-05	7.9828e-05	2.70885e-06	8.70646e-06	-1.29973	0.0636813	Control-enriched	0.289399	0.314677	-11.848	0.0753176	101	0.20539	TRUE
K08295	Urine	KO	2.95529e-06	2.88138e-07	0	0	1.6185	0.0637379	Case-enriched	0.289399	0.314677	16.1454	0.00462681	101	0.0420328	TRUE
K10220	Urine	KO	3.53722e-06	6.24885e-07	9.61692e-08	0	1.48147	0.0637653	Case-enriched	0.289399	0.314677	16.6585	0.00645194	101	0.0500802	TRUE
K06044	Urine	KO	2.69567e-05	7.22497e-06	5.10568e-06	1.06623e-06	1.76511	0.0637868	Case-enriched	0.289399	0.314677	14.3653	0.0301122	101	0.124895	TRUE
K09688	Urine	KO	5.19833e-06	2.9634e-06	6.24197e-07	0	0.645142	0.0638946	Case-enriched	0.289718	0.315032	15.5099	0.0165479	101	0.0862244	TRUE
K02770	Urine	KO	0.000830346	0.00100517	0.000654467	0.000717376	-0.275354	0.0643146	Control-enriched	0.291248	0.316027	-11.9216	0.0722216	101	0.200411	TRUE
K03822	Urine	KO	8.42572e-07	2.85841e-07	0	0	0.519009	0.0644195	Case-enriched	0.291248	0.316364	13.1652	0.0104911	101	0.0651457	TRUE
K11611	Urine	KO	8.3814e-07	2.85841e-07	0	0	0.515535	0.0644195	Case-enriched	0.291248	0.316364	13.1645	0.010502	101	0.0651613	TRUE
K12062	Urine	KO	9.84268e-06	2.1986e-06	1.66491e-06	1.43702e-07	1.76121	0.0644558	Case-enriched	0.291248	0.316364	16.181	0.0133338	101	0.0748465	TRUE
K07450	Urine	KO	1.67229e-07	5.45577e-08	0	0	0.14645	0.0644581	Case-enriched	0.291248	0.316364	8.43516	0.0246984	101	0.11073	TRUE
K16553	Urine	KO	1.75258e-07	2.98596e-08	0	0	0.19053	0.0644581	Case-enriched	0.291248	0.316364	8.11859	0.0272961	101	0.117107	TRUE
K13419	Urine	KO	1.10107e-06	2.37876e-07	0	0	0.763256	0.0645569	Case-enriched	0.291524	0.316617	12.9222	0.00746611	101	0.0550243	TRUE
K13482	Urine	KO	1.49668e-05	6.2824e-06	7.89103e-07	1.03593e-07	1.13259	0.0646144	Case-enriched	0.291558	0.316617	17.1473	0.0081795	101	0.0577495	TRUE
K07311	Urine	KO	4.71695e-07	1.1721e-06	0	0	-0.56161	0.0647059	Control-enriched	0.291558	0.316918	-5.81155	0.297511	101	0.472388	TRUE
K18478	Urine	KO	6.28513e-06	2.17273e-05	4.74659e-07	8.91627e-08	-1.6414	0.0647483	Control-enriched	0.291558	0.316928	14.8647	0.0238734	101	0.108246	FALSE
K00467	Urine	KO	6.38184e-07	1.0774e-07	0	0	0.564478	0.0647529	Case-enriched	0.291558	0.316928	11.9856	0.00773754	101	0.0562584	TRUE
K07398	Urine	KO	6.43793e-07	5.14384e-08	0	0	0.644664	0.0647529	Case-enriched	0.291558	0.316928	12.1401	0.00753982	101	0.0551062	TRUE
K08363	Urine	KO	1.45037e-05	3.58583e-06	1.66058e-06	3.27109e-07	1.75735	0.0648972	Case-enriched	0.292029	0.317429	13.916	0.0327939	101	0.131363	TRUE
K00803	Urine	KO	9.31102e-06	3.61493e-06	3.4619e-07	5.33117e-08	1.15981	0.0649904	Case-enriched	0.292029	0.317429	13.4864	0.033062	101	0.132212	TRUE
K00955	Urine	KO	2.1758e-05	6.65657e-06	7.03841e-07	9.36539e-08	1.5716	0.0649904	Case-enriched	0.292029	0.317429	16.4719	0.0106595	101	0.0658609	TRUE
K12270	Urine	KO	6.38377e-05	4.39134e-05	1.99598e-06	1.30209e-05	0.529688	0.0650087	Case-enriched	0.292029	0.317445	-3.03937	0.625036	101	0.770924	FALSE
K12269	Urine	KO	6.39176e-05	4.39747e-05	2.14685e-06	1.30209e-05	0.529495	0.06508	Case-enriched	0.292103	0.317719	-3.02431	0.626743	101	0.772167	FALSE
K10189	Urine	KO	2.01986e-05	5.76979e-05	2.78285e-06	6.37465e-06	-1.46934	0.0652125	Control-enriched	0.292103	0.318293	-5.14444	0.421612	101	0.595448	TRUE
K19686	Urine	KO	3.74876e-06	5.57621e-06	8.722e-08	0	-0.469705	0.0652517	Control-enriched	0.292103	0.318411	16.926	0.00486111	101	0.0434968	FALSE
K17733	Urine	KO	1.99488e-05	9.78697e-07	7.94375e-07	7.19771e-08	3.40424	0.0652834	Case-enriched	0.292103	0.318492	16.075	0.0130286	101	0.0739996	TRUE
K18321	Urine	KO	4.77955e-07	1.98579e-07	0	0	0.302277	0.0653409	Case-enriched	0.292103	0.318496	17.5272	0.00135546	101	0.0280705	TRUE
K18322	Urine	KO	4.77955e-07	1.98579e-07	0	0	0.302277	0.0653409	Case-enriched	0.292103	0.318496	17.5272	0.00135546	101	0.0280705	TRUE
K01847	Urine	KO	0.000149642	8.30437e-05	8.83715e-05	6.10208e-05	0.841909	0.0653574	Case-enriched	0.292103	0.318496	14.0516	0.0308456	101	0.126303	TRUE
K01142	Urine	KO	0.000737505	0.000670143	0.000801656	0.000680796	0.137987	0.0653652	Case-enriched	0.292103	0.318496	12.2233	0.0684699	101	0.193002	TRUE
K03402	Urine	KO	0.00090993	0.00105142	0.000636645	0.000770463	-0.208299	0.0653652	Control-enriched	0.292103	0.318496	-10.2184	0.124349	101	0.280357	TRUE
K05550	Urine	KO	3.12443e-05	2.57269e-06	2.9088e-06	2.77159e-07	3.17396	0.0656743	Case-enriched	0.293145	0.319051	16.9609	0.00961606	101	0.0622588	TRUE
K05783	Urine	KO	3.04931e-05	2.29189e-06	2.33087e-06	2.77159e-07	3.25805	0.0656743	Case-enriched	0.293145	0.319051	17.0627	0.00906289	101	0.0599003	TRUE
K11609	Urine	KO	1.18215e-06	4.36328e-07	0	0	0.603368	0.0657554	Case-enriched	0.293325	0.319051	13.0951	0.0109407	101	0.0669168	TRUE
K18336	Urine	KO	6.66048e-07	4.34257e-08	0	0	0.675102	0.0657904	Case-enriched	0.293325	0.319051	10.5425	0.0112522	101	0.0681744	TRUE
K13778	Urine	KO	2.96895e-05	7.11822e-07	3.50872e-07	6.1525e-08	4.16414	0.0659879	Case-enriched	0.294036	0.319788	18.6214	0.00286213	101	0.0340417	TRUE
K16047	Urine	KO	1.97428e-06	4.05064e-07	0	0	1.08191	0.0662972	Case-enriched	0.294715	0.320985	13.8847	0.0142515	101	0.0778646	TRUE
K01025	Urine	KO	1.21407e-07	5.45577e-08	0	0	0.0886718	0.066341	Case-enriched	0.294715	0.320985	8.58814	0.0219685	101	0.102709	TRUE
K12427	Urine	KO	5.09296e-07	2.72788e-07	0	0	0.245883	0.066341	Case-enriched	0.294715	0.320985	8.29198	0.0274614	101	0.11736	TRUE
K16192	Urine	KO	1.15279e-07	5.45577e-08	0	0	0.0807662	0.066341	Case-enriched	0.294715	0.320985	8.34257	0.0264622	101	0.114803	TRUE
K17484	Urine	KO	1.42072e-07	5.45577e-08	0	0	0.115015	0.066341	Case-enriched	0.294715	0.320985	8.26401	0.028047	101	0.118812	TRUE
K10118	Urine	KO	0.000364809	0.000740261	9.4267e-05	0.00031285	-1.01889	0.0664141	Control-enriched	0.294715	0.321265	-4.66374	0.46315	101	0.63951	TRUE
K01625	Urine	KO	0.000521165	0.000571878	0.000425628	0.000507744	-0.13372	0.06643	Control-enriched	0.294715	0.321268	-10.7464	0.103313	101	0.249052	TRUE
K07161	Urine	KO	1.11896e-05	6.24744e-06	2.74987e-07	0	0.750112	0.0664452	Case-enriched	0.294715	0.321268	16.4713	0.00775743	101	0.0562595	TRUE
K06394	Urine	KO	6.47565e-05	0.000113876	2.49381e-06	1.171e-05	-0.804872	0.066599	Control-enriched	0.295228	0.321524	-3.52331	0.571228	101	0.728316	TRUE
K16840	Urine	KO	3.44378e-05	2.62165e-06	1.94086e-06	1.07777e-07	3.29057	0.0667427	Case-enriched	0.295695	0.322044	17.743	0.00603788	101	0.0484221	TRUE
K12992	Urine	KO	4.32634e-05	9.24564e-05	2.23999e-06	9.5214e-06	-1.07818	0.0667891	Control-enriched	0.295731	0.322194	-5.53479	0.386315	101	0.559709	TRUE
K03340	Urine	KO	0.000114099	0.000170259	2.94851e-05	0.000159155	-0.573311	0.0669009	Control-enriched	0.296057	0.322533	-10.879	0.103529	101	0.249185	TRUE
K00171	Urine	KO	8.24331e-06	2.13393e-06	1.65488e-06	4.74488e-07	1.56044	0.0669874	Case-enriched	0.29627	0.322533	13.9434	0.0357765	101	0.139129	TRUE
K04343	Urine	KO	7.83784e-06	1.94849e-05	1.45841e-06	1.03935e-07	-1.21279	0.0671497	Control-enriched	0.29674	0.322892	16.3455	0.011566	101	0.069433	FALSE
K08728	Urine	KO	7.60453e-05	1.83923e-05	1.8388e-07	3.05426e-06	1.99022	0.0671704	Case-enriched	0.29674	0.322892	-11.5721	0.073217	101	0.201579	FALSE
K11357	Urine	KO	4.22477e-06	5.18755e-06	7.20353e-08	0	-0.244001	0.0674032	Control-enriched	0.297598	0.323515	16.3183	0.0066548	101	0.0510415	FALSE
K00027	Urine	KO	0.000618558	0.000748274	0.000530768	0.000574966	-0.274254	0.0675089	Control-enriched	0.297725	0.323672	-10.3885	0.122131	101	0.277704	TRUE
K01575	Urine	KO	0.000210786	0.00028125	9.4608e-05	0.00015428	-0.414364	0.0675089	Control-enriched	0.297725	0.323672	-9.34624	0.160287	101	0.318146	TRUE
K12057	Urine	KO	1.5266e-05	3.09916e-06	2.18545e-06	4.31107e-07	1.98845	0.0676995	Case-enriched	0.298395	0.324365	16.1965	0.013164	101	0.0743937	TRUE
K19712	Urine	KO	3.21916e-07	5.14384e-08	0	0	0.330266	0.0678277	Case-enriched	0.29879	0.324832	11.9846	0.00878795	101	0.0597493	TRUE
K12993	Urine	KO	7.08192e-06	5.77733e-08	0	0	2.93367	0.0680241	Case-enriched	0.299484	0.325245	11.82	0.035888	101	0.139282	TRUE
K19090	Urine	KO	1.03314e-06	1.74816e-07	0	0	0.791276	0.0681003	Case-enriched	0.299649	0.325401	11.1596	0.0582181	101	0.17602	TRUE
K07186	Urine	KO	3.84853e-05	8.04239e-05	3.2094e-06	9.05875e-06	-1.04414	0.068151	Control-enriched	0.299702	0.325569	-12.3462	0.0645218	101	0.186893	TRUE
K07219	Urine	KO	1.80058e-05	4.58656e-05	2.08636e-06	5.98135e-06	-1.30209	0.0682706	Control-enriched	0.29998	0.325711	-3.6597	0.556699	101	0.718744	TRUE
K12268	Urine	KO	6.3896e-05	4.39134e-05	2.14685e-06	1.30209e-05	0.530984	0.0683089	Case-enriched	0.29998	0.325808	-2.89598	0.641638	101	0.782044	FALSE
K01501	Urine	KO	1.70861e-05	7.45342e-06	2.04554e-06	1.67718e-07	1.09728	0.0683906	Case-enriched	0.29998	0.326064	15.5466	0.0148167	101	0.0798084	TRUE
K11917	Urine	KO	4.34666e-06	7.39546e-08	0	0	2.3157	0.0683933	Case-enriched	0.29998	0.326064	11.8816	0.0235393	101	0.107364	TRUE
K07498	Urine	KO	0.0001537	0.00022115	9.55595e-06	7.80548e-05	-0.522056	0.0685056	Control-enriched	0.29998	0.326525	-7.29203	0.267661	101	0.43832	TRUE
K07125	Urine	KO	2.82975e-07	2.33915e-08	0	0	0.326135	0.0685652	Case-enriched	0.29998	0.326544	10.1364	0.0253483	101	0.112139	TRUE
K07685	Urine	KO	8.63501e-05	0.000127252	1.73004e-05	5.91893e-05	-0.554103	0.0685741	Control-enriched	0.29998	0.326544	-15.5695	0.0190628	101	0.0935117	TRUE
K12373	Urine	KO	0.00026119	0.000328794	0.000141721	0.000196864	-0.330953	0.0685942	Control-enriched	0.29998	0.326544	-9.96133	0.134722	101	0.291829	TRUE
K01972	Urine	KO	0.000811062	0.000754324	0.000784924	0.000734763	0.104493	0.0686023	Case-enriched	0.29998	0.326544	13.2148	0.048547	101	0.163608	TRUE
K07173	Urine	KO	0.000507454	0.000610164	0.000504319	0.000588081	-0.265443	0.0686023	Control-enriched	0.29998	0.326544	-9.73206	0.143056	101	0.302342	TRUE
K07699	Urine	KO	0.000101947	0.000194717	4.30537e-06	2.64765e-05	-0.926868	0.0687833	Control-enriched	0.300601	0.327111	-3.43178	0.580422	101	0.735373	TRUE
K00132	Urine	KO	1.12688e-06	2.5975e-07	0	0	0.7556	0.0693291	Case-enriched	0.302548	0.328238	15.4425	0.00774956	101	0.0562584	TRUE
K00096	Urine	KO	3.66667e-05	7.20359e-05	3.92605e-06	1.68647e-05	-0.955316	0.0693401	Control-enriched	0.302548	0.328238	-4.48738	0.475262	101	0.650656	TRUE
K05973	Urine	KO	1.16916e-05	6.98371e-06	6.55316e-07	6.25136e-08	0.668747	0.0693462	Case-enriched	0.302548	0.328238	17.7441	0.00555836	101	0.0464559	TRUE
K19746	Urine	KO	1.03928e-05	5.67398e-06	5.50852e-07	0	0.771505	0.0694152	Case-enriched	0.302679	0.328491	16.4724	0.0102226	101	0.0640185	TRUE
K03091	Urine	KO	0.000653443	0.000877132	0.000625298	0.000793142	-0.42417	0.0697094	Control-enriched	0.30311	0.329297	-5.05513	0.432481	101	0.6078	TRUE
K06221	Urine	KO	0.000125689	0.000171624	9.24605e-05	0.000191443	-0.446342	0.0697094	Control-enriched	0.30311	0.329297	-15.9371	0.0158375	101	0.0840606	TRUE
K02822	Urine	KO	0.00057813	0.000700022	0.000366847	0.000667502	-0.275572	0.0697102	Control-enriched	0.30311	0.329297	-14.1979	0.0285253	101	0.119658	TRUE
K03427	Urine	KO	0.00078004	0.000683263	0.000758031	0.000711534	0.190846	0.0697102	Case-enriched	0.30311	0.329297	13.6175	0.0346424	101	0.136157	TRUE
K03769	Urine	KO	0.000215298	0.000136909	0.000170774	0.000102492	0.649306	0.0697102	Case-enriched	0.30311	0.329297	10.8443	0.101225	101	0.245551	TRUE
K07050	Urine	KO	4.07153e-06	5.27727e-06	8.70461e-08	0	-0.307715	0.0700298	Control-enriched	0.304329	0.329628	15.8024	0.0109207	101	0.0668474	FALSE
K08162	Urine	KO	3.22418e-05	7.98039e-05	3.70457e-06	8.70646e-06	-1.28143	0.070163	Control-enriched	0.304623	0.330171	-11.4522	0.0856724	101	0.221697	TRUE
K12526	Urine	KO	1.06626e-06	3.47177e-07	2.28804e-08	0	0.617083	0.0701765	Case-enriched	0.304623	0.330171	17.7206	0.00151023	101	0.0280705	TRUE
K06351	Urine	KO	3.55181e-06	6.6615e-07	4.00871e-08	0	1.44992	0.0704029	Case-enriched	0.305435	0.331163	17.8289	0.00234868	101	0.0316676	TRUE
K11688	Urine	KO	2.98579e-05	2.03055e-06	8.16357e-07	1.91726e-07	3.34799	0.070553	Case-enriched	0.305914	0.331304	17.7832	0.00517938	101	0.04495	TRUE
K19075	Urine	KO	1.13285e-06	1.74816e-07	0	0	0.860347	0.0705982	Case-enriched	0.305939	0.331304	11.1331	0.0590474	101	0.177625	TRUE
K18292	Urine	KO	9.33417e-06	4.71587e-07	7.11572e-08	0	2.81198	0.0706575	Case-enriched	0.306024	0.331304	15.6989	0.0104469	101	0.0649758	TRUE
K05817	Urine	KO	8.61865e-05	4.9831e-05	1.75223e-05	6.99801e-06	0.778398	0.0707342	Case-enriched	0.306185	0.331304	13.2945	0.0430399	101	0.156363	TRUE
K08680	Urine	KO	0.000204595	0.000304667	8.09373e-05	0.000206339	-0.572158	0.0708294	Control-enriched	0.306268	0.331304	-10.7235	0.106657	101	0.253868	TRUE
K00009	Urine	KO	0.000257462	0.00033626	0.000156004	0.000261862	-0.383912	0.0708327	Control-enriched	0.306268	0.331304	-11.99	0.0729149	101	0.201518	TRUE
K01115	Urine	KO	1.69834e-07	5.86816e-08	0	0	0.144035	0.0709695	Case-enriched	0.30659	0.331694	7.59207	0.0731523	101	0.201518	TRUE
K06333	Urine	KO	7.66128e-05	0.000129973	2.97711e-06	1.83153e-05	-0.754906	0.071026	Control-enriched	0.30659	0.331805	-3.41256	0.584549	101	0.738786	TRUE
K15024	Urine	KO	6.8854e-05	0.000143173	4.13672e-06	1.38551e-05	-1.04538	0.071026	Control-enriched	0.30659	0.331805	-4.59613	0.468509	101	0.644377	TRUE
K05962	Urine	KO	1.13018e-06	1.35545e-07	0	0	0.907591	0.0711808	Case-enriched	0.30695	0.332429	11.1942	0.0267312	101	0.115729	TRUE
K19141	Urine	KO	6.16852e-07	4.24254e-08	0	0	0.633244	0.0712156	Case-enriched	0.30695	0.332458	11.5601	0.0174491	101	0.0889836	TRUE
K18337	Urine	KO	1.98656e-06	7.40633e-08	0	0	1.47541	0.0712287	Case-enriched	0.30695	0.332458	12.0489	0.027589	101	0.117655	TRUE
K08095	Urine	KO	1.80132e-06	8.57635e-07	0	0	0.592641	0.0713289	Case-enriched	0.306969	0.332785	12.3804	0.0158738	101	0.0840606	TRUE
K00276	Urine	KO	9.02527e-05	5.2019e-05	2.87683e-05	7.60934e-06	0.783357	0.0713302	Case-enriched	0.306969	0.332785	12.3651	0.0649466	101	0.187422	TRUE
K03287	Urine	KO	1.27223e-06	1.39426e-07	0	0	0.995802	0.0714132	Case-enriched	0.306969	0.332977	10.6891	0.0491818	101	0.163608	TRUE
K13010	Urine	KO	2.08384e-06	8.48979e-08	0	0	1.50717	0.0714132	Case-enriched	0.306969	0.332977	13.983	0.00991696	101	0.0633536	TRUE
K11751	Urine	KO	3.85428e-05	8.03912e-05	3.07203e-06	9.05875e-06	-1.04146	0.0715062	Control-enriched	0.306969	0.333312	-12.2082	0.0675248	101	0.191713	TRUE
K02383	Urine	KO	4.91199e-07	1.31884e-08	0	0	0.557571	0.0717316	Case-enriched	0.306969	0.333774	9.3408	0.00800427	101	0.0571957	TRUE
K17230	Urine	KO	5.80898e-08	6.75475e-10	0	0	0.0804879	0.0717316	Case-enriched	0.306969	0.333774	7.35539	0.0426472	101	0.155457	TRUE
K07775	Urine	KO	7.02134e-05	9.06656e-05	1.07913e-05	5.46234e-05	-0.364232	0.0717877	Control-enriched	0.306969	0.333921	-0.667384	0.910037	101	0.948692	TRUE
K02103	Urine	KO	3.38934e-05	7.42044e-05	2.1295e-06	6.7211e-06	-1.10786	0.0718249	Control-enriched	0.306969	0.333987	-3.96111	0.529324	101	0.699765	TRUE
K09139	Urine	KO	7.37806e-07	3.05796e-08	0	0	0.753811	0.0718552	Case-enriched	0.306969	0.334055	10.9074	0.0148241	101	0.0798084	TRUE
K03713	Urine	KO	0.000236954	0.000257978	4.66378e-05	0.000141588	-0.122148	0.0719667	Control-enriched	0.306969	0.334368	-8.16002	0.219228	101	0.385086	TRUE
K00926	Urine	KO	0.000748758	0.000898727	0.000631993	0.000798488	-0.263062	0.07197	Control-enriched	0.306969	0.334368	-13.5961	0.0422544	101	0.15438	TRUE
K06201	Urine	KO	0.000405296	0.000494424	0.000364225	0.000447416	-0.286132	0.07197	Control-enriched	0.306969	0.334368	-16.5697	0.010463	101	0.0650239	TRUE
K09957	Urine	KO	2.34548e-06	4.89221e-07	5.31061e-08	0	1.16766	0.0720427	Case-enriched	0.306969	0.334632	15.9531	0.00749026	101	0.0551062	TRUE
K01192	Urine	KO	4.51438e-05	8.13962e-05	5.36539e-06	2.82795e-05	-0.836441	0.0721697	Control-enriched	0.306969	0.335019	-4.37798	0.491352	101	0.666311	TRUE
K07167	Urine	KO	4.45112e-06	5.14717e-06	1.02604e-07	0	-0.17337	0.0724418	Control-enriched	0.306969	0.335285	16.6224	0.0063264	101	0.0493536	FALSE
K00517	Urine	KO	1.38057e-05	2.28785e-06	2.80869e-07	0	2.17094	0.0725817	Case-enriched	0.306969	0.335285	16.7147	0.00675515	101	0.0514523	TRUE
K06384	Urine	KO	2.80208e-05	5.80345e-05	1.53153e-06	8.07572e-06	-1.02447	0.0725836	Control-enriched	0.306969	0.335285	-2.65869	0.66394	101	0.800653	TRUE
K06439	Urine	KO	1.0593e-06	1.40749e-07	0	0	0.852175	0.0726643	Case-enriched	0.306969	0.335529	11.5146	0.00952752	101	0.061793	TRUE
K00577	Urine	KO	1.77718e-07	5.06123e-08	0	0	0.164764	0.0727685	Case-enriched	0.306969	0.335569	10.4121	0.013202	101	0.0744716	TRUE
K09796	Urine	KO	3.93853e-05	2.63629e-05	7.90928e-06	8.62213e-07	0.56161	0.0728832	Case-enriched	0.306969	0.335806	14.6966	0.0269315	101	0.116092	TRUE
K05819	Urine	KO	8.54869e-05	5.18244e-05	2.31404e-05	6.99801e-06	0.711277	0.0729843	Case-enriched	0.306969	0.336125	14.3175	0.032245	101	0.129972	TRUE
K02454	Urine	KO	0.000259488	0.000139923	0.000148791	7.19641e-05	0.886311	0.0731138	Case-enriched	0.306969	0.336355	13.8652	0.0357474	101	0.139086	TRUE
K02456	Urine	KO	0.000242403	0.000136016	0.00014419	3.61935e-05	0.829001	0.0731138	Case-enriched	0.306969	0.336355	13.0441	0.0465182	101	0.162919	TRUE
K10546	Urine	KO	6.25973e-05	0.000121209	1.18354e-05	7.04537e-05	-0.942311	0.073322	Control-enriched	0.306969	0.337014	-3.85899	0.539056	101	0.705819	TRUE
K07138	Urine	KO	7.09301e-05	0.00010957	4.10375e-06	2.74887e-05	-0.620291	0.0734725	Control-enriched	0.306969	0.337014	-4.59562	0.468755	101	0.644486	TRUE
K13598	Urine	KO	1.186e-05	6.15518e-06	7.41707e-07	1.11453e-07	0.845836	0.0735929	Case-enriched	0.306969	0.337312	17.5893	0.00622841	101	0.0488843	TRUE
K03744	Urine	KO	0.000553231	0.00040097	0.000526629	0.000228063	0.463401	0.0737031	Case-enriched	0.306969	0.337531	9.87006	0.13358	101	0.290722	TRUE
K06395	Urine	KO	2.80896e-05	5.97303e-05	1.13409e-06	6.51631e-06	-1.06191	0.0737507	Control-enriched	0.306969	0.337563	-2.81066	0.648404	101	0.78855	TRUE
K08100	Urine	KO	1.68038e-07	3.14953e-09	0	0	0.219551	0.0738682	Case-enriched	0.306969	0.337987	7.21009	0.046073	101	0.162919	TRUE
K03852	Urine	KO	4.39992e-07	5.47074e-07	0	0	-0.103481	0.0740225	Control-enriched	0.306969	0.338473	13.3491	0.0174686	101	0.089024	FALSE
K00624	Urine	KO	7.08468e-07	1.19114e-07	0	0	0.610346	0.0741838	Case-enriched	0.306969	0.339049	10.2173	0.048054	101	0.163608	TRUE
K16300	Urine	KO	6.83971e-07	8.36144e-08	0	0	0.636016	0.0742135	Case-enriched	0.306969	0.339049	13.3619	0.0120358	101	0.0710296	TRUE
K13609	Urine	KO	4.63889e-07	8.56211e-08	0	0	0.431286	0.0742568	Case-enriched	0.306969	0.339049	12.6964	0.0206101	101	0.0981658	TRUE
K18370	Urine	KO	4.29965e-07	1.83318e-07	0	0	0.273141	0.0743379	Case-enriched	0.306969	0.339049	11.7531	0.00850526	101	0.058746	TRUE
K05549	Urine	KO	3.09785e-05	2.53313e-06	2.81373e-06	2.77159e-07	3.17808	0.0746966	Case-enriched	0.306969	0.340084	16.6246	0.0111729	101	0.0679071	TRUE
K19076	Urine	KO	8.20394e-07	5.18471e-08	0	0	0.791325	0.0751202	Case-enriched	0.306969	0.341718	12.1337	0.0099969	101	0.0635576	TRUE
K06876	Urine	KO	7.43557e-06	1.09808e-06	5.15841e-07	1.00631e-07	2.00741	0.0753269	Case-enriched	0.306969	0.341996	16.5444	0.00995844	101	0.0634922	TRUE
K00656	Urine	KO	0.000867422	0.000996635	0.000807293	0.00102083	-0.200116	0.0754719	Control-enriched	0.306969	0.342214	-9.10063	0.158102	101	0.315511	TRUE
K03784	Urine	KO	0.00043894	0.000510298	0.000413983	0.000452005	-0.216856	0.0754719	Control-enriched	0.306969	0.342214	-10.8904	0.105144	101	0.251788	TRUE
K07001	Urine	KO	0.000411179	0.000204299	0.000285239	0.000242343	1.00554	0.0754719	Case-enriched	0.306969	0.342214	13.1402	0.0469148	101	0.162937	TRUE
K16839	Urine	KO	3.23982e-05	2.46483e-06	1.62888e-06	6.92897e-08	3.26891	0.0755684	Case-enriched	0.306969	0.342578	17.2262	0.00774999	101	0.0562584	TRUE
K19299	Urine	KO	4.46487e-07	1.74997e-06	0	0	-0.926862	0.0755961	Control-enriched	0.306969	0.342621	-5.66825	0.306777	101	0.48264	TRUE
K01796	Urine	KO	1.04081e-05	1.01694e-06	1.58597e-07	0	2.49982	0.0756225	Case-enriched	0.306969	0.342621	15.3891	0.014362	101	0.078247	TRUE
K04769	Urine	KO	7.27335e-05	0.000119627	2.49381e-06	1.32343e-05	-0.710155	0.0756914	Control-enriched	0.306969	0.342621	-3.07872	0.620908	101	0.768776	TRUE
K06392	Urine	KO	7.26766e-05	0.000119407	2.49381e-06	1.32343e-05	-0.708637	0.0756914	Control-enriched	0.306969	0.342621	-3.03282	0.62578	101	0.77135	TRUE
K06393	Urine	KO	7.24343e-05	0.000119404	2.49381e-06	1.32343e-05	-0.713359	0.0756914	Control-enriched	0.306969	0.342621	-3.05246	0.623667	101	0.770341	TRUE
K06396	Urine	KO	7.2615e-05	0.000119357	2.49381e-06	1.32343e-05	-0.709245	0.0756914	Control-enriched	0.306969	0.342621	-3.0501	0.623874	101	0.770352	TRUE
K06397	Urine	KO	7.2652e-05	0.000119415	2.49381e-06	1.32343e-05	-0.709222	0.0756914	Control-enriched	0.306969	0.342621	-3.03282	0.62578	101	0.77135	TRUE
K09956	Urine	KO	4.56723e-05	7.15019e-06	1.47357e-06	5.12686e-07	2.51766	0.0757482	Case-enriched	0.306969	0.342731	18.5589	0.00358865	101	0.036314	TRUE
K14090	Urine	KO	5.50269e-06	1.44401e-05	4.63688e-07	2.15553e-06	-1.24758	0.0759343	Control-enriched	0.306969	0.343245	-6.57498	0.292427	101	0.466948	TRUE
K05986	Urine	KO	3.68287e-07	7.54308e-08	0	0	0.347456	0.0760429	Case-enriched	0.306969	0.343245	11.1535	0.0139404	101	0.0769257	TRUE
K09135	Urine	KO	5.52023e-08	4.87122e-09	0	0	0.070509	0.0760565	Case-enriched	0.306969	0.343245	8.39451	0.0192847	101	0.0941818	TRUE
K15740	Urine	KO	5.66827e-08	4.87122e-09	0	0	0.0725315	0.0760565	Case-enriched	0.306969	0.343245	8.39311	0.0193166	101	0.094278	TRUE
K16180	Urine	KO	6.75135e-08	4.87122e-09	0	0	0.0872437	0.0760565	Case-enriched	0.306969	0.343245	8.00764	0.0251066	101	0.111615	TRUE
K16181	Urine	KO	6.75135e-08	4.87122e-09	0	0	0.0872437	0.0760565	Case-enriched	0.306969	0.343245	8.00764	0.0251066	101	0.111615	TRUE
K16182	Urine	KO	6.75135e-08	4.87122e-09	0	0	0.0872437	0.0760565	Case-enriched	0.306969	0.343245	8.00764	0.0251066	101	0.111615	TRUE
K16236	Urine	KO	5.3188e-08	6.03055e-09	0	0	0.0660888	0.0760565	Case-enriched	0.306969	0.343245	6.17459	0.0895593	101	0.228509	TRUE
K00126	Urine	KO	5.9162e-06	5.6024e-06	2.50551e-07	0	0.0669893	0.0764975	Case-enriched	0.306969	0.344133	16.0076	0.0125646	101	0.0724361	TRUE
K10190	Urine	KO	1.87449e-05	5.79007e-05	2.78285e-06	3.13162e-06	-1.5768	0.0765499	Control-enriched	0.306969	0.344248	-4.56264	0.47585	101	0.65123	TRUE
K09941	Urine	KO	4.95556e-06	4.84241e-06	4.01896e-07	3.21501e-08	0.0276726	0.0765683	Case-enriched	0.306969	0.344248	15.8432	0.0110787	101	0.0674762	TRUE
K18574	Urine	KO	3.32867e-06	6.53598e-07	0	0	1.38831	0.0765886	Case-enriched	0.306969	0.344248	7.53319	0.148558	101	0.307808	TRUE
K01232	Urine	KO	0.000169012	8.05873e-05	8.29844e-05	3.53978e-05	1.05922	0.0766525	Case-enriched	0.306969	0.344248	8.57811	0.197152	101	0.36101	TRUE
K08986	Urine	KO	0.000188981	0.000214364	2.63771e-05	8.60247e-05	-0.180928	0.0766525	Control-enriched	0.306969	0.344248	-11.0858	0.0967661	101	0.239315	TRUE
K00574	Urine	KO	0.000386128	0.00047842	0.00036676	0.000408471	-0.308478	0.0766696	Control-enriched	0.306969	0.344248	-11.8175	0.0730815	101	0.201518	TRUE
K01692	Urine	KO	0.000195274	0.000106592	0.000115453	6.43893e-05	0.867305	0.0766696	Case-enriched	0.306969	0.344248	14.3302	0.0283034	101	0.119133	TRUE
K01772	Urine	KO	0.000329902	0.000230618	0.000313581	0.000249158	0.51466	0.0766696	Case-enriched	0.306969	0.344248	10.8631	0.0991131	101	0.242636	TRUE
K03475	Urine	KO	0.000622991	0.000747928	0.000425273	0.000683358	-0.263303	0.0766696	Control-enriched	0.306969	0.344248	-13.5476	0.0370638	101	0.141431	TRUE
K18369	Urine	KO	3.77011e-05	7.64135e-05	1.61125e-06	1.93908e-05	-1.00021	0.076842	Control-enriched	0.306969	0.344656	-3.95851	0.529727	101	0.700055	TRUE
K06012	Urine	KO	7.78559e-05	0.000126459	2.66469e-06	1.49306e-05	-0.692739	0.0768961	Control-enriched	0.306969	0.344679	-3.04332	0.624949	101	0.770924	TRUE
K06379	Urine	KO	7.83745e-05	0.000126975	2.66469e-06	1.49306e-05	-0.68911	0.0768961	Control-enriched	0.306969	0.344679	-3.09391	0.619523	101	0.767679	TRUE
K06398	Urine	KO	7.83801e-05	0.000126975	2.66469e-06	1.49306e-05	-0.689009	0.0768961	Control-enriched	0.306969	0.344679	-3.09391	0.619523	101	0.767679	TRUE
K00472	Urine	KO	3.9148e-06	7.8384e-07	9.8796e-08	0	1.46215	0.0769416	Case-enriched	0.306969	0.344793	16.093	0.00784244	101	0.0565051	TRUE
K00118	Urine	KO	1.17674e-06	2.3091e-07	0	0	0.822447	0.0770231	Case-enriched	0.306969	0.344793	13.2515	0.0178941	101	0.0905015	TRUE
K08253	Urine	KO	1.06036e-06	6.64957e-08	0	0	0.950018	0.0770316	Case-enriched	0.306969	0.344793	10.3544	0.0226755	101	0.104722	TRUE
K17285	Urine	KO	8.5681e-07	5.74375e-08	0	0	0.812254	0.0770316	Case-enriched	0.306969	0.344793	9.93446	0.0284622	101	0.119505	TRUE
K07049	Urine	KO	2.79007e-07	1.54398e-08	0	0	0.332919	0.0771564	Case-enriched	0.306969	0.344793	9.98396	0.0141869	101	0.0776765	TRUE
K02190	Urine	KO	9.93498e-05	0.00015038	1.88607e-05	0.000130737	-0.59314	0.0776924	Control-enriched	0.306969	0.344793	-7.90506	0.232687	101	0.397285	TRUE
K04719	Urine	KO	1.4482e-05	6.15302e-06	6.66056e-07	1.00631e-07	1.11397	0.0777375	Case-enriched	0.306969	0.344793	15.9884	0.0136075	101	0.0756285	TRUE
K08364	Urine	KO	1.43919e-05	3.43197e-06	1.66058e-06	3.27109e-07	1.79616	0.0777534	Case-enriched	0.306969	0.344793	13.2136	0.0426069	101	0.155457	TRUE
K06118	Urine	KO	8.74041e-06	4.37543e-06	1.42081e-06	4.94698e-07	0.857603	0.0777671	Case-enriched	0.306969	0.344793	14.7899	0.0262462	101	0.114241	TRUE
K06896	Urine	KO	0.000204225	0.000221823	3.32198e-05	0.000100071	-0.118688	0.0778655	Control-enriched	0.306969	0.344793	-11.1069	0.0957591	101	0.237585	TRUE
K00432	Urine	KO	0.000532845	0.000425889	0.000494985	0.000330278	0.322558	0.0778829	Case-enriched	0.306969	0.344793	12.3186	0.066099	101	0.18916	TRUE
K02551	Urine	KO	0.000261868	0.000346548	0.000185354	0.000333976	-0.402872	0.0778829	Control-enriched	0.306969	0.344793	-11.7947	0.0778146	101	0.209393	TRUE
K02552	Urine	KO	0.000277101	0.000356977	0.000177894	0.000341618	-0.36426	0.0778829	Control-enriched	0.306969	0.344793	-12.9852	0.0535555	101	0.168651	TRUE
K02800	Urine	KO	0.00043091	0.000583207	0.00027164	0.000443478	-0.435748	0.0778829	Control-enriched	0.306969	0.344793	-12.352	0.0661116	101	0.18916	TRUE
K03918	Urine	KO	1.53783e-06	2.35168e-07	0	0	1.03889	0.0779442	Case-enriched	0.306969	0.344793	13.8939	0.0137171	101	0.0760194	TRUE
K06385	Urine	KO	7.53787e-05	0.000122714	2.66469e-06	1.32343e-05	-0.695762	0.0781163	Control-enriched	0.306969	0.344793	-2.98612	0.631426	101	0.775466	TRUE
K05917	Urine	KO	9.70011e-07	2.85841e-07	0	0	0.615492	0.0781476	Case-enriched	0.306969	0.344793	12.5836	0.0124249	101	0.0720069	TRUE
K01602	Urine	KO	2.28921e-06	5.07791e-07	8.70689e-08	0	1.12531	0.0782516	Case-enriched	0.306969	0.344793	16.4586	0.00665126	101	0.0510415	TRUE
K00440	Urine	KO	5.73467e-08	4.87122e-09	0	0	0.0734379	0.0782975	Case-enriched	0.306969	0.344793	8.23676	0.0212655	101	0.100185	TRUE
K00443	Urine	KO	5.73467e-08	4.87122e-09	0	0	0.0734379	0.0782975	Case-enriched	0.306969	0.344793	8.23676	0.0212655	101	0.100185	TRUE
K08265	Urine	KO	4.81755e-08	4.87122e-09	0	0	0.0608696	0.0782975	Case-enriched	0.306969	0.344793	8.34321	0.0200714	101	0.0963801	TRUE
K12733	Urine	KO	9.38329e-08	6.86243e-09	0	0	0.119526	0.0782975	Case-enriched	0.306969	0.344793	8.99808	0.0108898	101	0.0667872	TRUE
K19176	Urine	KO	1.99613e-07	2.04317e-08	0	0	0.233389	0.0782975	Case-enriched	0.306969	0.344793	7.98144	0.0259628	101	0.113428	TRUE
K13584	Urine	KO	7.87614e-06	6.04397e-06	2.81774e-07	0	0.333545	0.0784187	Case-enriched	0.306969	0.344793	16.284	0.00992318	101	0.0633536	TRUE
K00471	Urine	KO	4.59723e-07	9.67604e-08	0	0	0.412447	0.0785828	Case-enriched	0.306969	0.344793	11.9688	0.0312171	101	0.127155	TRUE
K10844	Urine	KO	6.36473e-07	7.18965e-08	0	0	0.610424	0.0785877	Case-enriched	0.306969	0.344793	14.564	0.0047276	101	0.042598	TRUE
K18903	Urine	KO	7.17044e-06	6.24883e-07	1.2046e-07	0	2.33008	0.0787703	Case-enriched	0.306969	0.344793	16.1109	0.00843084	101	0.0587197	TRUE
K08093	Urine	KO	5.47879e-05	4.73433e-05	3.84321e-06	1.68028e-05	0.206637	0.0787938	Case-enriched	0.306969	0.344793	-1.63359	0.786173	101	0.881494	FALSE
K07264	Urine	KO	0.000103936	0.000162963	2.45693e-05	6.28418e-05	-0.643863	0.0790942	Control-enriched	0.306969	0.344793	-14.959	0.0248841	101	0.111073	TRUE
K00610	Urine	KO	0.000207409	0.00027723	0.000182204	0.000314859	-0.416859	0.0791082	Control-enriched	0.306969	0.344793	-14.0371	0.03415	101	0.134907	TRUE
K03150	Urine	KO	0.0002479	0.000346718	0.000209038	0.000342064	-0.482348	0.0791082	Control-enriched	0.306969	0.344793	-10.9177	0.103432	101	0.249183	TRUE
K04750	Urine	KO	0.000261024	0.000162291	0.000185415	0.000141566	0.682257	0.0791116	Case-enriched	0.306969	0.344793	14.3865	0.0277959	101	0.118201	TRUE
K12203	Urine	KO	3.37524e-07	1.8203e-07	0	0	0.178297	0.0792922	Case-enriched	0.306969	0.344793	10.2237	0.0372768	101	0.14154	TRUE
K12204	Urine	KO	3.37524e-07	1.8203e-07	0	0	0.178297	0.0792922	Case-enriched	0.306969	0.344793	10.2237	0.0372768	101	0.14154	TRUE
K12206	Urine	KO	3.31933e-07	1.8203e-07	0	0	0.172255	0.0792922	Case-enriched	0.306969	0.344793	10.2234	0.0373011	101	0.14154	TRUE
K12214	Urine	KO	3.31933e-07	1.8203e-07	0	0	0.172255	0.0792922	Case-enriched	0.306969	0.344793	10.2234	0.0373011	101	0.14154	TRUE
K06390	Urine	KO	7.28264e-05	0.00012059	2.9393e-06	1.32343e-05	-0.719821	0.0793522	Control-enriched	0.306969	0.344793	-2.91858	0.639029	101	0.780094	TRUE
K10126	Urine	KO	2.3053e-05	6.46436e-06	7.1004e-07	1.81879e-07	1.68813	0.0797054	Case-enriched	0.306969	0.344793	16.1852	0.0129555	101	0.0738377	TRUE
K00021	Urine	KO	5.19138e-07	2.99212e-07	0	0	0.225616	0.0800696	Case-enriched	0.306969	0.344793	10.1284	0.0699463	101	0.195997	TRUE
K18456	Urine	KO	1.21376e-06	2.45026e-07	3.46168e-08	0	0.830324	0.0801887	Case-enriched	0.306969	0.344793	15.9005	0.00850266	101	0.058746	TRUE
K12957	Urine	KO	0.000112411	7.39183e-05	3.76927e-05	1.06602e-05	0.598174	0.0803253	Case-enriched	0.306969	0.344793	10.9832	0.102995	101	0.248442	TRUE
K00529	Urine	KO	0.000125541	8.01456e-05	5.9803e-05	2.50976e-05	0.641014	0.0803386	Case-enriched	0.306969	0.344793	13.2751	0.0465912	101	0.162919	TRUE
K08276	Urine	KO	9.36739e-05	0.000131211	2.86538e-05	6.85547e-05	-0.481806	0.0803474	Control-enriched	0.306969	0.344793	-15.3767	0.0207656	101	0.0986717	TRUE
K06973	Urine	KO	0.000298826	0.000387732	0.000236817	0.000332521	-0.374651	0.0803553	Control-enriched	0.306969	0.344793	-7.21459	0.276312	101	0.448385	TRUE
K01951	Urine	KO	0.000849629	0.000785137	0.000835064	0.000801598	0.113749	0.0803562	Case-enriched	0.306969	0.344793	12.4368	0.0648026	101	0.187269	TRUE
K14980	Urine	KO	7.31109e-06	5.77835e-06	2.28031e-07	0	0.294102	0.0804579	Case-enriched	0.306969	0.344793	16.0576	0.0105131	101	0.0651777	TRUE
K14981	Urine	KO	7.22766e-06	5.81435e-06	2.28031e-07	0	0.271906	0.0804579	Case-enriched	0.306969	0.344793	16.0311	0.0106659	101	0.0658609	TRUE
K11524	Urine	KO	1.67048e-07	2.05154e-08	0	0	0.193566	0.0805919	Case-enriched	0.306969	0.344793	7.55234	0.0338652	101	0.134412	TRUE
K06405	Urine	KO	7.87517e-05	0.000127208	2.75972e-06	1.49306e-05	-0.684899	0.080604	Control-enriched	0.306969	0.344793	-2.90433	0.640991	101	0.781502	TRUE
K06608	Urine	KO	3.54363e-06	6.22752e-06	4.95553e-08	9.3867e-07	-0.669656	0.0807701	Control-enriched	0.306969	0.344793	-3.1338	0.599924	101	0.751704	TRUE
K04720	Urine	KO	0.00015034	0.000245557	3.43535e-05	0.000154516	-0.704133	0.0809101	Control-enriched	0.306969	0.344793	-6.98314	0.287701	101	0.462124	TRUE
K11623	Urine	KO	1.22745e-07	3.38688e-07	0	0	-0.25379	0.0809257	Control-enriched	0.306969	0.344793	-6.08752	0.248054	101	0.415628	TRUE
K12064	Urine	KO	1.50783e-05	2.95677e-06	1.94342e-06	4.31107e-07	2.02272	0.0809761	Case-enriched	0.306969	0.344793	15.0636	0.0216987	101	0.101792	TRUE
K04484	Urine	KO	1.35723e-07	1.54398e-08	0	0	0.161506	0.0811557	Case-enriched	0.306969	0.344793	9.65884	0.017693	101	0.0897536	TRUE
K07585	Urine	KO	1.30957e-07	1.54398e-08	0	0	0.155439	0.0811557	Case-enriched	0.306969	0.344793	9.65884	0.017693	101	0.0897536	TRUE
K09746	Urine	KO	3.58818e-07	3.08795e-08	0	0	0.398476	0.0811557	Case-enriched	0.306969	0.344793	9.92953	0.0146579	101	0.079497	TRUE
K10938	Urine	KO	2.68426e-07	2.94986e-08	0	0	0.301097	0.0811557	Case-enriched	0.306969	0.344793	9.71761	0.0179662	101	0.0906145	TRUE
K00499	Urine	KO	5.84378e-06	3.49736e-07	6.45761e-08	0	2.34212	0.0812464	Case-enriched	0.306969	0.344793	14.2346	0.0171461	101	0.088019	TRUE
K03335	Urine	KO	4.45488e-05	6.80371e-05	7.401e-06	2.57693e-05	-0.599956	0.0813625	Control-enriched	0.306969	0.344793	-7.46502	0.251564	101	0.419328	TRUE
K10188	Urine	KO	1.59047e-05	5.38121e-05	2.78285e-06	3.06836e-06	-1.69707	0.0815134	Control-enriched	0.306969	0.344793	-4.33127	0.498563	101	0.672434	TRUE
K01008	Urine	KO	0.000209268	0.000264995	0.000228592	0.000316443	-0.339173	0.0816157	Control-enriched	0.306969	0.344793	-12.307	0.0666092	101	0.190111	TRUE
K02428	Urine	KO	0.00082996	0.000718517	0.000807892	0.000734445	0.207751	0.0816165	Case-enriched	0.306969	0.344793	12.8589	0.055135	101	0.172222	TRUE
K09888	Urine	KO	0.000421098	0.00050956	0.000422882	0.000482767	-0.274504	0.0816165	Control-enriched	0.306969	0.344793	-8.14607	0.22031	101	0.386508	TRUE
K00011	Urine	KO	1.47211e-07	0	0	0	0.19813	0.0817154	Case-enriched	0.306969	0.344793	4.98167	0.0662243	101	0.189412	TRUE
K00204	Urine	KO	1.62967e-08	0	0	0	0.0233216	0.0817154	Case-enriched	0.306969	0.344793	5.4553	0.0468884	101	0.162919	TRUE
K00462	Urine	KO	2.90943e-08	0	0	0	0.0413752	0.0817154	Case-enriched	0.306969	0.344793	5.42014	0.041186	101	0.151335	TRUE
K00463	Urine	KO	1.65037e-07	0	0	0	0.220376	0.0817154	Case-enriched	0.306969	0.344793	5.85188	0.0300812	101	0.124895	TRUE
K00501	Urine	KO	8.63945e-08	0	0	0	0.119548	0.0817154	Case-enriched	0.306969	0.344793	6.23504	0.0215439	101	0.10125	TRUE
K00543	Urine	KO	1.54682e-07	0	0	0	0.207496	0.0817154	Case-enriched	0.306969	0.344793	4.96994	0.0678479	101	0.192207	TRUE
K00587	Urine	KO	1.04931e-07	0	0	0	0.143956	0.0817154	Case-enriched	0.306969	0.344793	5.30862	0.0437449	101	0.158274	TRUE
K00630	Urine	KO	3.4884e-08	0	0	0	0.0494691	0.0817154	Case-enriched	0.306969	0.344793	4.87966	0.0734694	101	0.201845	TRUE
K00701	Urine	KO	5.99958e-08	0	0	0	0.0840586	0.0817154	Case-enriched	0.306969	0.344793	5.41313	0.0471799	101	0.163198	TRUE
K00816	Urine	KO	8.29331e-08	0	0	0	0.114944	0.0817154	Case-enriched	0.306969	0.344793	4.99932	0.0652195	101	0.187719	TRUE
K01385	Urine	KO	2.146e-07	0	0	0	0.280481	0.0817154	Case-enriched	0.306969	0.344793	5.30296	0.0486014	101	0.163608	TRUE
K01427	Urine	KO	4.63837e-08	0	0	0	0.065412	0.0817154	Case-enriched	0.306969	0.344793	3.99024	0.14417	101	0.303866	TRUE
K01781	Urine	KO	1.46254e-07	0	0	0	0.196927	0.0817154	Case-enriched	0.306969	0.344793	4.81289	0.0715081	101	0.199074	TRUE
K01964	Urine	KO	8.39572e-08	0	0	0	0.116308	0.0817154	Case-enriched	0.306969	0.344793	5.27766	0.0497989	101	0.164387	TRUE
K02183	Urine	KO	6.8404e-08	0	0	0	0.0954573	0.0817154	Case-enriched	0.306969	0.344793	5.82064	0.0309907	101	0.126562	TRUE
K03052	Urine	KO	6.59204e-08	0	0	0	0.0920998	0.0817154	Case-enriched	0.306969	0.344793	5.29822	0.0489091	101	0.163608	TRUE
K03239	Urine	KO	1.02267e-07	0	0	0	0.140474	0.0817154	Case-enriched	0.306969	0.344793	5.29822	0.0489091	101	0.163608	TRUE
K03260	Urine	KO	1.18299e-07	0	0	0	0.161306	0.0817154	Case-enriched	0.306969	0.344793	4.81262	0.0715462	101	0.199109	TRUE
K04036	Urine	KO	1.87653e-07	0	0	0	0.248114	0.0817154	Case-enriched	0.306969	0.344793	5.20591	0.0556183	101	0.172754	TRUE
K04708	Urine	KO	2.40383e-08	0	0	0	0.0342697	0.0817154	Case-enriched	0.306969	0.344793	5.98095	0.0267355	101	0.115729	TRUE
K05929	Urine	KO	6.30806e-08	0	0	0	0.088251	0.0817154	Case-enriched	0.306969	0.344793	5.05682	0.0652567	101	0.187756	TRUE
K06290	Urine	KO	2.97301e-08	0	0	0	0.0422663	0.0817154	Case-enriched	0.306969	0.344793	5.34226	0.0486043	101	0.163608	TRUE
K06372	Urine	KO	1.43822e-07	0	0	0	0.193862	0.0817154	Case-enriched	0.306969	0.344793	4.73765	0.0839792	101	0.219117	TRUE
K07134	Urine	KO	1.62967e-08	0	0	0	0.0233216	0.0817154	Case-enriched	0.306969	0.344793	5.4553	0.0468884	101	0.162919	TRUE
K07135	Urine	KO	1.42532e-08	0	0	0	0.0204179	0.0817154	Case-enriched	0.306969	0.344793	5.45152	0.047068	101	0.162957	TRUE
K07288	Urine	KO	5.20098e-08	0	0	0	0.0731482	0.0817154	Case-enriched	0.306969	0.344793	4.97702	0.0677385	101	0.192178	TRUE
K08176	Urine	KO	1.55722e-07	0	0	0	0.208794	0.0817154	Case-enriched	0.306969	0.344793	5.31961	0.0480053	101	0.163608	TRUE
K09724	Urine	KO	1.62967e-08	0	0	0	0.0233216	0.0817154	Case-enriched	0.306969	0.344793	5.4553	0.0468884	101	0.162919	TRUE
K10123	Urine	KO	2.09034e-08	0	0	0	0.0298464	0.0817154	Case-enriched	0.306969	0.344793	5.92516	0.0282039	101	0.118955	TRUE
K10620	Urine	KO	1.12709e-07	0	0	0	0.154076	0.0817154	Case-enriched	0.306969	0.344793	4.81289	0.0715081	101	0.199074	TRUE
K10771	Urine	KO	5.53161e-07	0	0	0	0.635207	0.0817154	Case-enriched	0.306969	0.344793	5.6358	0.0376562	101	0.142357	TRUE
K10822	Urine	KO	4.44498e-08	0	0	0	0.0627432	0.0817154	Case-enriched	0.306969	0.344793	5.49336	0.0370284	101	0.141431	TRUE
K10911	Urine	KO	2.09034e-08	0	0	0	0.0298464	0.0817154	Case-enriched	0.306969	0.344793	5.92516	0.0282039	101	0.118955	TRUE
K10921	Urine	KO	3.40678e-08	0	0	0	0.0483308	0.0817154	Case-enriched	0.306969	0.344793	5.92848	0.0281334	101	0.118955	TRUE
K10922	Urine	KO	2.09034e-08	0	0	0	0.0298464	0.0817154	Case-enriched	0.306969	0.344793	5.92516	0.0282039	101	0.118955	TRUE
K11044	Urine	KO	2.42601e-08	0	0	0	0.0345821	0.0817154	Case-enriched	0.306969	0.344793	6.90732	0.0100055	101	0.0635603	TRUE
K11079	Urine	KO	2.23457e-08	0	0	0	0.0318831	0.0817154	Case-enriched	0.306969	0.344793	4.43794	0.0893449	101	0.228188	TRUE
K11080	Urine	KO	2.31801e-08	0	0	0	0.0330602	0.0817154	Case-enriched	0.306969	0.344793	4.50582	0.0909172	101	0.230907	TRUE
K11395	Urine	KO	6.58252e-08	0	0	0	0.0919709	0.0817154	Case-enriched	0.306969	0.344793	5.29822	0.0489091	101	0.163608	TRUE
K11440	Urine	KO	4.14759e-08	0	0	0	0.0586294	0.0817154	Case-enriched	0.306969	0.344793	4.83221	0.0779883	101	0.209714	TRUE
K11528	Urine	KO	8.88589e-08	0	0	0	0.122817	0.0817154	Case-enriched	0.306969	0.344793	5.48074	0.0454132	101	0.162617	TRUE
K11625	Urine	KO	2.6311e-08	0	0	0	0.0374679	0.0817154	Case-enriched	0.306969	0.344793	5.43758	0.0481815	101	0.163608	TRUE
K12243	Urine	KO	4.6815e-08	0	0	0	0.0660065	0.0817154	Case-enriched	0.306969	0.344793	5.20383	0.0574025	101	0.175199	TRUE
K12535	Urine	KO	5.79747e-08	0	0	0	0.0813051	0.0817154	Case-enriched	0.306969	0.344793	6.24723	0.0203212	101	0.097157	TRUE
K13661	Urine	KO	1.04931e-07	0	0	0	0.143956	0.0817154	Case-enriched	0.306969	0.344793	5.30862	0.0437449	101	0.158274	TRUE
K13663	Urine	KO	1.18367e-07	0	0	0	0.161394	0.0817154	Case-enriched	0.306969	0.344793	5.30862	0.0437449	101	0.158274	TRUE
K13722	Urine	KO	1.11305e-07	0	0	0	0.152255	0.0817154	Case-enriched	0.306969	0.344793	5.29822	0.0489091	101	0.163608	TRUE
K13746	Urine	KO	2.09034e-08	0	0	0	0.0298464	0.0817154	Case-enriched	0.306969	0.344793	5.92516	0.0282039	101	0.118955	TRUE
K14092	Urine	KO	1.62967e-08	0	0	0	0.0233216	0.0817154	Case-enriched	0.306969	0.344793	5.4553	0.0468884	101	0.162919	TRUE
K14093	Urine	KO	1.95285e-08	0	0	0	0.0279021	0.0817154	Case-enriched	0.306969	0.344793	5.4553	0.0468884	101	0.162919	TRUE
K14095	Urine	KO	1.95285e-08	0	0	0	0.0279021	0.0817154	Case-enriched	0.306969	0.344793	5.4553	0.0468884	101	0.162919	TRUE
K14096	Urine	KO	1.95285e-08	0	0	0	0.0279021	0.0817154	Case-enriched	0.306969	0.344793	5.4553	0.0468884	101	0.162919	TRUE
K14097	Urine	KO	1.95285e-08	0	0	0	0.0279021	0.0817154	Case-enriched	0.306969	0.344793	5.4553	0.0468884	101	0.162919	TRUE
K14098	Urine	KO	1.62967e-08	0	0	0	0.0233216	0.0817154	Case-enriched	0.306969	0.344793	5.4553	0.0468884	101	0.162919	TRUE
K14099	Urine	KO	1.62967e-08	0	0	0	0.0233216	0.0817154	Case-enriched	0.306969	0.344793	5.4553	0.0468884	101	0.162919	TRUE
K14100	Urine	KO	1.62967e-08	0	0	0	0.0233216	0.0817154	Case-enriched	0.306969	0.344793	5.4553	0.0468884	101	0.162919	TRUE
K14101	Urine	KO	1.62967e-08	0	0	0	0.0233216	0.0817154	Case-enriched	0.306969	0.344793	5.4553	0.0468884	101	0.162919	TRUE
K14102	Urine	KO	1.62967e-08	0	0	0	0.0233216	0.0817154	Case-enriched	0.306969	0.344793	5.4553	0.0468884	101	0.162919	TRUE
K14103	Urine	KO	1.62967e-08	0	0	0	0.0233216	0.0817154	Case-enriched	0.306969	0.344793	5.4553	0.0468884	101	0.162919	TRUE
K14104	Urine	KO	1.95285e-08	0	0	0	0.0279021	0.0817154	Case-enriched	0.306969	0.344793	5.4553	0.0468884	101	0.162919	TRUE
K14105	Urine	KO	1.95285e-08	0	0	0	0.0279021	0.0817154	Case-enriched	0.306969	0.344793	5.4553	0.0468884	101	0.162919	TRUE
K14106	Urine	KO	1.95285e-08	0	0	0	0.0279021	0.0817154	Case-enriched	0.306969	0.344793	5.4553	0.0468884	101	0.162919	TRUE
K14107	Urine	KO	1.62967e-08	0	0	0	0.0233216	0.0817154	Case-enriched	0.306969	0.344793	5.4553	0.0468884	101	0.162919	TRUE
K14110	Urine	KO	1.62967e-08	0	0	0	0.0233216	0.0817154	Case-enriched	0.306969	0.344793	5.4553	0.0468884	101	0.162919	TRUE
K14111	Urine	KO	1.60047e-08	0	0	0	0.0229071	0.0817154	Case-enriched	0.306969	0.344793	5.45137	0.0470559	101	0.162957	TRUE
K14112	Urine	KO	1.62967e-08	0	0	0	0.0233216	0.0817154	Case-enriched	0.306969	0.344793	5.4553	0.0468884	101	0.162919	TRUE
K14113	Urine	KO	1.62967e-08	0	0	0	0.0233216	0.0817154	Case-enriched	0.306969	0.344793	5.4553	0.0468884	101	0.162919	TRUE
K14114	Urine	KO	1.62967e-08	0	0	0	0.0233216	0.0817154	Case-enriched	0.306969	0.344793	5.4553	0.0468884	101	0.162919	TRUE
K14115	Urine	KO	1.62967e-08	0	0	0	0.0233216	0.0817154	Case-enriched	0.306969	0.344793	5.4553	0.0468884	101	0.162919	TRUE
K14116	Urine	KO	1.62967e-08	0	0	0	0.0233216	0.0817154	Case-enriched	0.306969	0.344793	5.4553	0.0468884	101	0.162919	TRUE
[truncated: 19,140 more rows]

## Sheet: NSTI_sample
SampleID	SubjectID	Site	Group	weighted_NSTI	NSTI_matched_ASVs	NSTI_weighted_reads	NSTI_total_reads
SF02_U	SF02	Urine	Case	0.0256409	21983	22254	22254
SF03_U	SF03	Urine	Case	0.020863	21983	22254	22254
SF05_U	SF05	Urine	Case	0.0169613	21983	22254	22254
SF06_U	SF06	Urine	Case	0.0258305	21983	22254	22254
SF07_U	SF07	Urine	Case	0.0944996	21983	22254	22254
SF08_U	SF08	Urine	Case	0.123709	21983	22254	22254
SF09_U	SF09	Urine	Case	0.0987421	21983	22254	22254
SF11_U	SF11	Urine	Case	0.0742817	21983	22254	22254
SF12_U	SF12	Urine	Case	0.0324734	21983	22254	22254
SF13_U	SF13	Urine	Case	0.138538	21983	22254	22254
SF14_U	SF14	Urine	Case	0.0204979	21983	22254	22254
SF15_U	SF15	Urine	Case	0.00638113	21983	22254	22254
SF16_U	SF16	Urine	Case	0.217179	21983	22254	22254
SF17_U	SF17	Urine	Case	0.108581	21983	22254	22254
SF18_U	SF18	Urine	Case	0.0107893	21983	22254	22254
SF19_U	SF19	Urine	Case	0.0500389	21983	22254	22254
SF20_U	SF20	Urine	Case	0.0369717	21983	22254	22254
SF21_U	SF21	Urine	Case	0.042537	21983	22254	22254
SF23_U	SF23	Urine	Case	0.0137456	21983	22254	22254
SF24_U	SF24	Urine	Case	0.028771	21983	22254	22254
SF25_U	SF25	Urine	Case	0.0160989	21983	22254	22254
SF26_U	SF26	Urine	Case	0.0322735	21983	22254	22254
SF27_U	SF27	Urine	Case	0.0380196	21983	22254	22254
SF28_U	SF28	Urine	Case	0.0197509	21983	22254	22254
SF34_U	SF34	Urine	Case	0.0268538	21983	22254	22254
SF35_U	SF35	Urine	Case	0.0506467	21983	22254	22254
SF36_U	SF36	Urine	Case	0.0206793	21983	22254	22254
SF37_U	SF37	Urine	Case	0.0650149	21983	22254	22254
SF38_U	SF38	Urine	Case	0.0491011	21983	22254	22254
SF39_U	SF39	Urine	Case	0.133629	21983	22254	22254
SF40_U	SF40	Urine	Case	0.0385906	21983	22254	22254
SF41_U	SF41	Urine	Case	0.0411176	21983	22254	22254
SF42_U	SF42	Urine	Case	0.0251607	21983	22254	22254
SF43_U	SF43	Urine	Case	0.00649033	21983	22254	22254
SF44_U	SF44	Urine	Case	0.0619572	21983	22254	22254
SF45_U	SF45	Urine	Case	0.00322778	21983	22254	22254
SF46_U	SF46	Urine	Case	0.0160006	21983	22254	22254
SF47_U	SF47	Urine	Case	0.0160367	21983	22254	22254
SF48_U	SF48	Urine	Case	0.258454	21983	22254	22254
SF49_U	SF49	Urine	Case	0.0868652	21983	22254	22254
SF50_U	SF50	Urine	Case	1.97211	21983	22254	22254
SF51_U	SF51	Urine	Case	0.0241745	21983	22254	22254
SF52_U	SF52	Urine	Case	0.0201725	21983	22254	22254
SF53_U	SF53	Urine	Case	0.0323625	21983	22254	22254
SF54_U	SF54	Urine	Case	0.13484	21983	22254	22254
SF55_U	SF55	Urine	Case	0.0203012	21983	22254	22254
SF56_U	SF56	Urine	Case	0.0243883	21983	22254	22254
SF57_U	SF57	Urine	Case	0.0166033	21983	22254	22254
SF58_U	SF58	Urine	Case	0.723508	21983	22254	22254
SF59_U	SF59	Urine	Case	0.0245179	21983	22254	22254
SF60_U	SF60	Urine	Case	0.0509892	21983	22254	22254
SF61_U	SF61	Urine	Case	0.0149359	21983	22254	22254
SF63_U	SF63	Urine	Case	0.00645252	21983	22254	22254
SF64_U	SF64	Urine	Case	0.0838835	21983	22254	22254
SF66_U	SF66	Urine	Case	0.0878883	21983	22254	22254
SF67_U	SF67	Urine	Case	0.0921099	21983	22254	22254
SF69_U	SF69	Urine	Case	0.207715	21983	22254	22254
SF70_U	SF70	Urine	Case	0.0317889	21983	22254	22254
SF71_U	SF71	Urine	Case	0.0664628	21983	22254	22254
SF72_U	SF72	Urine	Case	0.0506524	21983	22254	22254
SF73_U	SF73	Urine	Case	0.0152545	21983	22254	22254
SF74_U	SF74	Urine	Case	0.145761	21983	22254	22254
SF75_U	SF75	Urine	Case	0.0198004	21983	22254	22254
SF76_U	SF76	Urine	Case	0.156339	21983	22254	22254
SF77_U	SF77	Urine	Case	0.0906553	21983	22254	22254
SF78_U	SF78	Urine	Case	0.0410742	21983	22254	22254
SF79_U	SF79	Urine	Case	0.29408	21983	22254	22254
SF80_U	SF80	Urine	Case	0.026674	21983	22254	22254
HC01_U	HC01	Urine	Control	0.0322953	21983	22254	22254
HC02_U	HC02	Urine	Control	0.00751303	21983	22254	22254
HC03_U	HC03	Urine	Control	0.0106585	21983	22254	22254
HC04_U	HC04	Urine	Control	0.0175655	21983	22254	22254
HC05_U	HC05	Urine	Control	0.0198508	21983	22254	22254
HC06_U	HC06	Urine	Control	0.0197106	21983	22254	22254
HC07_U	HC07	Urine	Control	0.0208611	21983	22254	22254
HC08_U	HC08	Urine	Control	0.0493801	21983	22254	22254
HC09_U	HC09	Urine	Control	0.01715	21983	22254	22254
HC10_U	HC10	Urine	Control	0.0325585	21983	22254	22254
HC11_U	HC11	Urine	Control	0.0547549	21983	22254	22254
HC13_U	HC13	Urine	Control	0.0276895	21983	22254	22254
HC14_U	HC14	Urine	Control	0.0197232	21983	22254	22254
HC16_U	HC16	Urine	Control	0.0154961	21983	22254	22254
HC18_U	HC18	Urine	Control	0.0201211	21983	22254	22254
HC19_U	HC19	Urine	Control	0.0103483	21983	22254	22254
HC20_U	HC20	Urine	Control	0.00422913	21983	22254	22254
HC21_U	HC21	Urine	Control	0.0351611	21983	22254	22254
HC22_U	HC22	Urine	Control	0.00767662	21983	22254	22254
HC23_U	HC23	Urine	Control	0.0104596	21983	22254	22254
HC24_U	HC24	Urine	Control	0.0953306	21983	22254	22254
HC25_U	HC25	Urine	Control	0.040338	21983	22254	22254
HC26_U	HC26	Urine	Control	0.0197377	21983	22254	22254
HC27_U	HC27	Urine	Control	0.0167566	21983	22254	22254
HC28_U	HC28	Urine	Control	0.02734	21983	22254	22254
HC29_U	HC29	Urine	Control	0.0157904	21983	22254	22254
HC30_U	HC30	Urine	Control	0.0330502	21983	22254	22254
HC33_U	HC33	Urine	Control	0.0250335	21983	22254	22254
HC34_U	HC34	Urine	Control	0.0206634	21983	22254	22254
HC36_U	HC36	Urine	Control	0.0153368	21983	22254	22254
HC38_U	HC38	Urine	Control	0.0202697	21983	22254	22254
HC39_U	HC39	Urine	Control	0.0237956	21983	22254	22254
HC40_U	HC40	Urine	Control	0.00427494	21983	22254	22254
SF01_F	SF01	Feces	Case	0.0355245	21983	22254	22254
SF02_F	SF02	Feces	Case	0.0324596	21983	22254	22254
SF03_F	SF03	Feces	Case	0.00800163	21983	22254	22254
SF04_F	SF04	Feces	Case	0.031674	21983	22254	22254
SF05_F	SF05	Feces	Case	0.0180217	21983	22254	22254
SF06_F	SF06	Feces	Case	0.0119413	21983	22254	22254
SF07_F	SF07	Feces	Case	0.0205258	21983	22254	22254
SF08_F	SF08	Feces	Case	0.0233429	21983	22254	22254
SF09_F	SF09	Feces	Case	0.00914827	21983	22254	22254
SF10_F	SF10	Feces	Case	0.047871	21983	22254	22254
SF11_F	SF11	Feces	Case	0.0610826	21983	22254	22254
SF12_F	SF12	Feces	Case	0.0162256	21983	22254	22254
SF13_F	SF13	Feces	Case	0.011981	21983	22254	22254
SF14_F	SF14	Feces	Case	0.0320309	21983	22254	22254
SF15_F	SF15	Feces	Case	0.00860769	21983	22254	22254
SF16_F	SF16	Feces	Case	0.0331162	21983	22254	22254
SF17_F	SF17	Feces	Case	0.0346076	21983	22254	22254
SF18_F	SF18	Feces	Case	0.0226753	21983	22254	22254
SF19_F	SF19	Feces	Case	0.0625985	21983	22254	22254
SF21_F	SF21	Feces	Case	0.0384501	21983	22254	22254
SF22_F	SF22	Feces	Case	0.0289781	21983	22254	22254
SF23_F	SF23	Feces	Case	0.019307	21983	22254	22254
SF24_F	SF24	Feces	Case	0.0305249	21983	22254	22254
SF25_F	SF25	Feces	Case	0.0479512	21983	22254	22254
SF26_F	SF26	Feces	Case	0.0343647	21983	22254	22254
SF27_F	SF27	Feces	Case	0.0312373	21983	22254	22254
SF28_F	SF28	Feces	Case	0.0230338	21983	22254	22254
SF29_F	SF29	Feces	Case	0.0390524	21983	22254	22254
SF30_F	SF30	Feces	Case	0.0379073	21983	22254	22254
SF31_F	SF31	Feces	Case	0.0162596	21983	22254	22254
SF32_F	SF32	Feces	Case	0.0111393	21983	22254	22254
SF33_F	SF33	Feces	Case	0.0231579	21983	22254	22254
SF34_F	SF34	Feces	Case	0.0432027	21983	22254	22254
SF35_F	SF35	Feces	Case	0.0202833	21983	22254	22254
SF36_F	SF36	Feces	Case	0.033755	21983	22254	22254
SF37_F	SF37	Feces	Case	0.011582	21983	22254	22254
SF38_F	SF38	Feces	Case	0.038401	21983	22254	22254
SF39_F	SF39	Feces	Case	0.0229602	21983	22254	22254
SF40_F	SF40	Feces	Case	0.0418953	21983	22254	22254
SF41_F	SF41	Feces	Case	0.00873329	21983	22254	22254
SF42_F	SF42	Feces	Case	0.0338941	21983	22254	22254
SF43_F	SF43	Feces	Case	0.00577516	21983	22254	22254
SF44_F	SF44	Feces	Case	0.0282983	21983	22254	22254
SF45_F	SF45	Feces	Case	0.0400188	21983	22254	22254
SF46_F	SF46	Feces	Case	0.0202933	21983	22254	22254
SF47_F	SF47	Feces	Case	0.0154688	21983	22254	22254
SF48_F	SF48	Feces	Case	0.0112785	21983	22254	22254
SF49_F	SF49	Feces	Case	0.0155139	21983	22254	22254
SF50_F	SF50	Feces	Case	0.0105444	21983	22254	22254
SF51_F	SF51	Feces	Case	0.00794134	21983	22254	22254
SF52_F	SF52	Feces	Case	0.0179978	21983	22254	22254
SF53_F	SF53	Feces	Case	0.0190313	21983	22254	22254
SF54_F	SF54	Feces	Case	0.0253836	21983	22254	22254
SF55_F	SF55	Feces	Case	0.0141162	21983	22254	22254
SF56_F	SF56	Feces	Case	0.0258867	21983	22254	22254
SF57_F	SF57	Feces	Case	0.00955138	21983	22254	22254
SF58_F	SF58	Feces	Case	0.026317	21983	22254	22254
SF59_F	SF59	Feces	Case	0.0596162	21983	22254	22254
SF60_F	SF60	Feces	Case	0.0282411	21983	22254	22254
SF61_F	SF61	Feces	Case	0.0265765	21983	22254	22254
SF62_F	SF62	Feces	Case	0.0555018	21983	22254	22254
SF63_F	SF63	Feces	Case	0.016	21983	22254	22254
SF64_F	SF64	Feces	Case	0.0428426	21983	22254	22254
SF65_F	SF65	Feces	Case	0.044163	21983	22254	22254
SF66_F	SF66	Feces	Case	0.0130948	21983	22254	22254
SF67_F	SF67	Feces	Case	0.0342149	21983	22254	22254
SF68_F	SF68	Feces	Case	0.0346148	21983	22254	22254
SF69_F	SF69	Feces	Case	0.0205173	21983	22254	22254
SF70_F	SF70	Feces	Case	0.0135334	21983	22254	22254
SF71_F	SF71	Feces	Case	0.659729	21983	22254	22254
SF72_F	SF72	Feces	Case	0.0299335	21983	22254	22254
SF73_F	SF73	Feces	Case	0.0384622	21983	22254	22254
SF74_F	SF74	Feces	Case	0.0446025	21983	22254	22254
SF75_F	SF75	Feces	Case	0.0439259	21983	22254	22254
SF76_F	SF76	Feces	Case	0.00896366	21983	22254	22254
SF77_F	SF77	Feces	Case	0.0307043	21983	22254	22254
SF78_F	SF78	Feces	Case	0.0360164	21983	22254	22254
SF79_F	SF79	Feces	Case	0.0372662	21983	22254	22254
SF80_F	SF80	Feces	Case	0.0848031	21983	22254	22254
HC01_F	HC01	Feces	Control	0.0159865	21983	22254	22254
HC03_F	HC03	Feces	Control	0.0126365	21983	22254	22254
HC04_F	HC04	Feces	Control	0.0303551	21983	22254	22254
HC05_F	HC05	Feces	Control	0.0495772	21983	22254	22254
HC06_F	HC06	Feces	Control	0.026116	21983	22254	22254
HC07_F	HC07	Feces	Control	0.0576828	21983	22254	22254
HC08_F	HC08	Feces	Control	0.0645773	21983	22254	22254
HC09_F	HC09	Feces	Control	0.0315048	21983	22254	22254
HC10_F	HC10	Feces	Control	0.0305434	21983	22254	22254
HC11_F	HC11	Feces	Control	0.0413233	21983	22254	22254
HC12_F	HC12	Feces	Control	0.041517	21983	22254	22254
HC13_F	HC13	Feces	Control	0.0148227	21983	22254	22254
HC14_F	HC14	Feces	Control	0.0242287	21983	22254	22254
HC15_F	HC15	Feces	Control	0.0440643	21983	22254	22254
HC16_F	HC16	Feces	Control	0.0359863	21983	22254	22254
HC17_F	HC17	Feces	Control	0.0446169	21983	22254	22254
HC18_F	HC18	Feces	Control	0.0185254	21983	22254	22254
HC19_F	HC19	Feces	Control	0.0254658	21983	22254	22254
HC20_F	HC20	Feces	Control	0.0167534	21983	22254	22254
HC21_F	HC21	Feces	Control	0.0173226	21983	22254	22254
HC23_F	HC23	Feces	Control	0.0131059	21983	22254	22254
HC24_F	HC24	Feces	Control	0.0356355	21983	22254	22254
HC25_F	HC25	Feces	Control	0.045747	21983	22254	22254
HC26_F	HC26	Feces	Control	0.0266995	21983	22254	22254
HC27_F	HC27	Feces	Control	0.0639527	21983	22254	22254
HC28_F	HC28	Feces	Control	0.0753092	21983	22254	22254
HC29_F	HC29	Feces	Control	0.0306013	21983	22254	22254
HC30_F	HC30	Feces	Control	0.0298264	21983	22254	22254
HC31_F	HC31	Feces	Control	0.0354222	21983	22254	22254
HC32_F	HC32	Feces	Control	0.0356081	21983	22254	22254
HC33_F	HC33	Feces	Control	0.0201985	21983	22254	22254
HC34_F	HC34	Feces	Control	0.0258973	21983	22254	22254
HC35_F	HC35	Feces	Control	0.0489561	21983	22254	22254
HC36_F	HC36	Feces	Control	0.0372964	21983	22254	22254
HC37_F	HC37	Feces	Control	0.0419626	21983	22254	22254
HC38_F	HC38	Feces	Control	0.0206918	21983	22254	22254
HC39_F	HC39	Feces	Control	0.0250413	21983	22254	22254
HC40_F	HC40	Feces	Control	0.0213115	21983	22254	22254
SF01_S	SF01	Saliva	Case	0.0915233	21983	22254	22254
SF02_S	SF02	Saliva	Case	0.0581723	21983	22254	22254
SF03_S	SF03	Saliva	Case	0.200954	21983	22254	22254
SF04_S	SF04	Saliva	Case	0.0960631	21983	22254	22254
SF05_S	SF05	Saliva	Case	0.187753	21983	22254	22254
SF06_S	SF06	Saliva	Case	0.0325001	21983	22254	22254
SF07_S	SF07	Saliva	Case	0.0210622	21983	22254	22254
SF08_S	SF08	Saliva	Case	0.0582508	21983	22254	22254
SF09_S	SF09	Saliva	Case	0.248842	21983	22254	22254
SF10_S	SF10	Saliva	Case	0.0750708	21983	22254	22254
SF11_S	SF11	Saliva	Case	0.131489	21983	22254	22254
SF12_S	SF12	Saliva	Case	0.0777413	21983	22254	22254
SF13_S	SF13	Saliva	Case	0.108776	21983	22254	22254
SF14_S	SF14	Saliva	Case	0.0372266	21983	22254	22254
SF15_S	SF15	Saliva	Case	0.101269	21983	22254	22254
SF16_S	SF16	Saliva	Case	0.216593	21983	22254	22254
SF17_S	SF17	Saliva	Case	0.14243	21983	22254	22254
SF18_S	SF18	Saliva	Case	0.0111176	21983	22254	22254
SF19_S	SF19	Saliva	Case	0.00829862	21983	22254	22254
SF20_S	SF20	Saliva	Case	0.150487	21983	22254	22254
SF21_S	SF21	Saliva	Case	0.075079	21983	22254	22254
SF22_S	SF22	Saliva	Case	0.428374	21983	22254	22254
SF23_S	SF23	Saliva	Case	0.0979286	21983	22254	22254
SF24_S	SF24	Saliva	Case	0.0564436	21983	22254	22254
SF25_S	SF25	Saliva	Case	0.0885308	21983	22254	22254
SF26_S	SF26	Saliva	Case	0.0932918	21983	22254	22254
SF27_S	SF27	Saliva	Case	0.0830654	21983	22254	22254
SF28_S	SF28	Saliva	Case	0.126856	21983	22254	22254
SF29_S	SF29	Saliva	Case	0.129681	21983	22254	22254
SF30_S	SF30	Saliva	Case	0.0517414	21983	22254	22254
SF31_S	SF31	Saliva	Case	0.0312897	21983	22254	22254
SF32_S	SF32	Saliva	Case	0.0502045	21983	22254	22254
SF33_S	SF33	Saliva	Case	0.0325028	21983	22254	22254
SF34_S	SF34	Saliva	Case	0.0286552	21983	22254	22254
SF35_S	SF35	Saliva	Case	0.0874402	21983	22254	22254
SF36_S	SF36	Saliva	Case	0.0156084	21983	22254	22254
SF37_S	SF37	Saliva	Case	0.00464981	21983	22254	22254
SF38_S	SF38	Saliva	Case	0.0177773	21983	22254	22254
SF39_S	SF39	Saliva	Case	0.0673925	21983	22254	22254
SF40_S	SF40	Saliva	Case	0.128236	21983	22254	22254
SF41_S	SF41	Saliva	Case	0.0837819	21983	22254	22254
SF42_S	SF42	Saliva	Case	0.160643	21983	22254	22254
SF43_S	SF43	Saliva	Case	0.0459829	21983	22254	22254
SF44_S	SF44	Saliva	Case	0.0816665	21983	22254	22254
SF45_S	SF45	Saliva	Case	0.133073	21983	22254	22254
SF46_S	SF46	Saliva	Case	0.15389	21983	22254	22254
SF47_S	SF47	Saliva	Case	0.0684429	21983	22254	22254
SF48_S	SF48	Saliva	Case	0.148037	21983	22254	22254
SF49_S	SF49	Saliva	Case	0.151688	21983	22254	22254
SF50_S	SF50	Saliva	Case	0.168302	21983	22254	22254
SF51_S	SF51	Saliva	Case	0.107292	21983	22254	22254
SF52_S	SF52	Saliva	Case	0.0177873	21983	22254	22254
SF53_S	SF53	Saliva	Case	0.0840758	21983	22254	22254
SF54_S	SF54	Saliva	Case	0.0484841	21983	22254	22254
SF55_S	SF55	Saliva	Case	0.0616634	21983	22254	22254
SF56_S	SF56	Saliva	Case	0.164656	21983	22254	22254
SF57_S	SF57	Saliva	Case	0.103848	21983	22254	22254
SF58_S	SF58	Saliva	Case	0.139626	21983	22254	22254
SF59_S	SF59	Saliva	Case	0.107379	21983	22254	22254
SF60_S	SF60	Saliva	Case	0.0905237	21983	22254	22254
SF61_S	SF61	Saliva	Case	0.130747	21983	22254	22254
SF62_S	SF62	Saliva	Case	0.110243	21983	22254	22254
SF63_S	SF63	Saliva	Case	0.085692	21983	22254	22254
SF64_S	SF64	Saliva	Case	0.0928793	21983	22254	22254
SF65_S	SF65	Saliva	Case	0.143968	21983	22254	22254
SF66_S	SF66	Saliva	Case	0.0309558	21983	22254	22254
SF67_S	SF67	Saliva	Case	0.100606	21983	22254	22254
SF68_S	SF68	Saliva	Case	0.0224002	21983	22254	22254
SF69_S	SF69	Saliva	Case	0.0464068	21983	22254	22254
SF70_S	SF70	Saliva	Case	0.101502	21983	22254	22254
SF71_S	SF71	Saliva	Case	0.0753167	21983	22254	22254
SF72_S	SF72	Saliva	Case	0.0441481	21983	22254	22254
SF73_S	SF73	Saliva	Case	0.0588534	21983	22254	22254
SF74_S	SF74	Saliva	Case	0.0685501	21983	22254	22254
SF75_S	SF75	Saliva	Case	0.0628619	21983	22254	22254
SF76_S	SF76	Saliva	Case	0.0280774	21983	22254	22254
SF77_S	SF77	Saliva	Case	0.029833	21983	22254	22254
SF78_S	SF78	Saliva	Case	0.041079	21983	22254	22254
SF79_S	SF79	Saliva	Case	0.160774	21983	22254	22254
SF80_S	SF80	Saliva	Case	0.0472747	21983	22254	22254
HC01_S	HC01	Saliva	Control	0.111832	21983	22254	22254
HC02_S	HC02	Saliva	Control	0.110456	21983	22254	22254
HC03_S	HC03	Saliva	Control	0.0596521	21983	22254	22254
HC04_S	HC04	Saliva	Control	0.207257	21983	22254	22254
HC05_S	HC05	Saliva	Control	0.158235	21983	22254	22254
HC06_S	HC06	Saliva	Control	0.0931993	21983	22254	22254
HC07_S	HC07	Saliva	Control	0.115427	21983	22254	22254
HC08_S	HC08	Saliva	Control	0.042667	21983	22254	22254
HC09_S	HC09	Saliva	Control	0.0932623	21983	22254	22254
HC10_S	HC10	Saliva	Control	0.145594	21983	22254	22254
HC11_S	HC11	Saliva	Control	0.0692685	21983	22254	22254
HC12_S	HC12	Saliva	Control	0.116911	21983	22254	22254
HC13_S	HC13	Saliva	Control	0.265612	21983	22254	22254
HC14_S	HC14	Saliva	Control	0.0720757	21983	22254	22254
HC15_S	HC15	Saliva	Control	0.0533164	21983	22254	22254
HC16_S	HC16	Saliva	Control	0.23883	21983	22254	22254
HC17_S	HC17	Saliva	Control	0.239388	21983	22254	22254
HC18_S	HC18	Saliva	Control	0.0829397	21983	22254	22254
HC19_S	HC19	Saliva	Control	0.11364	21983	22254	22254
HC20_S	HC20	Saliva	Control	0.121152	21983	22254	22254
HC21_S	HC21	Saliva	Control	0.137587	21983	22254	22254
HC22_S	HC22	Saliva	Control	0.117209	21983	22254	22254
HC23_S	HC23	Saliva	Control	0.0504284	21983	22254	22254
HC24_S	HC24	Saliva	Control	0.263335	21983	22254	22254
HC25_S	HC25	Saliva	Control	0.181468	21983	22254	22254
HC26_S	HC26	Saliva	Control	0.0899069	21983	22254	22254
HC27_S	HC27	Saliva	Control	0.139495	21983	22254	22254
HC28_S	HC28	Saliva	Control	0.0515096	21983	22254	22254
HC29_S	HC29	Saliva	Control	0.11118	21983	22254	22254
HC30_S	HC30	Saliva	Control	0.181439	21983	22254	22254
HC31_S	HC31	Saliva	Control	0.0769641	21983	22254	22254
HC32_S	HC32	Saliva	Control	0.10816	21983	22254	22254
HC33_S	HC33	Saliva	Control	0.280911	21983	22254	22254
HC34_S	HC34	Saliva	Control	0.0644702	21983	22254	22254
HC35_S	HC35	Saliva	Control	0.0560367	21983	22254	22254
HC36_S	HC36	Saliva	Control	0.235288	21983	22254	22254
HC37_S	HC37	Saliva	Control	0.135206	21983	22254	22254
HC38_S	HC38	Saliva	Control	0.0901139	21983	22254	22254
HC39_S	HC39	Saliva	Control	0.10401	21983	22254	22254
HC40_S	HC40	Saliva	Control	0.109579	21983	22254	22254

## Sheet: NSTI_group
Site	Case_n	Control_n	raw_p	Status	FDR_q
Feces	79	38	0.081303	Tested	0.081303
Saliva	80	40	0.00222019	Tested	0.00333028
Urine	68	33	0.000206567	Tested	0.000619702
