# Supplementary material for: Multi-habitat microbiome profiling identifies habitat-dependent alterations and complementary discriminatory information in urolithiasis
Source: Front Cell Infect Microbiol. 2026 Jul 16;16:1853826. doi: 10.3389/fcimb.2026.1853826 (PMC13422501; doi:10.3389/fcimb.2026.1853826)
Supplement: Supplementary Table 1 — Sample availability, quality-control retention, sequencing-depth summary, metadata missingness, and sample inclusion/exclusion log by habitat and group. [file DataSheet1.zip › Supplementary Tables/Table S9. Exploratory clinical-phenotype correlations, stone-composition subgroup counts and tests, and cross-habitat association summaries..xlsx]

## Sheet: clinical_correlations
Site	Taxon	Phenotype	Analysis_population	N	Spearman_rho	raw_p	adjusted_coefficient	adjusted_raw_p	Direction	FDR_q	adjusted_q_value	direction_stable_after_adjustment
Urine	Senegalimassilia	Age	Case only	68	-0.0746619	0.545107	-0.043369	0.45058	negative	0.838885	0.915465	TRUE
Urine	Senegalimassilia	BMI	Case only	68	0.070782	0.566251	0.107947	0.580899	positive	0.838885	0.915465	TRUE
Urine	Senegalimassilia	Serum_Calcium	Case only	68	0.126824	0.302729	7.14522	0.303035	positive	0.838885	0.78248	TRUE
Urine	Senegalimassilia	Serum_Uric_Acid	Case only	68	0.0862091	0.484539	0.0100047	0.215824	positive	0.838885	0.68794	TRUE
Urine	Senegalimassilia	Serum_Creatinine	Case only	68	-0.0721019	0.559015	-0.00644867	0.819559	negative	0.838885	0.936403	TRUE
Urine	Senegalimassilia	Stone_Max_Dim	Case only	68	-0.0363421	0.768585	-0.0281856	0.728357	negative	0.93134	0.928963	TRUE
Urine	CAG-56	Age	Case only	68	0.23631	0.0523663	0.190079	0.0535219	positive	0.700376	0.400268	TRUE
Urine	CAG-56	BMI	Case only	68	0.178195	0.145986	0.72781	0.0305483	positive	0.744528	0.311593	TRUE
Urine	CAG-56	Serum_Calcium	Case only	68	0.154509	0.208369	22.1713	0.0562616	positive	0.777102	0.400268	TRUE
Urine	CAG-56	Serum_Uric_Acid	Case only	68	-0.0338029	0.784349	-0.00100352	0.941844	negative	0.93134	0.969778	TRUE
Urine	CAG-56	Serum_Creatinine	Case only	68	-0.047382	0.701206	-0.0608085	0.200611	negative	0.894037	0.682079	TRUE
Urine	CAG-56	Stone_Max_Dim	Case only	68	0.108502	0.378456	0.389478	0.00334178	positive	0.838885	0.0852154	TRUE
Urine	Anaerobutyricum	Age	Case only	68	0.069199	0.574986	0.109103	0.505122	positive	0.838885	0.915465	TRUE
Urine	Anaerobutyricum	BMI	Case only	68	0.17476	0.154046	1.01078	0.0728839	positive	0.748222	0.413009	TRUE
Urine	Anaerobutyricum	Serum_Calcium	Case only	68	0.225708	0.0642143	35.559	0.0695239	positive	0.700376	0.413009	TRUE
Urine	Anaerobutyricum	Serum_Uric_Acid	Case only	68	0.0940528	0.445527	-0.0111636	0.629663	positive	0.838885	0.925018	FALSE
Urine	Anaerobutyricum	Serum_Creatinine	Case only	68	0.118951	0.333973	-0.0631109	0.432283	positive	0.838885	0.915465	FALSE
Urine	Anaerobutyricum	Stone_Max_Dim	Case only	68	0.071049	0.564783	0.430965	0.0588102	positive	0.838885	0.400268	TRUE
Urine	[Ruminococcus]_gnavus_group	Age	Case only	68	0.0325089	0.792416	0.0469696	0.755921	positive	0.93134	0.928963	TRUE
Urine	[Ruminococcus]_gnavus_group	BMI	Case only	68	0.14472	0.239006	0.49927	0.333455	positive	0.777102	0.809819	TRUE
Urine	[Ruminococcus]_gnavus_group	Serum_Calcium	Case only	68	0.189009	0.12267	39.1645	0.0296181	positive	0.744528	0.311593	TRUE
Urine	[Ruminococcus]_gnavus_group	Serum_Uric_Acid	Case only	68	0.0640714	0.603702	-0.00684748	0.749093	positive	0.838885	0.928963	FALSE
Urine	[Ruminococcus]_gnavus_group	Serum_Creatinine	Case only	68	0.0982676	0.425309	-0.0587101	0.42929	positive	0.838885	0.915465	FALSE
Urine	[Ruminococcus]_gnavus_group	Stone_Max_Dim	Case only	68	0.2234	0.0670608	0.36674	0.0825805	positive	0.700376	0.421161	TRUE
Urine	Megamonas	Age	Case only	68	0.125634	0.307325	0.12273	0.256126	positive	0.838885	0.780915	TRUE
Urine	Megamonas	BMI	Case only	68	0.0995525	0.419251	0.546536	0.138903	positive	0.838885	0.544927	TRUE
Urine	Megamonas	Serum_Calcium	Case only	68	0.108484	0.378536	8.10875	0.534086	positive	0.838885	0.915465	TRUE
Urine	Megamonas	Serum_Uric_Acid	Case only	68	-0.0443812	0.719319	-0.0243145	0.107115	negative	0.905809	0.496626	TRUE
Urine	Megamonas	Serum_Creatinine	Case only	68	0.121666	0.322976	-0.0210505	0.691105	positive	0.838885	0.928963	FALSE
Urine	Megamonas	Stone_Max_Dim	Case only	68	0.222134	0.0686643	0.461023	0.00163364	positive	0.700376	0.0555437	TRUE
Urine	Fructilactobacillus	Age	Case only	68	-0.0627858	0.610999	-0.0166726	0.844554	negative	0.838885	0.936403	TRUE
Urine	Fructilactobacillus	BMI	Case only	68	0.290763	0.0161521	0.554681	0.0588629	positive	0.700376	0.400268	TRUE
Urine	Fructilactobacillus	Serum_Calcium	Case only	68	0.201571	0.0992814	18.5049	0.0694406	positive	0.744528	0.413009	TRUE
Urine	Fructilactobacillus	Serum_Uric_Acid	Case only	68	0.14944	0.223866	0.00395781	0.742581	positive	0.777102	0.928963	TRUE
Urine	Fructilactobacillus	Serum_Creatinine	Case only	68	0.157521	0.19953	-0.0237075	0.571155	positive	0.777102	0.915465	FALSE
Urine	Fructilactobacillus	Stone_Max_Dim	Case only	68	0.0836251	0.497775	0.0452746	0.706626	positive	0.838885	0.928963	TRUE
Urine	Paraprevotella	Age	Case only	68	0.0280222	0.82055	0.000498798	0.990207	positive	0.93134	0.990207	TRUE
Urine	Paraprevotella	BMI	Case only	68	-0.0280099	0.820627	-0.0353657	0.798328	negative	0.93134	0.936403	TRUE
Urine	Paraprevotella	Serum_Calcium	Case only	68	0.190134	0.120418	11.1207	0.0214063	positive	0.744528	0.289022	TRUE
Urine	Paraprevotella	Serum_Uric_Acid	Case only	68	-0.0964851	0.433795	0.000287055	0.96027	negative	0.838885	0.969778	FALSE
Urine	Paraprevotella	Serum_Creatinine	Case only	68	-0.0715967	0.561779	0.00356929	0.858581	negative	0.838885	0.936403	FALSE
Urine	Paraprevotella	Stone_Max_Dim	Case only	68	0.20902	0.087152	0.296002	4.38324e-09	positive	0.744528	4.4709e-07	TRUE
Urine	Enterococcus	Age	Case only	68	0.168488	0.169607	0.276459	0.152795	positive	0.777102	0.577225	TRUE
Urine	Enterococcus	BMI	Case only	68	-0.0660377	0.592616	-0.214379	0.742838	negative	0.838885	0.928963	TRUE
Urine	Enterococcus	Serum_Calcium	Case only	68	-0.0250386	0.839387	11.3368	0.626234	negative	0.93134	0.925018	FALSE
Urine	Enterococcus	Serum_Uric_Acid	Case only	68	0.0152368	0.901851	-0.011821	0.663599	positive	0.957421	0.928963	FALSE
Urine	Enterococcus	Serum_Creatinine	Case only	68	0.0606283	0.62333	-0.0722744	0.443609	positive	0.838885	0.915465	FALSE
Urine	Enterococcus	Stone_Max_Dim	Case only	68	0.0334851	0.786328	-0.297671	0.270632	positive	0.93134	0.780915	FALSE
Urine	Peptostreptococcus	Age	Case only	68	0.0813628	0.509516	0.13721	0.384982	positive	0.838885	0.892459	TRUE
Urine	Peptostreptococcus	BMI	Case only	68	0.109009	0.376217	0.446634	0.406132	positive	0.838885	0.915465	TRUE
Urine	Peptostreptococcus	Serum_Calcium	Case only	68	0.191279	0.118159	20.1108	0.290929	positive	0.744528	0.780915	TRUE
Urine	Peptostreptococcus	Serum_Uric_Acid	Case only	68	0.123481	0.315756	0.0112023	0.615526	positive	0.838885	0.925018	TRUE
Urine	Peptostreptococcus	Serum_Creatinine	Case only	68	0.00951001	0.938648	-0.0566819	0.464345	positive	0.957421	0.915465	FALSE
Urine	Peptostreptococcus	Stone_Max_Dim	Case only	68	0.142344	0.246888	0.031003	0.889379	positive	0.777102	0.954912	TRUE
Urine	Blautia	Age	Case only	68	0.00734615	0.952589	0.0443575	0.806127	positive	0.962021	0.936403	TRUE
Urine	Blautia	BMI	Case only	68	0.0851839	0.489768	0.767992	0.214722	positive	0.838885	0.68794	TRUE
Urine	Blautia	Serum_Calcium	Case only	68	0.239262	0.0494065	33.0176	0.128961	positive	0.700376	0.540599	TRUE
Urine	Blautia	Serum_Uric_Acid	Case only	68	0.184082	0.132913	-0.0119203	0.641473	positive	0.744528	0.925018	FALSE
Urine	Blautia	Serum_Creatinine	Case only	68	0.238971	0.0496921	-0.0951212	0.283385	positive	0.700376	0.780915	FALSE
Urine	Blautia	Stone_Max_Dim	Case only	68	0.113845	0.355281	0.415734	0.100405	positive	0.838885	0.487682	TRUE
Urine	Prevotella	Age	Case only	68	-0.0800092	0.516609	-0.111227	0.540129	negative	0.838885	0.915465	TRUE
Urine	Prevotella	BMI	Case only	68	0.115679	0.347532	0.440589	0.47627	positive	0.838885	0.915465	TRUE
Urine	Prevotella	Serum_Calcium	Case only	68	0.0235207	0.849006	-13.8921	0.527482	positive	0.93134	0.915465	FALSE
Urine	Prevotella	Serum_Uric_Acid	Case only	68	-0.0800205	0.516549	-0.0118734	0.643885	negative	0.838885	0.925018	TRUE
Urine	Prevotella	Serum_Creatinine	Case only	68	-0.141002	0.251415	-0.0602039	0.499774	negative	0.777102	0.915465	TRUE
Urine	Prevotella	Stone_Max_Dim	Case only	68	0.0252707	0.837918	-0.0290582	0.909846	positive	0.93134	0.956745	FALSE
Urine	Finegoldia	Age	Case only	68	0.010932	0.929496	0.0340821	0.858798	positive	0.957421	0.936403	TRUE
Urine	Finegoldia	BMI	Case only	68	0.0665326	0.58984	0.216122	0.740482	positive	0.838885	0.928963	TRUE
Urine	Finegoldia	Serum_Calcium	Case only	68	0.0234959	0.849163	12.314	0.596231	positive	0.93134	0.921448	TRUE
Urine	Finegoldia	Serum_Uric_Acid	Case only	68	-0.0635798	0.606487	-0.00163365	0.952039	negative	0.838885	0.969778	TRUE
Urine	Finegoldia	Serum_Creatinine	Case only	68	-0.162691	0.184986	-0.0538466	0.568027	negative	0.777102	0.915465	TRUE
Urine	Finegoldia	Stone_Max_Dim	Case only	68	-0.0300926	0.807537	-0.0554397	0.837972	negative	0.93134	0.936403	TRUE
Urine	Fusicatenibacter	Age	Case only	68	0.0598035	0.628071	0.0968074	0.509655	positive	0.838885	0.915465	TRUE
Urine	Fusicatenibacter	BMI	Case only	68	0.237732	0.050923	1.16096	0.0226684	positive	0.700376	0.289022	TRUE
Urine	Fusicatenibacter	Serum_Calcium	Case only	68	0.0623555	0.61345	10.1706	0.567306	positive	0.838885	0.915465	TRUE
Urine	Fusicatenibacter	Serum_Uric_Acid	Case only	68	0.125268	0.30875	0.00203733	0.921905	positive	0.838885	0.959534	TRUE
Urine	Fusicatenibacter	Serum_Creatinine	Case only	68	0.0578597	0.639305	-0.107717	0.1325	positive	0.838885	0.540599	FALSE
Urine	Fusicatenibacter	Stone_Max_Dim	Case only	68	-0.0124106	0.919989	0.268705	0.192259	negative	0.957421	0.676221	FALSE
Urine	Mediterraneibacter	Age	Case only	68	0.147621	0.229619	0.182785	0.278165	positive	0.777102	0.780915	TRUE
Urine	Mediterraneibacter	BMI	Case only	68	-0.0099806	0.935618	0.20121	0.724803	negative	0.957421	0.928963	FALSE
Urine	Mediterraneibacter	Serum_Calcium	Case only	68	0.178719	0.144786	41.689	0.0374103	positive	0.744528	0.346895	TRUE
Urine	Mediterraneibacter	Serum_Uric_Acid	Case only	68	0.187149	0.126465	0.010292	0.66505	positive	0.744528	0.928963	TRUE
Urine	Mediterraneibacter	Serum_Creatinine	Case only	68	0.148914	0.225521	-0.0591575	0.473548	positive	0.777102	0.915465	FALSE
Urine	Mediterraneibacter	Stone_Max_Dim	Case only	68	0.06389	0.604729	0.367063	0.118608	positive	0.838885	0.526	TRUE
Urine	Eggerthella	Age	Case only	68	-0.0543991	0.659506	-0.0284162	0.83332	negative	0.851513	0.936403	TRUE
Urine	Eggerthella	BMI	Case only	68	0.150187	0.221534	0.816058	0.0794657	positive	0.777102	0.421161	TRUE
Urine	Eggerthella	Serum_Calcium	Case only	68	0.142394	0.246719	15.9713	0.328249	positive	0.777102	0.809819	TRUE
Urine	Eggerthella	Serum_Uric_Acid	Case only	68	0.0916984	0.457049	-0.0111849	0.558501	positive	0.838885	0.915465	FALSE
Urine	Eggerthella	Serum_Creatinine	Case only	68	0.207781	0.089083	0.0114867	0.862959	positive	0.744528	0.936403	TRUE
Urine	Eggerthella	Stone_Max_Dim	Case only	68	0.0216209	0.861075	-0.0485495	0.799418	positive	0.934358	0.936403	FALSE
Urine	Faecalimonas	Age	Case only	68	0.00180864	0.988321	0.0415097	0.750159	positive	0.988321	0.928963	TRUE
Urine	Faecalimonas	BMI	Case only	68	-0.0196916	0.873365	-0.1107	0.803022	negative	0.937718	0.936403	TRUE
Urine	Faecalimonas	Serum_Calcium	Case only	68	0.235823	0.0528686	40.4235	0.00867294	positive	0.700376	0.176928	TRUE
Urine	Faecalimonas	Serum_Uric_Acid	Case only	68	0.0835002	0.49842	-0.0127763	0.488433	positive	0.838885	0.915465	FALSE
Urine	Faecalimonas	Serum_Creatinine	Case only	68	0.106074	0.389279	-0.0653684	0.306855	positive	0.838885	0.78248	FALSE
Urine	Faecalimonas	Stone_Max_Dim	Case only	68	0.334865	0.00525053	0.597079	0.000707459	positive	0.535554	0.0360804	TRUE
Urine	Fastidiosipila	Age	Case only	68	0.0910705	0.46015	0.127822	0.353184	positive	0.838885	0.837786	TRUE
Urine	Fastidiosipila	BMI	Case only	68	0.0574816	0.6415	0.521979	0.26621	positive	0.838885	0.780915	TRUE
Urine	Fastidiosipila	Serum_Calcium	Case only	68	-0.0956192	0.437952	-41.0926	0.0114395	negative	0.838885	0.194472	TRUE
Urine	Fastidiosipila	Serum_Uric_Acid	Case only	68	0.0829729	0.501145	-0.00242812	0.900674	positive	0.838885	0.956745	FALSE
Urine	Fastidiosipila	Serum_Creatinine	Case only	68	0.0417427	0.735375	-0.0919676	0.170733	positive	0.914734	0.621957	FALSE
Urine	Fastidiosipila	Stone_Max_Dim	Case only	68	0.11991	0.33006	0.106398	0.583385	positive	0.838885	0.915465	TRUE
Feces	Tractidigestivibacter	Age	Case only	79	0.0567363	0.619439	0.0599422	0.372369	positive	0.696869	0.806131	TRUE
Feces	Tractidigestivibacter	BMI	Case only	79	0.0589916	0.60556	0.13073	0.597732	positive	0.696869	0.827629	TRUE
Feces	Tractidigestivibacter	Serum_Calcium	Case only	79	0.200815	0.0759711	6.01811	0.486212	positive	0.418638	0.827629	TRUE
Feces	Tractidigestivibacter	Serum_Uric_Acid	Case only	79	-0.0205654	0.857235	-0.0106128	0.2464	negative	0.857235	0.7392	TRUE
Feces	Tractidigestivibacter	Serum_Creatinine	Case only	79	0.0860427	0.450865	-0.0288648	0.403065	positive	0.696869	0.806131	FALSE
Feces	Tractidigestivibacter	Stone_Max_Dim	Case only	79	-0.0618325	0.588275	-0.0537586	0.582699	negative	0.696869	0.827629	TRUE
Feces	Weissella	Age	Case only	79	-0.0876856	0.442234	-0.0155836	0.913216	negative	0.696869	0.966935	TRUE
Feces	Weissella	BMI	Case only	79	0.114608	0.314541	0.479984	0.364732	positive	0.649547	0.806131	TRUE
Feces	Weissella	Serum_Calcium	Case only	79	0.317453	0.00436169	39.9725	0.0278072	positive	0.0785105	0.50053	TRUE
Feces	Weissella	Serum_Uric_Acid	Case only	79	0.130329	0.252286	-0.00892617	0.648977	positive	0.648735	0.834398	FALSE
Feces	Weissella	Serum_Creatinine	Case only	79	0.158067	0.164133	-0.0282607	0.701732	positive	0.59088	0.842078	FALSE
Feces	Weissella	Stone_Max_Dim	Case only	79	0.0390866	0.732349	0.302208	0.145207	positive	0.775428	0.590884	TRUE
Feces	Absiella	Age	Case only	79	-0.112225	0.324774	-0.0296518	0.587879	negative	0.649547	0.827629	TRUE
Feces	Absiella	BMI	Case only	79	0.190275	0.0930307	0.282724	0.164135	positive	0.418638	0.590884	TRUE
Feces	Absiella	Serum_Calcium	Case only	79	0.138961	0.221951	1.76374	0.802708	positive	0.648735	0.903046	TRUE
Feces	Absiella	Serum_Uric_Acid	Case only	79	-0.0568078	0.618997	-0.0107106	0.150511	negative	0.696869	0.590884	TRUE
Feces	Absiella	Serum_Creatinine	Case only	79	0.0638406	0.576193	-0.000582691	0.983529	positive	0.696869	0.983529	FALSE
Feces	Absiella	Stone_Max_Dim	Case only	79	0.221682	0.0495943	0.137741	0.0815001	positive	0.418638	0.590884	TRUE
Saliva	Mogibacterium	Age	Case only	80	0.0664016	0.558405	0.115922	0.559222	positive	0.85279	0.843383	TRUE
Saliva	Mogibacterium	BMI	Case only	80	-0.0941704	0.406043	-0.446981	0.540157	negative	0.85279	0.843383	TRUE
Saliva	Mogibacterium	Serum_Calcium	Case only	80	0.0886068	0.434456	-6.11116	0.811318	positive	0.85279	0.907576	FALSE
Saliva	Mogibacterium	Serum_Uric_Acid	Case only	80	0.0632933	0.577007	-0.00401979	0.878785	positive	0.85279	0.920632	FALSE
Saliva	Mogibacterium	Serum_Creatinine	Case only	80	-0.0403464	0.722339	-0.181252	0.0728717	negative	0.926477	0.843383	TRUE
Saliva	Mogibacterium	Stone_Max_Dim	Case only	80	0.144311	0.201554	0.102362	0.723369	positive	0.85279	0.900799	TRUE
Saliva	Lancefieldella	Age	Case only	80	0.0188492	0.868193	0.0894313	0.657966	positive	0.939181	0.843383	TRUE
Saliva	Lancefieldella	BMI	Case only	80	0.108302	0.338945	1.00504	0.178175	positive	0.85279	0.843383	TRUE
Saliva	Lancefieldella	Serum_Calcium	Case only	80	0.0395699	0.727472	-5.49032	0.833166	positive	0.926477	0.916483	FALSE
Saliva	Lancefieldella	Serum_Uric_Acid	Case only	80	-0.105545	0.351454	-0.0411782	0.121943	negative	0.85279	0.843383	TRUE
Saliva	Lancefieldella	Serum_Creatinine	Case only	80	0.0147769	0.896491	-0.0697293	0.501911	positive	0.939181	0.843383	FALSE
Saliva	Lancefieldella	Stone_Max_Dim	Case only	80	0.180213	0.10968	0.2723	0.353877	positive	0.85279	0.843383	TRUE
Saliva	Mobiluncus	Age	Case only	80	-0.253136	0.0234808	-0.388402	0.00738823	negative	0.774866	0.413005	TRUE
Saliva	Mobiluncus	BMI	Case only	80	-0.0391955	0.729951	-0.545475	0.296228	negative	0.926477	0.843383	TRUE
Saliva	Mobiluncus	Serum_Calcium	Case only	80	0.120343	0.287642	17.3024	0.342437	positive	0.85279	0.843383	TRUE
Saliva	Mobiluncus	Serum_Uric_Acid	Case only	80	-0.105687	0.350803	-0.0177396	0.344447	negative	0.85279	0.843383	TRUE
Saliva	Mobiluncus	Serum_Creatinine	Case only	80	-0.152619	0.176532	-0.0236302	0.745843	negative	0.85279	0.907376	TRUE
Saliva	Mobiluncus	Stone_Max_Dim	Case only	80	-0.11763	0.298728	-0.0895354	0.664484	negative	0.85279	0.843383	TRUE
Saliva	Solobacterium	Age	Case only	80	-0.0450726	0.691369	-0.0904066	0.660963	negative	0.926477	0.843383	TRUE
Saliva	Solobacterium	BMI	Case only	80	0.0614742	0.588025	0.344797	0.649066	positive	0.85279	0.843383	TRUE
Saliva	Solobacterium	Serum_Calcium	Case only	80	-0.00284818	0.979996	-1.4871	0.955419	negative	0.986024	0.969853	TRUE
Saliva	Solobacterium	Serum_Uric_Acid	Case only	80	-0.0691042	0.542466	-0.0131478	0.63091	negative	0.85279	0.843383	TRUE
Saliva	Solobacterium	Serum_Creatinine	Case only	80	-0.12642	0.263813	-0.146987	0.163302	negative	0.85279	0.843383	TRUE
Saliva	Solobacterium	Stone_Max_Dim	Case only	80	-0.0155703	0.890967	-0.132139	0.660019	negative	0.939181	0.843383	TRUE
Saliva	Erysipelotrichaceae_UCG-006	Age	Case only	80	0.0110481	0.922516	-0.0244527	0.899788	positive	0.951345	0.927907	FALSE
Saliva	Erysipelotrichaceae_UCG-006	BMI	Case only	80	-0.125041	0.269097	-0.951621	0.184953	negative	0.85279	0.843383	TRUE
Saliva	Erysipelotrichaceae_UCG-006	Serum_Calcium	Case only	80	0.0665003	0.557819	28.5515	0.252745	positive	0.85279	0.843383	TRUE
Saliva	Erysipelotrichaceae_UCG-006	Serum_Uric_Acid	Case only	80	-0.0202765	0.858312	-0.0114611	0.656838	negative	0.939181	0.843383	TRUE
Saliva	Erysipelotrichaceae_UCG-006	Serum_Creatinine	Case only	80	-0.0311767	0.783677	-0.044695	0.654797	negative	0.932901	0.843383	TRUE
Saliva	Erysipelotrichaceae_UCG-006	Stone_Max_Dim	Case only	80	-0.255639	0.0220973	-0.692963	0.0125153	negative	0.774866	0.413005	TRUE
Saliva	[Eubacterium]_sulci_group	Age	Case only	80	-0.0722369	0.524274	-0.108308	0.599861	negative	0.85279	0.843383	TRUE
Saliva	[Eubacterium]_sulci_group	BMI	Case only	80	0.0322567	0.776375	0.187656	0.804549	positive	0.932901	0.907576	TRUE
Saliva	[Eubacterium]_sulci_group	Serum_Calcium	Case only	80	-0.0995365	0.379697	-28.0438	0.290611	negative	0.85279	0.843383	TRUE
Saliva	[Eubacterium]_sulci_group	Serum_Uric_Acid	Case only	80	-0.0812736	0.473572	-0.0208333	0.446547	negative	0.85279	0.843383	TRUE
Saliva	[Eubacterium]_sulci_group	Serum_Creatinine	Case only	80	-0.0679707	0.549124	-0.125501	0.235391	negative	0.85279	0.843383	TRUE
Saliva	[Eubacterium]_sulci_group	Stone_Max_Dim	Case only	80	-0.0258688	0.819822	-0.146623	0.625876	negative	0.932901	0.843383	TRUE
Saliva	Oribacterium	Age	Case only	80	-0.142385	0.207698	-0.15565	0.444055	negative	0.85279	0.843383	TRUE
Saliva	Oribacterium	BMI	Case only	80	0.157411	0.163174	1.19131	0.113283	positive	0.85279	0.843383	TRUE
Saliva	Oribacterium	Serum_Calcium	Case only	80	0.0961157	0.39637	4.76321	0.855781	positive	0.85279	0.919288	TRUE
Saliva	Oribacterium	Serum_Uric_Acid	Case only	80	0.0293111	0.796333	-0.0179161	0.506097	positive	0.932901	0.843383	FALSE
Saliva	Oribacterium	Serum_Creatinine	Case only	80	0.0185686	0.870139	-0.0589477	0.572532	positive	0.939181	0.843383	FALSE
Saliva	Oribacterium	Stone_Max_Dim	Case only	80	-0.0431264	0.704064	-0.279189	0.344404	negative	0.926477	0.843383	TRUE
Saliva	Candidatus_Saccharimonas	Age	Case only	80	-0.119612	0.290602	-0.281149	0.171779	negative	0.85279	0.843383	TRUE
Saliva	Candidatus_Saccharimonas	BMI	Case only	80	-0.0615142	0.587781	-0.657105	0.383137	negative	0.85279	0.843383	TRUE
Saliva	Candidatus_Saccharimonas	Serum_Calcium	Case only	80	0.0793386	0.484201	26.753	0.309284	positive	0.85279	0.843383	TRUE
Saliva	Candidatus_Saccharimonas	Serum_Uric_Acid	Case only	80	-0.121542	0.282829	-0.0258677	0.33983	negative	0.85279	0.843383	TRUE
Saliva	Candidatus_Saccharimonas	Serum_Creatinine	Case only	80	-0.188875	0.0933673	-0.173661	0.096128	negative	0.85279	0.843383	TRUE
Saliva	Candidatus_Saccharimonas	Stone_Max_Dim	Case only	80	-0.0896592	0.428997	-0.44483	0.133032	negative	0.85279	0.843383	TRUE
Saliva	Catonella	Age	Case only	80	-0.190834	0.0899561	-0.309194	0.124717	negative	0.85279	0.843383	TRUE
Saliva	Catonella	BMI	Case only	80	0.162935	0.148721	0.803026	0.276131	positive	0.85279	0.843383	TRUE
Saliva	Catonella	Serum_Calcium	Case only	80	0.00198979	0.986024	-11.4915	0.655864	positive	0.986024	0.843383	FALSE
Saliva	Catonella	Serum_Uric_Acid	Case only	80	-0.199135	0.0765823	-0.0498348	0.05761	negative	0.85279	0.843383	TRUE
Saliva	Catonella	Serum_Creatinine	Case only	80	-0.158099	0.161317	-0.121485	0.235758	negative	0.85279	0.843383	TRUE
Saliva	Catonella	Stone_Max_Dim	Case only	80	-0.0953553	0.400135	-0.156187	0.591831	negative	0.85279	0.843383	TRUE
Saliva	Neisseria	Age	Case only	80	0.0819458	0.469909	0.110105	0.590598	positive	0.85279	0.843383	TRUE
Saliva	Neisseria	BMI	Case only	80	-0.0604338	0.594369	-0.446867	0.55258	negative	0.85279	0.843383	TRUE
Saliva	Neisseria	Serum_Calcium	Case only	80	-0.1863	0.0980035	-23.5748	0.370656	negative	0.85279	0.843383	TRUE
Saliva	Neisseria	Serum_Uric_Acid	Case only	80	-0.107622	0.342004	0.00666857	0.806174	negative	0.85279	0.907576	FALSE
Saliva	Neisseria	Serum_Creatinine	Case only	80	-0.0270226	0.81193	0.0327023	0.756146	negative	0.932901	0.907376	FALSE
Saliva	Neisseria	Stone_Max_Dim	Case only	80	-0.0289437	0.798832	-0.0112755	0.969853	negative	0.932901	0.969853	TRUE
Saliva	Shuttleworthia	Age	Case only	80	0.073016	0.519798	0.0946208	0.565233	positive	0.85279	0.843383	TRUE
Saliva	Shuttleworthia	BMI	Case only	80	-0.163525	0.147234	-0.710966	0.241367	negative	0.85279	0.843383	TRUE
Saliva	Shuttleworthia	Serum_Calcium	Case only	80	0.0394428	0.728313	11.7041	0.580928	positive	0.926477	0.843383	TRUE
Saliva	Shuttleworthia	Serum_Uric_Acid	Case only	80	0.094369	0.405049	0.00375407	0.863573	positive	0.85279	0.919288	TRUE
Saliva	Shuttleworthia	Serum_Creatinine	Case only	80	0.0705782	0.533868	-0.0563085	0.505403	positive	0.85279	0.843383	FALSE
Saliva	Shuttleworthia	Stone_Max_Dim	Case only	80	0.141435	0.210779	0.0700434	0.770168	positive	0.85279	0.907576	TRUE

## Sheet: stone_counts
Stone_Composition_Std	n
Calcium oxalate (CaOx)	52
Calcium phosphate (CaP)	11
Uric acid (UA)	5

## Sheet: stone_tests
Taxon	N	Valid_groups	Kruskal_Wallis_H	raw_p	FDR_q
Senegalimassilia	68	Calcium oxalate (CaOx); Calcium phosphate (CaP); Uric acid (UA)	1.84437	0.39765	0.614767
CAG-56	68	Calcium oxalate (CaOx); Calcium phosphate (CaP); Uric acid (UA)	4.75388	0.0928343	0.438009
Anaerobutyricum	68	Calcium oxalate (CaOx); Calcium phosphate (CaP); Uric acid (UA)	1.54791	0.461186	0.614767
[Ruminococcus]_gnavus_group	68	Calcium oxalate (CaOx); Calcium phosphate (CaP); Uric acid (UA)	0.746843	0.688375	0.731398
Megamonas	68	Calcium oxalate (CaOx); Calcium phosphate (CaP); Uric acid (UA)	6.08824	0.0476381	0.438009
Fructilactobacillus	68	Calcium oxalate (CaOx); Calcium phosphate (CaP); Uric acid (UA)	1.63309	0.441956	0.614767
Paraprevotella	68	Calcium oxalate (CaOx); Calcium phosphate (CaP); Uric acid (UA)	5.18182	0.0749519	0.438009
Enterococcus	68	Calcium oxalate (CaOx); Calcium phosphate (CaP); Uric acid (UA)	2.10953	0.348274	0.614767
Peptostreptococcus	68	Calcium oxalate (CaOx); Calcium phosphate (CaP); Uric acid (UA)	2.00344	0.367247	0.614767
Blautia	68	Calcium oxalate (CaOx); Calcium phosphate (CaP); Uric acid (UA)	0.817026	0.664638	0.731398
Prevotella	68	Calcium oxalate (CaOx); Calcium phosphate (CaP); Uric acid (UA)	2.78072	0.248985	0.614767
Finegoldia	68	Calcium oxalate (CaOx); Calcium phosphate (CaP); Uric acid (UA)	2.85072	0.240422	0.614767
Fusicatenibacter	68	Calcium oxalate (CaOx); Calcium phosphate (CaP); Uric acid (UA)	0.422076	0.809743	0.809743
Mediterraneibacter	68	Calcium oxalate (CaOx); Calcium phosphate (CaP); Uric acid (UA)	2.27626	0.320417	0.614767
Eggerthella	68	Calcium oxalate (CaOx); Calcium phosphate (CaP); Uric acid (UA)	0.999142	0.606791	0.731398
Faecalimonas	68	Calcium oxalate (CaOx); Calcium phosphate (CaP); Uric acid (UA)	1.50955	0.470116	0.614767
Fastidiosipila	68	Calcium oxalate (CaOx); Calcium phosphate (CaP); Uric acid (UA)	4.54487	0.103061	0.438009
